# Supplementary material for: Suppression of pinoid mutant phenotypes by mutations in PIN-FORMED 1 and PIN1-GFP fusion
Source: Proc Natl Acad Sci U S A. 2023 Nov 20;120(48):e2312918120. doi: 10.1073/pnas.2312918120 (PMC10691239; doi:10.1073/pnas.2312918120)
Supplement: Supplementary file 2 — Dataset S01 (XLSX) [file pnas.2312918120.sd01.xlsx]

## Sheet: All phospho-peptides
Table S2. Column B: unique protein group number; Column C: peptide score; Column D: VML score - phosphorylation site is localized when VML > 1.1; Column E: number of identified phospho-sites; Column F: number of localized phospho-sites; Column G: number of ambiguous phospho-sites; Column H: phospho-sites; Column I: start amino acid number of the peptide; Column J: peptide sequence; Column K; pept…	Group	Score	scoreVML	numActualVMSites_sty	numLocalizedVMsites_sty	numAmbiguousVMsites_sty	variableSites	StartAA	sequence	sequenceVML	Accession	Accessions	Protein	phospho Col-rep1	phospho Col-rep2	phospho Col-rep3	phospho Col-rep4	phospho Col-rep5	phospho Col-rep6	phospho PIN1_GFP-rep1	phospho PIN1_GFP-rep2	phospho PIN1_GFP-rep3	phospho PIN1_GFP-rep4	phospho PIN1_GFP-rep5	phospho PIN1_GFP-rep6	phospho PIN1_GFP/pid-rep1	phospho PIN1_GFP/pid-rep2	phospho PIN1_GFP/pid-rep3	phospho PIN1_GFP/pid-rep4	phospho PIN1_GFP/pid-rep5	phospho PIN1_GFP/pid-rep6	Phospho (PIN1_GFP/pid)/(PIN1_GFP)	Phospho (PIN1_GFP/pid)/(PIN1_GFP) p-value	Phospho (PIN1_GFP/pid)/(PIN1_GFP) Normalized by protein abundance	Phospho (PIN1_GFP/pid)/(PIN1_GFP) Normalized by protein abundance p-value	protein Col-rep1	protein Col-rep2	protein Col-rep3	protein Col-rep4	protein Col-rep5	protein Col-rep6	protein PIN1_GFP-rep1	protein PIN1_GFP-rep2	protein PIN1_GFP-rep3	protein PIN1_GFP-rep4	protein PIN1_GFP-rep5	protein PIN1_GFP-rep6	protein PIN1_GFP/pid-rep1	protein PIN1_GFP/pid-rep2
	1	20.6	0	2	1	1	S25s T29t	17	ATNPDSNGsSHGtGLDMVTPVSGR	AT(0.0)NPDS(0.25)NGS(0.25)S(0.25)HGT(0.25)GLDMVT(0.0)PVS(0.0)GR	AT1G67230.1	AT1G67230.1	little nuclei1 , Symbols: LINC1 , chr1:25151561-25156032 REVERSE LENGTH=1132	3917.86	6043.62	3463.82	5203.68	3034.11	4124.79	5747.59	3816.27	4515.87	6021.29	5365.82	6152.46	2206.96	4911.91	4792.73	3546.04	5075.78	5020.5	0.808174	0.125067	0.898259	0.425778	8.55398e+07	8.68672e+07	8.57764e+07	8.50778e+07	8.56502e+07	8.48872e+07	8.2921e+07	8.10865e+07	8.28266e+07	8.25361e+07	8.33507e+07	8.32147e+07	7.34823e+07	7.40713e+07
	1	18.6	0	2	1	1	S22s S25s	17	ATNPDsNGsSHGTGLDMVTPVSGR	AT(0.0)NPDS(0.33)NGS(0.33)S(0.33)HGT(0.0)GLDMVT(0.0)PVS(0.0)GR	AT1G67230.1	AT1G67230.1	little nuclei1 , Symbols: LINC1 , chr1:25151561-25156032 REVERSE LENGTH=1132	27830.7	28092.5	33620.9	31065.2	27658.4	30334	22342	23812.8	29624.4	31417.7	30674.4	19490.4	16516.9	24121	20555.8	19707.2	32633.7	30910.2	0.917915	0.532793	1.02023	0.884776	8.55398e+07	8.68672e+07	8.57764e+07	8.50778e+07	8.56502e+07	8.48872e+07	8.2921e+07	8.10865e+07	8.28266e+07	8.25361e+07	8.33507e+07	8.32147e+07	7.34823e+07	7.40713e+07
	1	18.6	0	2	1	1	S22s S26s	17	ATNPDsNGSsHGTGLDMVTPVSGR	AT(0.0)NPDS(0.33)NGS(0.33)S(0.33)HGT(0.0)GLDMVT(0.0)PVS(0.0)GR	AT1G67230.1	AT1G67230.1	little nuclei1 , Symbols: LINC1 , chr1:25151561-25156032 REVERSE LENGTH=1132	12853.4	8582.45	8700.02	10452.4	9419.23	7766.23	9302.48	10297.5	6371.68	7374.07	9772.73	6402.16	8481.37	10224.8	2030.88	6528.76	14231.2	10281.6	1.0456	0.84079	1.16215	0.518346	8.55398e+07	8.68672e+07	8.57764e+07	8.50778e+07	8.56502e+07	8.48872e+07	8.2921e+07	8.10865e+07	8.28266e+07	8.25361e+07	8.33507e+07	8.32147e+07	7.34823e+07	7.40713e+07
	1	32.35	0	1	0	1	S774s	772	DIsPTAAGLGLPVTGGK	DIS(0.50)PT(0.50)AAGLGLPVT(0.0)GGK	AT1G67230.1	AT1G67230.1	little nuclei1 , Symbols: LINC1 , chr1:25151561-25156032 REVERSE LENGTH=1132	250353	222120	272026	240467	244083	252257	239737	257193	225070	225878	252162	195160	251247	237708	219281	213390	280068	223644	1.0216	0.721941	1.13548	0.0560803	8.55398e+07	8.68672e+07	8.57764e+07	8.50778e+07	8.56502e+07	8.48872e+07	8.2921e+07	8.10865e+07	8.28266e+07	8.25361e+07	8.33507e+07	8.32147e+07	7.34823e+07	7.40713e+07
	1	32.35	0	1	0	1	T776t	772	DISPtAAGLGLPVTGGK	DIS(0.50)PT(0.50)AAGLGLPVT(0.0)GGK	AT1G67230.1	AT1G67230.1	little nuclei1 , Symbols: LINC1 , chr1:25151561-25156032 REVERSE LENGTH=1132	599199	619644	561140	543355	528951	663617	562367	548320	514238	593790	609266	513410	467082	605528	467561	485359	503635	552876	0.922382	0.150288	1.0252	0.647967	8.55398e+07	8.68672e+07	8.57764e+07	8.50778e+07	8.56502e+07	8.48872e+07	8.2921e+07	8.10865e+07	8.28266e+07	8.25361e+07	8.33507e+07	8.32147e+07	7.34823e+07	7.40713e+07
	1	11.6	99	1	1	0	S803s	799	MLKLsPIK	MLKLS(1.0)PIK	AT1G67230.1	AT1G67230.1	little nuclei1 , Symbols: LINC1 , chr1:25151561-25156032 REVERSE LENGTH=1132	733454	749885	696222	771329	717666	693948	604908	656084	691920	676710	642270	627728	485190	536759	491465	491479	521480	508059	0.778135	2.94423e-06	0.864871	0.00025828	8.55398e+07	8.68672e+07	8.57764e+07	8.50778e+07	8.56502e+07	8.48872e+07	8.2921e+07	8.10865e+07	8.28266e+07	8.25361e+07	8.33507e+07	8.32147e+07	7.34823e+07	7.40713e+07
	1	24.75	1	2	1	1	T861t S870s	849	AESETGTKEVEVtNVNSDGDQsDINSK	AES(0.25)ET(0.25)GT(0.25)KEVEVT(0.25)NVNS(0.0)DGDQS(0.99)DINS(0.0)K	AT1G67230.1	AT1G67230.1	little nuclei1 , Symbols: LINC1 , chr1:25151561-25156032 REVERSE LENGTH=1132	12752.6	17174.7	13285.8	16454.4	19560.8	15234.7	13882.3	14926.7	12518.7	12667.4	13286.3	17741.3	14034.7	18178.7	18351.6	14063.2	11888.5	13438.6	1.05802	0.55529	1.17595	0.115412	8.55398e+07	8.68672e+07	8.57764e+07	8.50778e+07	8.56502e+07	8.48872e+07	8.2921e+07	8.10865e+07	8.28266e+07	8.25361e+07	8.33507e+07	8.32147e+07	7.34823e+07	7.40713e+07
	1	23.85	1	1	0	1	T855t	849	AESETGtKEVEVTNVNSDGDQSDINSK	AES(0.33)ET(0.33)GT(0.33)KEVEVT(0.0)NVNS(0.0)DGDQS(0.0)DINS(0.0)K	AT1G67230.1	AT1G67230.1	little nuclei1 , Symbols: LINC1 , chr1:25151561-25156032 REVERSE LENGTH=1132	8066.94	7221.85	8157.75	6708.62	7514.41	9246.11	5276.8	8613.43	9870.37	7599.63	6922.65	8374.52	4363.47	8555.06	7220.57	8936.62	5457.25	4775.46	0.842491	0.261245	0.9364	0.662502	8.55398e+07	8.68672e+07	8.57764e+07	8.50778e+07	8.56502e+07	8.48872e+07	8.2921e+07	8.10865e+07	8.28266e+07	8.25361e+07	8.33507e+07	8.32147e+07	7.34823e+07	7.40713e+07
	1	21.6	0	1	0	1	S851s	849	AEsETGTKEVEVTNVNSDGDQSDINSK	AES(0.33)ET(0.33)GT(0.33)KEVEVT(0.0)NVNS(0.0)DGDQS(0.0)DINS(0.0)K	AT1G67230.1	AT1G67230.1	little nuclei1 , Symbols: LINC1 , chr1:25151561-25156032 REVERSE LENGTH=1132	46739.4	50894.4	45548.7	39975.9	48379.4	54175.2	44976.1	49011.7	48134.3	43621.5	47719.1	43734.3	38950.5	46987.4	42194.6	41256.7	43314.7	41411.6	0.916732	0.0252407	1.01892	0.587045	8.55398e+07	8.68672e+07	8.57764e+07	8.50778e+07	8.56502e+07	8.48872e+07	8.2921e+07	8.10865e+07	8.28266e+07	8.25361e+07	8.33507e+07	8.32147e+07	7.34823e+07	7.40713e+07
	1	27.6	0	2	1	1	T853t S865s	849	AESEtGTKEVEVTNVNsDGDQSDINSK	AES(0.33)ET(0.33)GT(0.33)KEVEVT(0.0)NVNS(0.99)DGDQS(0.0)DINS(0.0)K	AT1G67230.1	AT1G67230.1	little nuclei1 , Symbols: LINC1 , chr1:25151561-25156032 REVERSE LENGTH=1132	43470.2	43434.9	40458.7	38112.4	41788.3	33020	35957.9	39448.8	45096.8	31677.1	41406	40220.4	31427.2	39061	35383.2	35473.3	24691.7	35254.5	0.860927	0.0792595	0.956892	0.580754	8.55398e+07	8.68672e+07	8.57764e+07	8.50778e+07	8.56502e+07	8.48872e+07	8.2921e+07	8.10865e+07	8.28266e+07	8.25361e+07	8.33507e+07	8.32147e+07	7.34823e+07	7.40713e+07
	1	29.85	5	1	1	0	S865s	857	EVEVTNVNsDGDQSDINSK	EVEVT(0.0)NVNS(0.99)DGDQS(0.0)DINS(0.0)K	AT1G67230.1	AT1G67230.1	little nuclei1 , Symbols: LINC1 , chr1:25151561-25156032 REVERSE LENGTH=1132	92917.1	104839	88753	86360.2	102281	91630.3	107773	86455.4	88650.4	93130.2	79768	96550.5	107682	112858	101907	98204.2	104797	106878	1.14484	0.0131767	1.27245	0.00025509	8.55398e+07	8.68672e+07	8.57764e+07	8.50778e+07	8.56502e+07	8.48872e+07	8.2921e+07	8.10865e+07	8.28266e+07	8.25361e+07	8.33507e+07	8.32147e+07	7.34823e+07	7.40713e+07
	1	34.5	4.5	1	1	0	S885s	876	AQEVAADSLsNLDVDGQSR	AQEVAADS(0.0)LS(0.99)NLDVDGQS(0.0)R	AT1G67230.1	AT1G67230.1	little nuclei1 , Symbols: LINC1 , chr1:25151561-25156032 REVERSE LENGTH=1132	499470	541270	505937	502468	585085	642948	481080	561222	660232	493876	570964	557084	495758	510979	516805	513848	611144	578953	0.970831	0.62679	1.07905	0.2201	8.55398e+07	8.68672e+07	8.57764e+07	8.50778e+07	8.56502e+07	8.48872e+07	8.2921e+07	8.10865e+07	8.28266e+07	8.25361e+07	8.33507e+07	8.32147e+07	7.34823e+07	7.40713e+07
	1	30.5	2.25	1	1	0	S883s	876	AQEVAADsLSNLDVDGQSR	AQEVAADS(0.99)LS(0.0)NLDVDGQS(0.0)R	AT1G67230.1	AT1G67230.1	little nuclei1 , Symbols: LINC1 , chr1:25151561-25156032 REVERSE LENGTH=1132	690679	690920	610004	632437	653362	682143	680989	692642	704625	523528	552771	661300	650969	662979	674920	672583	605478	678787	1.03403	0.534287	1.14929	0.0192049	8.55398e+07	8.68672e+07	8.57764e+07	8.50778e+07	8.56502e+07	8.48872e+07	8.2921e+07	8.10865e+07	8.28266e+07	8.25361e+07	8.33507e+07	8.32147e+07	7.34823e+07	7.40713e+07
	1	19.85	0.5	1	0	1	S908s	906	TRsVKDVVDDAK	T(0.50)RS(0.50)VKDVVDDAK	AT1G67230.1	AT1G67230.1	little nuclei1 , Symbols: LINC1 , chr1:25151561-25156032 REVERSE LENGTH=1132	8.63406e+06	8.48625e+06	8.70799e+06	8.71493e+06	9.01568e+06	8.92178e+06	8.69695e+06	8.47203e+06	8.64512e+06	8.73041e+06	8.60932e+06	8.72135e+06	7.18261e+06	7.07779e+06	7.02515e+06	7.18671e+06	5.64387e+06	6.63707e+06	0.785601	2.06792e-05	0.873169	0.00251663	8.55398e+07	8.68672e+07	8.57764e+07	8.50778e+07	8.56502e+07	8.48872e+07	8.2921e+07	8.10865e+07	8.28266e+07	8.25361e+07	8.33507e+07	8.32147e+07	7.34823e+07	7.40713e+07
	1	18.6	99	1	1	0	S908s	908	sVKDVVDDAK	S(1.0)VKDVVDDAK	AT1G67230.1	AT1G67230.1	little nuclei1 , Symbols: LINC1 , chr1:25151561-25156032 REVERSE LENGTH=1132	1.11724e+07	1.11091e+07	1.14356e+07	1.16049e+07	1.14892e+07	1.06472e+07	1.21174e+07	1.13836e+07	1.12344e+07	1.21588e+07	1.2256e+07	1.19236e+07	9.08925e+06	9.46289e+06	9.60511e+06	9.17014e+06	6.90119e+06	8.73399e+06	0.745177	4.52851e-05	0.828239	0.00179723	8.55398e+07	8.68672e+07	8.57764e+07	8.50778e+07	8.56502e+07	8.48872e+07	8.2921e+07	8.10865e+07	8.28266e+07	8.25361e+07	8.33507e+07	8.32147e+07	7.34823e+07	7.40713e+07
	1	36.5	1	1	0	1	S932s	918	ALYGESINLYEPNDsTENVDDSTK	ALY(0.0)GES(0.0)INLY(0.0)EPNDS(0.50)T(0.50)ENVDDS(0.0)T(0.0)K	AT1G67230.1	AT1G67230.1	little nuclei1 , Symbols: LINC1 , chr1:25151561-25156032 REVERSE LENGTH=1132	818248	716298	787100	774499	752230	789954	706410	702230	690710	729376	533940	734057	677832	725789	694437	671681	648562	723608	1.01103	0.823844	1.12373	0.0303073	8.55398e+07	8.68672e+07	8.57764e+07	8.50778e+07	8.56502e+07	8.48872e+07	8.2921e+07	8.10865e+07	8.28266e+07	8.25361e+07	8.33507e+07	8.32147e+07	7.34823e+07	7.40713e+07
	1	37.5	0	1	0	1	T940t	918	ALYGESINLYEPNDSTENVDDStKASTGETGR	ALY(0.0)GES(0.0)INLY(0.0)EPNDS(0.0)T(0.0)ENVDDS(0.20)T(0.20)KAS(0.20)T(0.20)GET(0.20)GR	AT1G67230.1	AT1G67230.1	little nuclei1 , Symbols: LINC1 , chr1:25151561-25156032 REVERSE LENGTH=1132	15829.3	17192.9	15892.1	16989.2	18363.2	16600.7	15150.7	16883.2	15203	13262.7	18945.3	15706	9327.05	18126.9	20882.4	12633.6	13287.6	18159.2	0.971265	0.818608	1.07953	0.564683	8.55398e+07	8.68672e+07	8.57764e+07	8.50778e+07	8.56502e+07	8.48872e+07	8.2921e+07	8.10865e+07	8.28266e+07	8.25361e+07	8.33507e+07	8.32147e+07	7.34823e+07	7.40713e+07
	1	22.6	0	3	1	2	S932s S939s S943s	918	ALYGESINLYEPNDsTENVDDsTKAsTGETGRSDK	ALY(0.0)GES(0.0)INLY(0.0)EPNDS(0.13)T(0.13)ENVDDS(0.13)T(0.13)KAS(0.13)T(0.13)GET(0.13)GRS(0.13)DK	AT1G67230.1	AT1G67230.1	little nuclei1 , Symbols: LINC1 , chr1:25151561-25156032 REVERSE LENGTH=1132	9732.65	9298.2	7991.18	7663.83	11012.3	11217.5	9710.51	9976.42	11505	11490.6	8938	10017.8	9155.67	10870.1	9034	9616.14	4729.73	14262.9	0.935596	0.628907	1.03988	0.784873	8.55398e+07	8.68672e+07	8.57764e+07	8.50778e+07	8.56502e+07	8.48872e+07	8.2921e+07	8.10865e+07	8.28266e+07	8.25361e+07	8.33507e+07	8.32147e+07	7.34823e+07	7.40713e+07
	1	33	0	2	1	1	S932s S943s	918	ALYGESINLYEPNDsTENVDDSTKAsTGETGR	ALY(0.0)GES(0.0)INLY(0.0)EPNDS(0.14)T(0.14)ENVDDS(0.14)T(0.14)KAS(0.14)T(0.14)GET(0.14)GR	AT1G67230.1	AT1G67230.1	little nuclei1 , Symbols: LINC1 , chr1:25151561-25156032 REVERSE LENGTH=1132	4261.52	5158.14	3452.15	2276.69	3137.12	2594.45	3674.14	2485.82	6787.03	3805.15	0	4861.47	3854.73	4006.38	0	2991.56	0.788444	5970.82	0.778411	0.566258	0.865178	0.740459	8.55398e+07	8.68672e+07	8.57764e+07	8.50778e+07	8.56502e+07	8.48872e+07	8.2921e+07	8.10865e+07	8.28266e+07	8.25361e+07	8.33507e+07	8.32147e+07	7.34823e+07	7.40713e+07
	1	34.6	0	1	0	1	T933t	918	ALYGESINLYEPNDStENVDDSTK	ALY(0.0)GES(0.0)INLY(0.0)EPNDS(0.50)T(0.50)ENVDDS(0.0)T(0.0)K	AT1G67230.1	AT1G67230.1	little nuclei1 , Symbols: LINC1 , chr1:25151561-25156032 REVERSE LENGTH=1132	320068	353544	334430	373649	352362	352828	320870	309776	286620	338789	312266	356261	294527	290129	292560	336453	320154	287063	0.94612	0.208453	1.05158	0.246912	8.55398e+07	8.68672e+07	8.57764e+07	8.50778e+07	8.56502e+07	8.48872e+07	8.2921e+07	8.10865e+07	8.28266e+07	8.25361e+07	8.33507e+07	8.32147e+07	7.34823e+07	7.40713e+07
	1	23.6	23.5	3	3	0	C970c S979s S983s S985s	969	TcTTEQDGNEsDGKsDsVTGGAHQR	T(0.0)C(1.0)T(0.0)T(0.0)EQDGNES(0.99)DGKS(0.99)DS(0.99)VT(0.0)GGAHQR	AT1G67230.1	AT1G67230.1	little nuclei1 , Symbols: LINC1 , chr1:25151561-25156032 REVERSE LENGTH=1132	609646	488208	459676	458927	535686	533385	559578	488823	528520	502743	475341	597096	518774	463007	459097	439617	307734	476496	0.845381	0.0421366	0.939613	0.41941	8.55398e+07	8.68672e+07	8.57764e+07	8.50778e+07	8.56502e+07	8.48872e+07	8.2921e+07	8.10865e+07	8.28266e+07	8.25361e+07	8.33507e+07	8.32147e+07	7.34823e+07	7.40713e+07
	1	12.7	12.7	2	2	0	S983s S985s	983	sDsVTGGAHQR	S(0.99)DS(0.99)VT(0.0)GGAHQR	AT1G67230.1	AT1G67230.1	little nuclei1 , Symbols: LINC1 , chr1:25151561-25156032 REVERSE LENGTH=1132	1638.89	0	2020.56	2531.8	2170.26	2784.58	1762.8	2138.98	3063.48	3358.56	1842.28	2357.56	0	4575.92	3447.64	3442.24	3592.26	3107.71	1.25077	0.401197	1.39019	0.241455	8.55398e+07	8.68672e+07	8.57764e+07	8.50778e+07	8.56502e+07	8.48872e+07	8.2921e+07	8.10865e+07	8.28266e+07	8.25361e+07	8.33507e+07	8.32147e+07	7.34823e+07	7.40713e+07
	1	25.6	1.5	2	2	0	C970c S979s S985s	969	TcTTEQDGNEsDGKSDsVTGGAHQR	T(0.0)C(1.0)T(0.0)T(0.0)EQDGNES(0.99)DGKS(0.0)DS(0.99)VT(0.0)GGAHQR	AT1G67230.1	AT1G67230.1	little nuclei1 , Symbols: LINC1 , chr1:25151561-25156032 REVERSE LENGTH=1132	124296	131382	173757	147100	147247	147343	134710	146136	126711	115979	106064	132079	117039	150772	119348	114922	86290.8	98432.8	0.9017	0.269017	1.00221	0.981046	8.55398e+07	8.68672e+07	8.57764e+07	8.50778e+07	8.56502e+07	8.48872e+07	8.2921e+07	8.10865e+07	8.28266e+07	8.25361e+07	8.33507e+07	8.32147e+07	7.34823e+07	7.40713e+07
	1	33.85	5	1	1	0	C970c S979s	969	TcTTEQDGNEsDGKSDSVTGGAHQR	T(0.0)C(1.0)T(0.0)T(0.0)EQDGNES(0.99)DGKS(0.0)DS(0.0)VT(0.0)GGAHQR	AT1G67230.1	AT1G67230.1	little nuclei1 , Symbols: LINC1 , chr1:25151561-25156032 REVERSE LENGTH=1132	411118	404639	425292	413887	375322	381458	315672	336672	335480	317300	362610	320895	326378	329213	314132	320307	370949	370170	1.02138	0.587224	1.13523	0.00805884	8.55398e+07	8.68672e+07	8.57764e+07	8.50778e+07	8.56502e+07	8.48872e+07	8.2921e+07	8.10865e+07	8.28266e+07	8.25361e+07	8.33507e+07	8.32147e+07	7.34823e+07	7.40713e+07
	1	28.6	3	2	2	0	C970c S979s S983s	969	TcTTEQDGNEsDGKsDSVTGGAHQR	T(0.0)C(1.0)T(0.0)T(0.0)EQDGNES(0.99)DGKS(0.99)DS(0.0)VT(0.0)GGAHQR	AT1G67230.1	AT1G67230.1	little nuclei1 , Symbols: LINC1 , chr1:25151561-25156032 REVERSE LENGTH=1132	628900	706701	724273	652836	563922	652152	584631	564678	659413	598589	530588	597121	499255	560082	555625	616859	528785	557864	0.938742	0.157892	1.04338	0.328483	8.55398e+07	8.68672e+07	8.57764e+07	8.50778e+07	8.56502e+07	8.48872e+07	8.2921e+07	8.10865e+07	8.28266e+07	8.25361e+07	8.33507e+07	8.32147e+07	7.34823e+07	7.40713e+07
	1	25.6	0	2	1	1	C970c T972t S979s	969	TcTtEQDGNEsDGKSDSVTGGAHQR	T(0.0)C(1.0)T(0.50)T(0.50)EQDGNES(0.99)DGKS(0.0)DS(0.0)VT(0.0)GGAHQR	AT1G67230.1	AT1G67230.1	little nuclei1 , Symbols: LINC1 , chr1:25151561-25156032 REVERSE LENGTH=1132	25965	23420.8	24420.5	21455.4	29190.3	26446.4	19950.4	30118.7	26860.5	24453	26677.1	23083.8	23164	21419.3	19897.7	21231.5	19489	13756	0.78705	0.0205606	0.87478	0.155861	8.55398e+07	8.68672e+07	8.57764e+07	8.50778e+07	8.56502e+07	8.48872e+07	8.2921e+07	8.10865e+07	8.28266e+07	8.25361e+07	8.33507e+07	8.32147e+07	7.34823e+07	7.40713e+07
	1	25.1	1	3	2	1	C970c T972t S979s S983s	969	TcTtEQDGNEsDGKsDSVTGGAHQR	T(0.0)C(1.0)T(0.50)T(0.50)EQDGNES(0.0)DGKS(0.0)DS(0.0)VT(0.0)GGAHQR	AT1G67230.1	AT1G67230.1	little nuclei1 , Symbols: LINC1 , chr1:25151561-25156032 REVERSE LENGTH=1132	101678	118422	119545	113134	128999	106168	99943.4	100593	96792.7	93965	99477.9	105293	92807.3	84619.1	100581	98063.4	66535.6	107085	0.9222	0.233285	1.02499	0.719811	8.55398e+07	8.68672e+07	8.57764e+07	8.50778e+07	8.56502e+07	8.48872e+07	8.2921e+07	8.10865e+07	8.28266e+07	8.25361e+07	8.33507e+07	8.32147e+07	7.34823e+07	7.40713e+07
	1	24.5	0	3	1	2	C970c T972t S979s S985s	969	TcTtEQDGNEsDGKSDsVTGGAHQR	T(0.0)C(1.0)T(0.25)T(0.25)EQDGNES(0.99)DGKS(0.25)DS(0.25)VT(0.0)GGAHQR	AT1G67230.1	AT1G67230.1	little nuclei1 , Symbols: LINC1 , chr1:25151561-25156032 REVERSE LENGTH=1132	136634	127930	135653	99862	111617	143736	105976	109125	112971	113383	133751	122626	106116	100356	105857	127224	61601.7	91420.6	0.849165	0.103334	0.943818	0.55463	8.55398e+07	8.68672e+07	8.57764e+07	8.50778e+07	8.56502e+07	8.48872e+07	8.2921e+07	8.10865e+07	8.28266e+07	8.25361e+07	8.33507e+07	8.32147e+07	7.34823e+07	7.40713e+07
	1	20.1	0	3	2	1	C970c T972t S983s S985s	969	TcTtEQDGNESDGKsDsVTGGAHQR	T(0.0)C(1.0)T(0.20)T(0.20)EQDGNES(0.20)DGKS(0.20)DS(0.20)VT(0.0)GGAHQR	AT1G67230.1	AT1G67230.1	little nuclei1 , Symbols: LINC1 , chr1:25151561-25156032 REVERSE LENGTH=1132	27289.3	28394	32183.3	33362.9	38811.3	31994.4	18157.3	27350.3	26313.8	32906.9	18472.2	29172	29432.3	27173.4	29688.7	25488	15103.3	22372.7	0.979562	0.878211	1.08875	0.531419	8.55398e+07	8.68672e+07	8.57764e+07	8.50778e+07	8.56502e+07	8.48872e+07	8.2921e+07	8.10865e+07	8.28266e+07	8.25361e+07	8.33507e+07	8.32147e+07	7.34823e+07	7.40713e+07
	1	28.85	2	1	1	0	C970c S983s	969	TcTTEQDGNESDGKsDSVTGGAHQR	T(0.0)C(1.0)T(0.0)T(0.0)EQDGNES(0.0)DGKS(0.99)DS(0.0)VT(0.0)GGAHQR	AT1G67230.1	AT1G67230.1	little nuclei1 , Symbols: LINC1 , chr1:25151561-25156032 REVERSE LENGTH=1132	66477.8	68103.5	74806	67939.8	64354.5	69217.9	62503.6	55057.7	60066.3	63893.3	62148.5	58169.6	65997.7	59171.3	54274.3	60362.5	58323.7	68137.8	1.01224	0.772585	1.12507	0.0185289	8.55398e+07	8.68672e+07	8.57764e+07	8.50778e+07	8.56502e+07	8.48872e+07	8.2921e+07	8.10865e+07	8.28266e+07	8.25361e+07	8.33507e+07	8.32147e+07	7.34823e+07	7.40713e+07
	1	21.6	0	2	1	1	C970c T971t S985s	969	TctTEQDGNESDGKSDsVTGGAHQR	T(0.0)C(1.0)T(0.20)T(0.20)EQDGNES(0.20)DGKS(0.20)DS(0.20)VT(0.0)GGAHQR	AT1G67230.1	AT1G67230.1	little nuclei1 , Symbols: LINC1 , chr1:25151561-25156032 REVERSE LENGTH=1132	6519.06	5098.17	5997.35	5451.41	5996.47	5195.94	6907.18	6020.56	7699.79	6916.63	6209.4	6033.85	5757.72	3928.51	5506.85	8802.15	3011.47	7666.23	0.871454	0.381987	0.968592	0.843458	8.55398e+07	8.68672e+07	8.57764e+07	8.50778e+07	8.56502e+07	8.48872e+07	8.2921e+07	8.10865e+07	8.28266e+07	8.25361e+07	8.33507e+07	8.32147e+07	7.34823e+07	7.40713e+07
	1	25.6	1	1	0	1	C970c S985s	969	TcTTEQDGNESDGKSDsVTGGAHQR	T(0.0)C(1.0)T(0.0)T(0.0)EQDGNES(0.0)DGKS(0.33)DS(0.33)VT(0.33)GGAHQR	AT1G67230.1	AT1G67230.1	little nuclei1 , Symbols: LINC1 , chr1:25151561-25156032 REVERSE LENGTH=1132	9778.65	11802.1	8694.83	7989.65	12696	9799.96	9608.03	6997.27	10848.5	7009.82	4804.56	9997.57	10555	8449.42	9622.85	8019.05	8570.96	7228.95	1.06456	0.627338	1.18322	0.195345	8.55398e+07	8.68672e+07	8.57764e+07	8.50778e+07	8.56502e+07	8.48872e+07	8.2921e+07	8.10865e+07	8.28266e+07	8.25361e+07	8.33507e+07	8.32147e+07	7.34823e+07	7.40713e+07
	1	20.6	2	1	1	0	S985s	983	SDsVTGGAHQR	S(0.0)DS(0.99)VT(0.0)GGAHQR	AT1G67230.1	AT1G67230.1	little nuclei1 , Symbols: LINC1 , chr1:25151561-25156032 REVERSE LENGTH=1132	13268.9	11257.5	12517.4	14204.5	15399.6	16645.9	15663.5	15343.3	18878.8	18991.2	22841.8	18183.8	13828.2	17445	13637.8	12007.8	13380.3	23390.9	0.852484	0.216857	0.947507	0.673238	8.55398e+07	8.68672e+07	8.57764e+07	8.50778e+07	8.56502e+07	8.48872e+07	8.2921e+07	8.10865e+07	8.28266e+07	8.25361e+07	8.33507e+07	8.32147e+07	7.34823e+07	7.40713e+07
	1	16.1	99	1	1	0	S1001s	997	QKVAsEQQGEVVGQR	QKVAS(1.0)EQQGEVVGQR	AT1G67230.1	AT1G67230.1	little nuclei1 , Symbols: LINC1 , chr1:25151561-25156032 REVERSE LENGTH=1132	80422.5	82473.6	83664.9	85211	78088.1	75677.9	42667.5	46453.3	52553.8	69575.8	58837.4	63127.9	38536.9	50254	48120.8	62033.4	56654.1	49399.9	0.91532	0.395805	1.01735	0.865235	8.55398e+07	8.68672e+07	8.57764e+07	8.50778e+07	8.56502e+07	8.48872e+07	8.2921e+07	8.10865e+07	8.28266e+07	8.25361e+07	8.33507e+07	8.32147e+07	7.34823e+07	7.40713e+07
	1	16.1	16.1	1	1	0	S1027s	1019	RVTGEPALsK	RVT(0.0)GEPALS(0.99)K	AT1G67230.1	AT1G67230.1	little nuclei1 , Symbols: LINC1 , chr1:25151561-25156032 REVERSE LENGTH=1132	4.06768e+06	3.97475e+06	4.02445e+06	4.13135e+06	3.93202e+06	4.04884e+06	3.85715e+06	3.67984e+06	3.96754e+06	3.91834e+06	3.92872e+06	3.95976e+06	3.50424e+06	3.64938e+06	3.50522e+06	3.48318e+06	3.53134e+06	3.66195e+06	0.915232	0.000126454	1.01725	0.265198	8.55398e+07	8.68672e+07	8.57764e+07	8.50778e+07	8.56502e+07	8.48872e+07	8.2921e+07	8.10865e+07	8.28266e+07	8.25361e+07	8.33507e+07	8.32147e+07	7.34823e+07	7.40713e+07
	1	18.6	15.6	1	1	0	S1093s	1085	RTDESEAMsEDVNK	RT(0.0)DES(0.0)EAMS(0.99)EDVNK	AT1G67230.1	AT1G67230.1	little nuclei1 , Symbols: LINC1 , chr1:25151561-25156032 REVERSE LENGTH=1132	434006	433373	470852	445764	439285	439300	492799	436491	509920	509739	496930	426394	419307	439376	408650	378049	369345	459521	0.861425	0.0097689	0.957445	0.375199	8.55398e+07	8.68672e+07	8.57764e+07	8.50778e+07	8.56502e+07	8.48872e+07	8.2921e+07	8.10865e+07	8.28266e+07	8.25361e+07	8.33507e+07	8.32147e+07	7.34823e+07	7.40713e+07
	1	18.1	15.1	2	2	0	S1089s S1093s	1085	RTDEsEAMsEDVNK	RT(0.0)DES(0.99)EAMS(0.99)EDVNK	AT1G67230.1	AT1G67230.1	little nuclei1 , Symbols: LINC1 , chr1:25151561-25156032 REVERSE LENGTH=1132	248774	241360	245089	244306	243433	250009	265811	250555	266181	288700	259257	255018	234670	251446	264132	255724	206243	213603	0.899274	0.0373881	0.999513	0.991682	8.55398e+07	8.68672e+07	8.57764e+07	8.50778e+07	8.56502e+07	8.48872e+07	8.2921e+07	8.10865e+07	8.28266e+07	8.25361e+07	8.33507e+07	8.32147e+07	7.34823e+07	7.40713e+07
	1	14.1	14.1	1	1	0	S1093s	1086	TDESEAMsEDVNKTPLR	T(0.0)DES(0.0)EAMS(0.99)EDVNKT(0.0)PLR	AT1G67230.1	AT1G67230.1	little nuclei1 , Symbols: LINC1 , chr1:25151561-25156032 REVERSE LENGTH=1132	12650.3	15021.8	16609.7	14553.9	15071.4	13905.7	13078.3	12766.5	14418.8	11856.7	12796.7	14436.1	17525.2	12757.8	14409.9	16145.2	16750.8	11666.6	1.12479	0.142946	1.25017	0.0155012	8.55398e+07	8.68672e+07	8.57764e+07	8.50778e+07	8.56502e+07	8.48872e+07	8.2921e+07	8.10865e+07	8.28266e+07	8.25361e+07	8.33507e+07	8.32147e+07	7.34823e+07	7.40713e+07
	1	27.1	25.1	1	1	0	S1112s	1099	TPLRADSDGEDDEsDAEHPGK	T(0.0)PLRADS(0.0)DGEDDES(0.99)DAEHPGK	AT1G67230.1	AT1G67230.1	little nuclei1 , Symbols: LINC1 , chr1:25151561-25156032 REVERSE LENGTH=1132	360491	346791	382511	371699	353482	361881	329501	318341	316625	342591	330559	328462	313107	296265	320917	336275	298574	324809	0.961277	0.118097	1.06843	0.0190971	8.55398e+07	8.68672e+07	8.57764e+07	8.50778e+07	8.56502e+07	8.48872e+07	8.2921e+07	8.10865e+07	8.28266e+07	8.25361e+07	8.33507e+07	8.32147e+07	7.34823e+07	7.40713e+07
	1	21.6	3	2	2	0	S1105s S1112s	1099	TPLRADsDGEDDEsDAEHPGK	T(0.0)PLRADS(0.99)DGEDDES(0.99)DAEHPGK	AT1G67230.1	AT1G67230.1	little nuclei1 , Symbols: LINC1 , chr1:25151561-25156032 REVERSE LENGTH=1132	3.10337e+06	3.21213e+06	3.4449e+06	3.36701e+06	2.97139e+06	3.2636e+06	2.80144e+06	3.03899e+06	2.90032e+06	3.0957e+06	3.00002e+06	3.00557e+06	2.75606e+06	2.96813e+06	2.82936e+06	2.86162e+06	2.81868e+06	2.66859e+06	0.947339	0.0253127	1.05294	0.0312444	8.55398e+07	8.68672e+07	8.57764e+07	8.50778e+07	8.56502e+07	8.48872e+07	8.2921e+07	8.10865e+07	8.28266e+07	8.25361e+07	8.33507e+07	8.32147e+07	7.34823e+07	7.40713e+07
	1	25.85	4	1	1	0	S1105s	1099	TPLRADsDGEDDESDAEHPGK	T(0.0)PLRADS(0.99)DGEDDES(0.0)DAEHPGK	AT1G67230.1	AT1G67230.1	little nuclei1 , Symbols: LINC1 , chr1:25151561-25156032 REVERSE LENGTH=1132	1.05175e+06	1.01283e+06	1.04032e+06	1.08142e+06	1.03112e+06	1.04821e+06	905201	962398	929916	967233	950653	958277	841430	813231	837570	832966	897329	865108	0.896708	8.4941e-05	0.996661	0.851854	8.55398e+07	8.68672e+07	8.57764e+07	8.50778e+07	8.56502e+07	8.48872e+07	8.2921e+07	8.10865e+07	8.28266e+07	8.25361e+07	8.33507e+07	8.32147e+07	7.34823e+07	7.40713e+07
	1	22.61	99	2	2	0	S1105s S1112s	1103	ADsDGEDDEsDAEHPGK	ADS(1.0)DGEDDES(1.0)DAEHPGK	AT1G67230.1	AT1G67230.1	little nuclei1 , Symbols: LINC1 , chr1:25151561-25156032 REVERSE LENGTH=1132	1.81181e+06	2.02533e+06	1.85635e+06	1.49841e+06	1.86223e+06	1.92781e+06	2.09422e+06	1.87564e+06	1.77203e+06	2.18129e+06	2.23793e+06	2.13948e+06	2.0485e+06	1.88162e+06	2.05646e+06	2.36351e+06	1.70701e+06	1.85825e+06	0.968681	0.602067	1.07666	0.245608	8.55398e+07	8.68672e+07	8.57764e+07	8.50778e+07	8.56502e+07	8.48872e+07	8.2921e+07	8.10865e+07	8.28266e+07	8.25361e+07	8.33507e+07	8.32147e+07	7.34823e+07	7.40713e+07
	1	25.6	25.6	1	1	0	S1105s	1103	ADsDGEDDESDAEHPGK	ADS(0.99)DGEDDES(0.0)DAEHPGK	AT1G67230.1	AT1G67230.1	little nuclei1 , Symbols: LINC1 , chr1:25151561-25156032 REVERSE LENGTH=1132	1.67203e+06	1.7041e+06	1.60854e+06	1.83294e+06	1.84943e+06	1.77939e+06	1.8403e+06	1.88811e+06	1.84483e+06	2.08587e+06	1.9141e+06	2.08085e+06	1.81032e+06	1.9336e+06	1.90684e+06	1.87497e+06	1.48195e+06	1.86023e+06	0.932544	0.141803	1.03649	0.441997	8.55398e+07	8.68672e+07	8.57764e+07	8.50778e+07	8.56502e+07	8.48872e+07	8.2921e+07	8.10865e+07	8.28266e+07	8.25361e+07	8.33507e+07	8.32147e+07	7.34823e+07	7.40713e+07
	1	24.6	21.6	1	1	0	S1112s	1103	ADSDGEDDEsDAEHPGK	ADS(0.0)DGEDDES(0.99)DAEHPGK	AT1G67230.1	AT1G67230.1	little nuclei1 , Symbols: LINC1 , chr1:25151561-25156032 REVERSE LENGTH=1132	566596	545939	498827	484289	523446	514761	559607	517953	542975	561122	525116	508338	582978	592839	565946	580317	426933	499349	1.01034	0.847998	1.12296	0.0595012	8.55398e+07	8.68672e+07	8.57764e+07	8.50778e+07	8.56502e+07	8.48872e+07	8.2921e+07	8.10865e+07	8.28266e+07	8.25361e+07	8.33507e+07	8.32147e+07	7.34823e+07	7.40713e+07
	2	10.45	99	2	2	0	S312s S314s	312	sPsPPARR	S(1.0)PS(1.0)PPARR	AT2G29210.1	AT2G29210.1	splicing factor PWI domain-containing protein , Symbols: , chr2:12558156-12562168 FORWARD LENGTH=878	316323	320139	285820	343187	340332	331532	336593	354025	402231	366988	366213	364984	549068	523851	455981	539579	475274	456294	1.36924	3.99064e-05	1.40658	2.11024e-05	603584	597741	602855	597209	583785	606325	606977	589727	602375	612227	618019	622321	557382	568493
	2	12.6	12.6	1	1	0	S312s	312	sPSPPARR	S(0.99)PS(0.0)PPARR	AT2G29210.1	AT2G29210.1	splicing factor PWI domain-containing protein , Symbols: , chr2:12558156-12562168 FORWARD LENGTH=878	59736.9	57866.3	58143.8	60169	58769.7	55134.4	65767.1	66003.8	62497.5	64074.8	62903.1	57662.1	87537	79162.2	81189.3	85592.5	82331.7	81319.9	1.31201	6.17308e-07	1.34779	2.5441e-07	603584	597741	602855	597209	583785	606325	606977	589727	602375	612227	618019	622321	557382	568493
	2	9.6	99	2	2	0	S342s T344t	340	HRsPtPPAR	HRS(1.0)PT(1.0)PPAR	AT2G29210.1	AT2G29210.1	splicing factor PWI domain-containing protein , Symbols: , chr2:12558156-12562168 FORWARD LENGTH=878	1.70747e+06	1.69509e+06	1.51883e+06	1.74054e+06	1.63887e+06	1.63162e+06	2.2295e+06	2.15568e+06	2.18462e+06	2.30665e+06	2.03653e+06	2.28588e+06	2.66513e+06	2.81993e+06	2.9144e+06	2.82933e+06	2.68673e+06	2.71793e+06	1.26022	1.42691e-06	1.29458	5.12533e-07	603584	597741	602855	597209	583785	606325	606977	589727	602375	612227	618019	622321	557382	568493
	2	10.85	10.85	2	2	0	S391s S393s	390	RsPsPLYR	RS(0.99)PS(0.99)PLY(0.0)R	AT2G29210.1	AT2G29210.1	splicing factor PWI domain-containing protein , Symbols: , chr2:12558156-12562168 FORWARD LENGTH=878	97772	106057	114785	106770	105527	102420	96719.9	97400.3	95675.6	102788	90686.6	85893.9	100022	92703	89796	91110.9	104201	95955.6	1.00813	0.820137	1.03562	0.336322	603584	597741	602855	597209	583785	606325	606977	589727	602375	612227	618019	622321	557382	568493
	2	11.35	10.1	1	1	0	S391s	390	RsPSPLYR	RS(0.99)PS(0.0)PLY(0.0)R	AT2G29210.1	AT2G29210.1	splicing factor PWI domain-containing protein , Symbols: , chr2:12558156-12562168 FORWARD LENGTH=878	9522.42	12227.4	11670	9190.9	10482	9353.75	9468.46	11469.1	8328.1	11584.6	10935.5	9582.27	10893.7	9421.47	9078.18	8217.99	15767.5	15290.7	1.11898	0.418417	1.14949	0.324617	603584	597741	602855	597209	583785	606325	606977	589727	602375	612227	618019	622321	557382	568493
	2	12.1	12.1	1	1	0	S391s	391	sPSPLYR	S(0.99)PS(0.0)PLY(0.0)R	AT2G29210.1	AT2G29210.1	splicing factor PWI domain-containing protein , Symbols: , chr2:12558156-12562168 FORWARD LENGTH=878	177457	185301	188487	186482	189160	180047	152533	158794	183582	163437	168770	160623	177487	192440	194795	173568	195845	188547	1.13662	0.00313679	1.16761	0.00086045	603584	597741	602855	597209	583785	606325	606977	589727	602375	612227	618019	622321	557382	568493
	2	10.95	10.6	1	1	0	S391s	391	sPSPLYRR	S(0.99)PS(0.0)PLY(0.0)RR	AT2G29210.1	AT2G29210.1	splicing factor PWI domain-containing protein , Symbols: , chr2:12558156-12562168 FORWARD LENGTH=878	26675.8	24031.7	21038.6	27874	29659.4	23104.7	25182.8	24196.1	28676.7	26277.6	29052.6	27848.6	44509.3	35769.2	30396	37274	35974.6	42187.7	1.40237	0.000622944	1.44062	0.000377887	603584	597741	602855	597209	583785	606325	606977	589727	602375	612227	618019	622321	557382	568493
	2	9.45	9.45	2	2	0	S391s S393s	391	sPsPLYRR	S(0.99)PS(0.99)PLY(0.0)RR	AT2G29210.1	AT2G29210.1	splicing factor PWI domain-containing protein , Symbols: , chr2:12558156-12562168 FORWARD LENGTH=878	26471.2	41599.8	29543.2	35239.9	24385.3	34399.7	25298.6	35599.9	35509	30471.6	30648.6	35365	62062	54622.4	53637.4	47927.3	59897.2	45007.2	1.6753	4.5906e-05	1.72099	3.11414e-05	603584	597741	602855	597209	583785	606325	606977	589727	602375	612227	618019	622321	557382	568493
	2	14.35	14.35	1	1	0	S401s	399	NRsPSPLYR	NRS(0.99)PS(0.0)PLY(0.0)R	AT2G29210.1	AT2G29210.1	splicing factor PWI domain-containing protein , Symbols: , chr2:12558156-12562168 FORWARD LENGTH=878	347106	360585	348480	362333	352928	338722	311597	316479	313355	315186	308396	320676	348659	323985	367990	341458	277490	339064	1.0599	0.168687	1.08881	0.0578047	603584	597741	602855	597209	583785	606325	606977	589727	602375	612227	618019	622321	557382	568493
	2	11.6	11.6	2	2	0	S401s S403s	399	NRsPsPLYR	NRS(0.99)PS(0.99)PLY(0.0)R	AT2G29210.1	AT2G29210.1	splicing factor PWI domain-containing protein , Symbols: , chr2:12558156-12562168 FORWARD LENGTH=878	4.48503e+06	4.82948e+06	4.53584e+06	4.35507e+06	4.58289e+06	4.70699e+06	3.13131e+06	4.18473e+06	4.2354e+06	4.07676e+06	3.84427e+06	3.89478e+06	3.91528e+06	4.32374e+06	4.78207e+06	4.18059e+06	3.68682e+06	4.35635e+06	1.08035	0.197526	1.10981	0.0921229	603584	597741	602855	597209	583785	606325	606977	589727	602375	612227	618019	622321	557382	568493
	2	10.85	0.25	1	0	1	S403s	399	NRSPsPLYR	NRS(0.50)PS(0.50)PLY(0.0)R	AT2G29210.1	AT2G29210.1	splicing factor PWI domain-containing protein , Symbols: , chr2:12558156-12562168 FORWARD LENGTH=878	72020.6	76686.3	86033.7	85957.4	64341	86435	67291.4	67177.8	55621.5	66636.5	68589.2	69608.6	91915.9	67224.6	78984.5	60906.9	63229.3	68792.8	1.09148	0.273185	1.12125	0.163911	603584	597741	602855	597209	583785	606325	606977	589727	602375	612227	618019	622321	557382	568493
	2	15.35	15.35	3	3	0	S421s S427s S429s	419	GRsDSPGRsPsPVAR	GRS(0.99)DS(0.0)PGRS(0.99)PS(0.99)PVAR	AT2G29210.1	AT2G29210.1	splicing factor PWI domain-containing protein , Symbols: , chr2:12558156-12562168 FORWARD LENGTH=878	39631.8	33515.5	22053.3	29959.6	41423.3	36422	35518.6	34382.9	27789.8	37480.9	35292.2	31263.8	31221.1	39755.2	42291.3	37184.4	43832.3	31402.9	1.11877	0.158702	1.14928	0.0897764	603584	597741	602855	597209	583785	606325	606977	589727	602375	612227	618019	622321	557382	568493
	2	12.1	12.1	3	3	0	S421s S423s S429s	419	GRsDsPGRSPsPVAR	GRS(0.99)DS(0.99)PGRS(0.0)PS(0.99)PVAR	AT2G29210.1	AT2G29210.1	splicing factor PWI domain-containing protein , Symbols: , chr2:12558156-12562168 FORWARD LENGTH=878	4422.61	4025.55	7221.51	8248.7	5740.83	6234.04	6254.24	7760.79	6169.14	4743.89	7570.71	8241.84	6000.16	5277.98	8653.75	7705.97	7858.16	5755.01	1.01253	0.914504	1.04014	0.735235	603584	597741	602855	597209	583785	606325	606977	589727	602375	612227	618019	622321	557382	568493
	2	13.35	12.1	3	3	0	S421s S423s S427s	419	GRsDsPGRsPSPVAR	GRS(0.99)DS(0.99)PGRS(0.99)PS(0.0)PVAR	AT2G29210.1	AT2G29210.1	splicing factor PWI domain-containing protein , Symbols: , chr2:12558156-12562168 FORWARD LENGTH=878	23371.9	24166.5	22207.7	24349.9	17343.1	24250	21327	20475.8	22118	20583.1	23226.8	19143.8	20595.9	22144	26703.2	23515.2	25531.4	17831.3	1.07446	0.303589	1.10376	0.170365	603584	597741	602855	597209	583785	606325	606977	589727	602375	612227	618019	622321	557382	568493
	2	12.1	11.6	3	3	0	S423s S427s S429s	419	GRSDsPGRsPsPVAR	GRS(0.0)DS(0.99)PGRS(0.99)PS(0.99)PVAR	AT2G29210.1	AT2G29210.1	splicing factor PWI domain-containing protein , Symbols: , chr2:12558156-12562168 FORWARD LENGTH=878	37917.1	42515.4	47945.8	45805.1	40509.2	31621.2	35874.8	32875.9	37439.9	36253.2	36648.8	27914.7	50905.9	38482.7	38290.4	44194.4	41077.4	44901.2	1.24562	0.00593686	1.27959	0.00300315	603584	597741	602855	597209	583785	606325	606977	589727	602375	612227	618019	622321	557382	568493
	2	13.6	1	2	1	1	S421s S427s	419	GRsDSPGRsPSPVAR	GRS(0.99)DS(0.0)PGRS(0.50)PS(0.50)PVAR	AT2G29210.1	AT2G29210.1	splicing factor PWI domain-containing protein , Symbols: , chr2:12558156-12562168 FORWARD LENGTH=878	5280.45	3367.82	6122.18	8528.37	5302.02	5481.98	7876.05	5267.25	5698.8	3863.9	4424.49	6538.55	6334.33	5073.3	6980.72	4748.84	5755.94	5242.54	1.01386	0.912015	1.04151	0.743034	603584	597741	602855	597209	583785	606325	606977	589727	602375	612227	618019	622321	557382	568493
	2	10.1	0	2	1	1	S421s S429s	419	GRsDSPGRSPsPVAR	GRS(0.0)DS(0.0)PGRS(0.50)PS(0.50)PVAR	AT2G29210.1	AT2G29210.1	splicing factor PWI domain-containing protein , Symbols: , chr2:12558156-12562168 FORWARD LENGTH=878	6960.72	7666.75	4619.25	6819.37	7500.88	7987.33	7558.13	3896.4	5723.46	7136.42	8114.91	7343.57	8122.91	7875.68	7344.59	9345.12	7134.62	5066.32	1.12864	0.344293	1.15942	0.252255	603584	597741	602855	597209	583785	606325	606977	589727	602375	612227	618019	622321	557382	568493
	2	13.1	0	2	1	1	S423s S429s	419	GRSDsPGRSPsPVAR	GRS(0.0)DS(0.0)PGRS(0.50)PS(0.50)PVAR	AT2G29210.1	AT2G29210.1	splicing factor PWI domain-containing protein , Symbols: , chr2:12558156-12562168 FORWARD LENGTH=878	19471.1	20201.3	22440.5	18760.2	16635.9	21187.3	19399.7	24042.5	19904.5	23086.1	22525.9	21939.3	21973	21813.5	19579.9	25120.9	21754.4	26406.7	1.04393	0.466544	1.0724	0.248477	603584	597741	602855	597209	583785	606325	606977	589727	602375	612227	618019	622321	557382	568493
	2	16.1	14.35	2	2	0	S444s S453s	442	LPsPSIEQRLPsPPVAQR	LPS(0.99)PS(0.0)IEQRLPS(0.99)PPVAQR	AT2G29210.1	AT2G29210.1	splicing factor PWI domain-containing protein , Symbols: , chr2:12558156-12562168 FORWARD LENGTH=878	44159.2	39836.6	33891.4	36749.4	41213.6	43188.3	37171.6	40665.9	37720.4	32015	38803.2	34809.2	42239.8	38870.9	42689.4	40240.7	36550.5	42059.7	1.09705	0.0475538	1.12696	0.0152168	603584	597741	602855	597209	583785	606325	606977	589727	602375	612227	618019	622321	557382	568493
	2	13.75	99	1	1	0	S453s	451	LPsPPVAQR	LPS(1.0)PPVAQR	AT2G29210.1	AT2G29210.1	splicing factor PWI domain-containing protein , Symbols: , chr2:12558156-12562168 FORWARD LENGTH=878	533653	501839	492494	491345	504797	480924	460536	492515	456766	484578	472337	486110	477461	458233	451990	448594	438649	466349	0.960893	0.0464124	0.987096	0.476229	603584	597741	602855	597209	583785	606325	606977	589727	602375	612227	618019	622321	557382	568493
	2	13.85	13.85	1	1	0	S444s	442	LPsPSIEQR	LPS(0.99)PS(0.0)IEQR	AT2G29210.1	AT2G29210.1	splicing factor PWI domain-containing protein , Symbols: , chr2:12558156-12562168 FORWARD LENGTH=878	1.20619e+06	1.20439e+06	1.20984e+06	1.24595e+06	1.15649e+06	1.19786e+06	1.16561e+06	1.23821e+06	1.23192e+06	1.21937e+06	1.18475e+06	1.14869e+06	1.14676e+06	1.08618e+06	1.17546e+06	1.09246e+06	1.17089e+06	1.15341e+06	0.949447	0.0200956	0.975338	0.213744	603584	597741	602855	597209	583785	606325	606977	589727	602375	612227	618019	622321	557382	568493
	2	16.5	99	2	2	0	S453s S462s	451	LPsPPVAQRLPsPPPR	LPS(1.0)PPVAQRLPS(1.0)PPPR	AT2G29210.1	AT2G29210.1	splicing factor PWI domain-containing protein , Symbols: , chr2:12558156-12562168 FORWARD LENGTH=878	1.64613e+06	1.58333e+06	1.58846e+06	1.597e+06	1.51934e+06	1.58786e+06	1.32774e+06	1.32785e+06	1.33951e+06	1.37286e+06	1.34142e+06	1.31461e+06	1.47435e+06	1.47105e+06	1.44637e+06	1.48007e+06	1.52437e+06	1.51669e+06	1.11078	1.35503e-06	1.14107	1.68839e-07	603584	597741	602855	597209	583785	606325	606977	589727	602375	612227	618019	622321	557382	568493
	2	10.85	99	1	1	0	S462s	460	LPsPPPR	LPS(1.0)PPPR	AT2G29210.1	AT2G29210.1	splicing factor PWI domain-containing protein , Symbols: , chr2:12558156-12562168 FORWARD LENGTH=878	1.14265e+06	1.16629e+06	1.28774e+06	1.21241e+06	1.06914e+06	1.19319e+06	1.16758e+06	1.13747e+06	1.21788e+06	1.09175e+06	1.08745e+06	1.09816e+06	1.0432e+06	1.09652e+06	960280	1.05155e+06	1.2076e+06	1.11507e+06	0.95205	0.202747	0.978012	0.553557	603584	597741	602855	597209	583785	606325	606977	589727	602375	612227	618019	622321	557382	568493
	2	14.45	99	2	2	0	S453s S462s	451	LPsPPVAQRLPsPPPRR	LPS(1.0)PPVAQRLPS(1.0)PPPRR	AT2G29210.1	AT2G29210.1	splicing factor PWI domain-containing protein , Symbols: , chr2:12558156-12562168 FORWARD LENGTH=878	14967.6	10067.1	11939.2	13246.8	11606.1	15772.4	12959.5	12479.2	14254.8	11810.1	14139	11079.1	9618.73	10992.2	12240.2	10605.8	12707.8	12552	0.895664	0.0947108	0.920088	0.193277	603584	597741	602855	597209	583785	606325	606977	589727	602375	612227	618019	622321	557382	568493
	2	11.35	99	1	1	0	S462s	460	LPsPPPRR	LPS(1.0)PPPRR	AT2G29210.1	AT2G29210.1	splicing factor PWI domain-containing protein , Symbols: , chr2:12558156-12562168 FORWARD LENGTH=878	3.39615e+06	3.32227e+06	3.32658e+06	3.49681e+06	3.32971e+06	3.41524e+06	3.29458e+06	3.0897e+06	3.04983e+06	3.19367e+06	3.18792e+06	3.17901e+06	3.11447e+06	3.19948e+06	3.15816e+06	2.98777e+06	3.38338e+06	3.23085e+06	1.00418	0.840628	1.03156	0.157169	603584	597741	602855	597209	583785	606325	606977	589727	602375	612227	618019	622321	557382	568493
	2	13.85	99	1	1	0	S472s	467	RAGLPsPPPAQR	RAGLPS(1.0)PPPAQR	AT2G29210.1	AT2G29210.1	splicing factor PWI domain-containing protein , Symbols: , chr2:12558156-12562168 FORWARD LENGTH=878	2.16118e+06	2.27304e+06	2.21817e+06	2.28992e+06	2.23108e+06	2.26309e+06	2.24855e+06	2.37572e+06	2.24489e+06	2.25499e+06	2.31659e+06	2.354e+06	2.19081e+06	2.18944e+06	2.14874e+06	2.13228e+06	2.36682e+06	2.25449e+06	0.962873	0.0712724	0.989131	0.574953	603584	597741	602855	597209	583785	606325	606977	589727	602375	612227	618019	622321	557382	568493
	2	9.6	99	2	2	0	S472s S481s	467	RAGLPsPPPAQRLPsPPPR	RAGLPS(1.0)PPPAQRLPS(1.0)PPPR	AT2G29210.1	AT2G29210.1	splicing factor PWI domain-containing protein , Symbols: , chr2:12558156-12562168 FORWARD LENGTH=878	12682.1	15909.3	16418.1	16353.2	18504.4	18754.5	10406.4	10414.1	15274.1	14727.3	16561.8	12509.9	16035.4	12081.9	15391.6	17082.6	18572.6	13335.5	1.15778	0.176064	1.18936	0.115121	603584	597741	602855	597209	583785	606325	606977	589727	602375	612227	618019	622321	557382	568493
	2	17.1	99	1	1	0	S472s	468	AGLPsPPPAQR	AGLPS(1.0)PPPAQR	AT2G29210.1	AT2G29210.1	splicing factor PWI domain-containing protein , Symbols: , chr2:12558156-12562168 FORWARD LENGTH=878	656162	630278	650630	653035	671045	640851	663406	627063	648274	622283	618688	689452	655852	610168	631568	654543	652705	634886	0.99239	0.723772	1.01945	0.378354	603584	597741	602855	597209	583785	606325	606977	589727	602375	612227	618019	622321	557382	568493
	2	17.85	99	2	2	0	S472s S481s	468	AGLPsPPPAQRLPsPPPR	AGLPS(1.0)PPPAQRLPS(1.0)PPPR	AT2G29210.1	AT2G29210.1	splicing factor PWI domain-containing protein , Symbols: , chr2:12558156-12562168 FORWARD LENGTH=878	396361	436774	393928	397740	403814	434241	375224	376306	367975	395021	383175	392730	401616	391573	405785	379785	389238	403237	1.03528	0.047329	1.06351	0.00244926	603584	597741	602855	597209	583785	606325	606977	589727	602375	612227	618019	622321	557382	568493
	2	12.1	99	1	1	0	S491s	486	RAGLPsPMR	RAGLPS(1.0)PMR	AT2G29210.1	AT2G29210.1	splicing factor PWI domain-containing protein , Symbols: , chr2:12558156-12562168 FORWARD LENGTH=878	369398	365235	364307	380895	348447	357087	347513	322563	339120	347567	355515	327108	348703	358807	375012	377249	404445	371094	1.09607	0.00585034	1.12596	0.00116484	603584	597741	602855	597209	583785	606325	606977	589727	602375	612227	618019	622321	557382	568493
	2	11.1	99	1	1	0	S491s	487	AGLPsPMR	AGLPS(1.0)PMR	AT2G29210.1	AT2G29210.1	splicing factor PWI domain-containing protein , Symbols: , chr2:12558156-12562168 FORWARD LENGTH=878	292777	363679	336682	324212	281052	333831	291647	275821	265204	267947	270007	309732	286116	337002	301800	310001	354782	361600	1.16124	0.0102495	1.19291	0.00412282	603584	597741	602855	597209	583785	606325	606977	589727	602375	612227	618019	622321	557382	568493
	2	20.85	0	3	1	2	S506s S508s S510s	495	IGGSHAANHLEsPsPsSLSPPGR	IGGS(0.0)HAANHLES(0.99)PS(0.25)PS(0.25)S(0.25)LS(0.25)PPGR	AT2G29210.1	AT2G29210.1	splicing factor PWI domain-containing protein , Symbols: , chr2:12558156-12562168 FORWARD LENGTH=878	65566.7	64115.5	66150.7	67242.6	72617.5	62162.9	48387.7	53397.1	60856.7	53860.8	50389.7	53612.7	55907.1	53434.8	59293.2	58164.1	68290.1	64855.4	1.12306	0.044617	1.15368	0.0182397	603584	597741	602855	597209	583785	606325	606977	589727	602375	612227	618019	622321	557382	568493
	2	18.35	1	2	1	1	S506s S508s	495	IGGSHAANHLEsPsPSSLSPPGR	IGGS(0.0)HAANHLES(0.0)PS(0.25)PS(0.25)S(0.25)LS(0.25)PPGR	AT2G29210.1	AT2G29210.1	splicing factor PWI domain-containing protein , Symbols: , chr2:12558156-12562168 FORWARD LENGTH=878	34588.9	37195.9	27736.4	34777.3	33239.7	37059.2	29397.7	28496.2	28215.3	31605.8	31721.1	28578.6	36940.9	33294.2	32900.9	28378.2	38734.3	37561.1	1.16737	0.0155596	1.19921	0.00694757	603584	597741	602855	597209	583785	606325	606977	589727	602375	612227	618019	622321	557382	568493
	2	20.85	1	3	2	1	S508s S510s S511s	495	IGGSHAANHLESPsPssLSPPGR	IGGS(0.0)HAANHLES(0.20)PS(0.20)PS(0.20)S(0.20)LS(0.20)PPGR	AT2G29210.1	AT2G29210.1	splicing factor PWI domain-containing protein , Symbols: , chr2:12558156-12562168 FORWARD LENGTH=878	3487.63	5150.57	5719.46	5010.78	3393.22	4869.53	3359.65	3878.54	3481.66	5660.97	2234.24	5025.11	6191.52	5281.4	5871.31	3359.02	2822	5078.56	1.20997	0.297203	1.24296	0.238503	603584	597741	602855	597209	583785	606325	606977	589727	602375	612227	618019	622321	557382	568493
	2	20.85	#N/A	#N/A	#N/A	#N/A	#N/A	#N/A	#N/A	#N/A	AT2G29210.1	AT2G29210.1	splicing factor PWI domain-containing protein , Symbols: , chr2:12558156-12562168 FORWARD LENGTH=878	4895.75	3272.42	2649.19	4132.4	4541.89	2632.04	2653.28	4301.44	4049.84	3136.26	2234.4	2618.13	2250.82	2346.73	2930.29	2576.85	3592.11	0	0.721137	0.174466	0.740802	0.211792	603584	597741	602855	597209	583785	606325	606977	589727	602375	612227	618019	622321	557382	568493
	2	20.5	0	3	2	1	S508s S511s S513s	495	IGGSHAANHLESPsPSsLsPPGR	IGGS(0.0)HAANHLES(0.20)PS(0.20)PS(0.20)S(0.20)LS(0.20)PPGR	AT2G29210.1	AT2G29210.1	splicing factor PWI domain-containing protein , Symbols: , chr2:12558156-12562168 FORWARD LENGTH=878	83332.5	94596.4	94688.9	92188.1	85069.6	88696.1	81288.5	84054.8	69453.4	66439.3	76278.2	76242.4	77977.6	85511	69749.1	83119.2	93207.3	93584.1	1.10885	0.106307	1.13909	0.0499857	603584	597741	602855	597209	583785	606325	606977	589727	602375	612227	618019	622321	557382	568493
	2	27.25	1	2	1	1	S508s S513s	495	IGGSHAANHLESPsPSSLsPPGR	IGGS(0.0)HAANHLES(0.25)PS(0.25)PS(0.0)S(0.25)LS(0.25)PPGR	AT2G29210.1	AT2G29210.1	splicing factor PWI domain-containing protein , Symbols: , chr2:12558156-12562168 FORWARD LENGTH=878	128745	134181	111757	129267	134324	123721	103062	108936	111525	117077	113809	107064	115322	130092	121991	120485	151874	135890	1.17262	0.00816833	1.2046	0.00344724	603584	597741	602855	597209	583785	606325	606977	589727	602375	612227	618019	622321	557382	568493
	2	20.5	0	3	2	1	S506s S511s S513s	495	IGGSHAANHLEsPSPSsLsPPGR	IGGS(0.0)HAANHLES(0.25)PS(0.25)PS(0.25)S(0.25)LS(0.0)PPGR	AT2G29210.1	AT2G29210.1	splicing factor PWI domain-containing protein , Symbols: , chr2:12558156-12562168 FORWARD LENGTH=878	113563	129033	126157	125087	115254	97707.9	100665	105969	95152.2	89898.3	96483.9	86138.8	101665	107585	96784.4	100658	141201	121066	1.16481	0.0609791	1.19657	0.0336511	603584	597741	602855	597209	583785	606325	606977	589727	602375	612227	618019	622321	557382	568493
	2	18.85	1	2	1	1	S506s S513s	495	IGGSHAANHLEsPSPSSLsPPGR	IGGS(0.0)HAANHLES(0.99)PS(0.0)PS(0.33)S(0.33)LS(0.33)PPGR	AT2G29210.1	AT2G29210.1	splicing factor PWI domain-containing protein , Symbols: , chr2:12558156-12562168 FORWARD LENGTH=878	40699.4	36054.5	46773.9	44915.2	37188	48310.1	35170.6	42157.6	39924.9	30506.5	36134	36160.9	38319.2	39025.3	37329.8	39032.3	47126.1	42442.6	1.10552	0.112356	1.13567	0.0515023	603584	597741	602855	597209	583785	606325	606977	589727	602375	612227	618019	622321	557382	568493
	2	20.5	0	3	2	1	S506s S510s S513s	495	IGGSHAANHLEsPSPsSLsPPGR	IGGS(0.0)HAANHLES(0.0)PS(0.25)PS(0.25)S(0.25)LS(0.25)PPGR	AT2G29210.1	AT2G29210.1	splicing factor PWI domain-containing protein , Symbols: , chr2:12558156-12562168 FORWARD LENGTH=878	15373.3	13163.2	13733.7	14625.6	12686.3	12771.7	11051.1	11708.4	11823.6	11292.3	11735.6	11480.9	11192.8	10756.6	11437.6	15151.1	14468.8	15353.1	1.13414	0.111445	1.16507	0.0628888	603584	597741	602855	597209	583785	606325	606977	589727	602375	612227	618019	622321	557382	568493
	2	22.35	1	3	2	1	S506s S508s S513s	495	IGGSHAANHLEsPsPSSLsPPGR	IGGS(0.0)HAANHLES(0.99)PS(0.99)PS(0.33)S(0.33)LS(0.33)PPGR	AT2G29210.1	AT2G29210.1	splicing factor PWI domain-containing protein , Symbols: , chr2:12558156-12562168 FORWARD LENGTH=878	187214	185072	208412	198513	181901	200341	159021	147754	155717	162748	171992	168644	183459	187994	161991	185255	210673	201983	1.17132	0.0051931	1.20327	0.0020328	603584	597741	602855	597209	583785	606325	606977	589727	602375	612227	618019	622321	557382	568493
	2	21.25	1	3	2	1	S506s S508s S511s	495	IGGSHAANHLEsPsPSsLSPPGR	IGGS(0.0)HAANHLES(0.99)PS(0.99)PS(0.33)S(0.33)LS(0.33)PPGR	AT2G29210.1	AT2G29210.1	splicing factor PWI domain-containing protein , Symbols: , chr2:12558156-12562168 FORWARD LENGTH=878	103339	106066	91555.3	100457	95965.6	99365.4	90945.5	87980	85983.9	86183.3	88205.9	84122.6	91047.5	99543.8	95921.9	89838.9	110919	108888	1.13897	0.00907988	1.17003	0.00321736	603584	597741	602855	597209	583785	606325	606977	589727	602375	612227	618019	622321	557382	568493
	2	24	0.75	2	1	1	S508s S511s	495	IGGSHAANHLESPsPSsLSPPGR	IGGS(0.0)HAANHLES(0.25)PS(0.25)PS(0.0)S(0.25)LS(0.25)PPGR	AT2G29210.1	AT2G29210.1	splicing factor PWI domain-containing protein , Symbols: , chr2:12558156-12562168 FORWARD LENGTH=878	11326.1	13166.1	10544.8	10806.4	9405.91	12840.6	10197.4	8088.7	9609.74	10998.5	12549.9	10688.3	10050.4	10698.5	13616.6	8593.1	15862.9	10848.4	1.12131	0.334845	1.15189	0.242307	603584	597741	602855	597209	583785	606325	606977	589727	602375	612227	618019	622321	557382	568493
	2	23.75	0	2	1	1	S508s S510s	495	IGGSHAANHLESPsPsSLSPPGR	IGGS(0.0)HAANHLES(0.20)PS(0.20)PS(0.20)S(0.20)LS(0.20)PPGR	AT2G29210.1	AT2G29210.1	splicing factor PWI domain-containing protein , Symbols: , chr2:12558156-12562168 FORWARD LENGTH=878	7479.92	7809.61	6210.84	7182.33	6409.69	5854.69	5463.96	6896.78	5789.68	4800.75	6630.32	4522.23	8724.88	8747.78	5399.64	6623.23	7736.55	5531.64	1.25393	0.0754721	1.28813	0.0518107	603584	597741	602855	597209	583785	606325	606977	589727	602375	612227	618019	622321	557382	568493
	2	23.85	0	2	1	1	S506s S511s	495	IGGSHAANHLEsPSPSsLSPPGR	IGGS(0.0)HAANHLES(0.25)PS(0.25)PS(0.25)S(0.25)LS(0.0)PPGR	AT2G29210.1	AT2G29210.1	splicing factor PWI domain-containing protein , Symbols: , chr2:12558156-12562168 FORWARD LENGTH=878	33734.8	28130.5	31351.7	37660.3	30684.7	30841	26965.1	22331.8	30375.5	31065.9	32862.7	22965.2	32505.6	27849.2	22587.3	25588.9	36617.2	30435.8	1.05414	0.5935	1.08289	0.425259	603584	597741	602855	597209	583785	606325	606977	589727	602375	612227	618019	622321	557382	568493
	2	23.75	0	2	1	1	S506s S510s	495	IGGSHAANHLEsPSPsSLSPPGR	IGGS(0.0)HAANHLES(0.99)PS(0.33)PS(0.33)S(0.33)LS(0.0)PPGR	AT2G29210.1	AT2G29210.1	splicing factor PWI domain-containing protein , Symbols: , chr2:12558156-12562168 FORWARD LENGTH=878	60647.2	51439	48462.5	58031.6	40966.2	67054.4	43315.8	46486.9	40059.7	36388.7	42361.2	46855.7	44589.6	57682.5	45237.5	50677	68448.5	52260.1	1.24828	0.0241752	1.28232	0.014539	603584	597741	602855	597209	583785	606325	606977	589727	602375	612227	618019	622321	557382	568493
	2	13.85	99	1	1	0	S523s	520	VLPsPPVR	VLPS(1.0)PPVR	AT2G29210.1	AT2G29210.1	splicing factor PWI domain-containing protein , Symbols: , chr2:12558156-12562168 FORWARD LENGTH=878	175484	175512	168053	158582	163452	183672	136790	135376	153507	148185	141466	144878	150002	150879	150514	158856	163790	156380	1.08163	0.00910307	1.11113	0.00146025	603584	597741	602855	597209	583785	606325	606977	589727	602375	612227	618019	622321	557382	568493
	2	12.1	99	1	1	0	S523s	520	VLPsPPVRR	VLPS(1.0)PPVRR	AT2G29210.1	AT2G29210.1	splicing factor PWI domain-containing protein , Symbols: , chr2:12558156-12562168 FORWARD LENGTH=878	1.87431e+06	1.96546e+06	1.89888e+06	1.91947e+06	1.85992e+06	1.88276e+06	1.65765e+06	1.65536e+06	1.56608e+06	1.69334e+06	1.63547e+06	1.58003e+06	1.92274e+06	1.90374e+06	1.72777e+06	1.86964e+06	2.01527e+06	1.7944e+06	1.1477	0.000368394	1.17899	9.6809e-05	603584	597741	602855	597209	583785	606325	606977	589727	602375	612227	618019	622321	557382	568493
	2	9.5	99	2	2	0	S531s T533t	529	RRsLtPDEER	RRS(1.0)LT(1.0)PDEER	AT2G29210.1	AT2G29210.1	splicing factor PWI domain-containing protein , Symbols: , chr2:12558156-12562168 FORWARD LENGTH=878	19834.4	18822.1	19368.4	16585	17633.4	16886.2	17343.8	20771.9	15924.6	16576.7	19192	16879.6	18240.1	19090.6	15322.9	22240.7	23793.6	19931.5	1.11183	0.195825	1.14215	0.114758	603584	597741	602855	597209	583785	606325	606977	589727	602375	612227	618019	622321	557382	568493
	2	10.6	99	2	2	0	S531s T533t	530	RsLtPDEER	RS(1.0)LT(1.0)PDEER	AT2G29210.1	AT2G29210.1	splicing factor PWI domain-containing protein , Symbols: , chr2:12558156-12562168 FORWARD LENGTH=878	37604.2	35224.9	38312.6	41574.5	38326.2	45680.4	41069.5	44034.2	40907.7	37391.9	46768.4	53770.7	43551.4	42469.2	35925.2	26809.6	46355.7	38609.9	0.8855	0.202941	0.909648	0.315027	603584	597741	602855	597209	583785	606325	606977	589727	602375	612227	618019	622321	557382	568493
	2	12.1	1	1	0	1	S531s	529	RRsLTPDEER	RRS(0.50)LT(0.50)PDEER	AT2G29210.1	AT2G29210.1	splicing factor PWI domain-containing protein , Symbols: , chr2:12558156-12562168 FORWARD LENGTH=878	52794.5	42801.4	44396.4	48963.5	46051.8	44967.6	48363.1	41622	51766.5	48577.7	43741.5	44611.7	42224.2	45736.6	44714.9	48486.3	57683.8	50132.3	1.03694	0.538855	1.06522	0.295889	603584	597741	602855	597209	583785	606325	606977	589727	602375	612227	618019	622321	557382	568493
	2	13.1	12.6	1	1	0	T533t	531	SLtPDEER	S(0.0)LT(0.99)PDEER	AT2G29210.1	AT2G29210.1	splicing factor PWI domain-containing protein , Symbols: , chr2:12558156-12562168 FORWARD LENGTH=878	261650	243224	230995	236488	268399	252508	259452	225038	219846	214832	217561	252539	242099	227687	277353	246216	181989	219179	1.00378	0.955139	1.03116	0.651354	603584	597741	602855	597209	583785	606325	606977	589727	602375	612227	618019	622321	557382	568493
	2	12.1	12.1	2	2	0	S531s T533t	531	sLtPDEERVSLSQGGR	S(0.99)LT(0.99)PDEERVS(0.0)LS(0.0)QGGR	AT2G29210.1	AT2G29210.1	splicing factor PWI domain-containing protein , Symbols: , chr2:12558156-12562168 FORWARD LENGTH=878	58112.1	47146	52474.8	53550.8	56676.7	49732.9	51480.2	46003.2	50562.4	50092.3	48279.2	51290.9	61322.3	68862.3	61158.8	65764.2	51238.7	54292	1.2181	0.00357474	1.25132	0.00167517	603584	597741	602855	597209	583785	606325	606977	589727	602375	612227	618019	622321	557382	568493
	2	12.85	9.85	1	1	0	S560s	555	QDGSMsPVRGR	QDGS(0.0)MS(0.99)PVRGR	AT2G29210.1	AT2G29210.1	splicing factor PWI domain-containing protein , Symbols: , chr2:12558156-12562168 FORWARD LENGTH=878	59754.1	57637.4	62022.7	59915.9	51449	61031.2	57131.5	57325.7	52869.8	56564.4	44245.4	52390.1	77097.4	76299.5	72329.2	73387.5	71972.8	68606.3	1.37178	8.70154e-06	1.40919	3.9622e-06	603584	597741	602855	597209	583785	606325	606977	589727	602375	612227	618019	622321	557382	568493
	2	13.85	13.85	1	1	0	S648s	643	SPGRLsEEQDR	S(0.0)PGRLS(0.99)EEQDR	AT2G29210.1	AT2G29210.1	splicing factor PWI domain-containing protein , Symbols: , chr2:12558156-12562168 FORWARD LENGTH=878	79052.9	75475.2	63082	59632.4	66719.2	66589	64408.2	18862.2	0	61106.6	59519.8	74328.1	71835.6	74008.6	60686.6	59350.8	68005.3	63026.2	1.42659	0.14075	1.46549	0.111823	603584	597741	602855	597209	583785	606325	606977	589727	602375	612227	618019	622321	557382	568493
	2	16.6	13.85	1	1	0	S643s	643	sPGRLSEEQDR	S(0.99)PGRLS(0.0)EEQDR	AT2G29210.1	AT2G29210.1	splicing factor PWI domain-containing protein , Symbols: , chr2:12558156-12562168 FORWARD LENGTH=878	359127	369073	404475	354427	378370	409836	290254	221315	152057	340600	305174	337240	383763	380409	401395	386479	407625	396063	1.43063	0.00308031	1.46964	0.00175925	603584	597741	602855	597209	583785	606325	606977	589727	602375	612227	618019	622321	557382	568493
	2	11.1	0	1	0	1	S664s	662	RTsVPDTDK	RT(0.50)S(0.50)VPDT(0.0)DK	AT2G29210.1	AT2G29210.1	splicing factor PWI domain-containing protein , Symbols: , chr2:12558156-12562168 FORWARD LENGTH=878	28199.9	31905.4	34750.7	26606.3	31909.3	33232.2	31624.7	28763.4	35297.8	30695.2	28799.4	28260.1	35267.3	37576.9	37808.8	39955.7	40193.4	37448	1.24427	0.000203289	1.2782	7.687e-05	603584	597741	602855	597209	583785	606325	606977	589727	602375	612227	618019	622321	557382	568493
	2	15.35	99	3	3	0	S709s S712s S717s	706	HHGsQMsPVENsEGR	HHGS(1.0)QMS(1.0)PVENS(1.0)EGR	AT2G29210.1	AT2G29210.1	splicing factor PWI domain-containing protein , Symbols: , chr2:12558156-12562168 FORWARD LENGTH=878	4326.59	4903.51	2712.52	5810.75	5929.69	4650.56	5060.07	0	2082.73	5789.17	5217.64	5622.35	7717.81	8701.52	6596.89	6354.42	0	0	1.23552	0.626305	1.26921	0.585849	603584	597741	602855	597209	583785	606325	606977	589727	602375	612227	618019	622321	557382	568493
	2	18.1	15.35	2	2	0	S709s S712s	706	HHGsQMsPVENSEGR	HHGS(0.99)QMS(0.99)PVENS(0.0)EGR	AT2G29210.1	AT2G29210.1	splicing factor PWI domain-containing protein , Symbols: , chr2:12558156-12562168 FORWARD LENGTH=878	9713.74	8057.83	8500.92	5943.63	8261.24	8420.66	8067.96	2973.03	5022.04	2943.7	5599.02	1745.71	8559.22	4892.09	12464	9353.39	3268.85	9030.56	1.80514	0.05767	1.85437	0.049549	603584	597741	602855	597209	583785	606325	606977	589727	602375	612227	618019	622321	557382	568493
	2	28.6	5.5	1	1	0	S712s	706	HHGSQMsPVENSEGR	HHGS(0.0)QMS(0.99)PVENS(0.0)EGR	AT2G29210.1	AT2G29210.1	splicing factor PWI domain-containing protein , Symbols: , chr2:12558156-12562168 FORWARD LENGTH=878	191258	195589	190382	225813	215712	211117	172257	156346	167493	177038	196469	149979	197108	213737	212608	181979	249711	211173	1.24199	0.0047675	1.27586	0.00235003	603584	597741	602855	597209	583785	606325	606977	589727	602375	612227	618019	622321	557382	568493
	2	20.6	5.25	2	2	0	S712s S717s	706	HHGSQMsPVENsEGR	HHGS(0.0)QMS(0.99)PVENS(0.99)EGR	AT2G29210.1	AT2G29210.1	splicing factor PWI domain-containing protein , Symbols: , chr2:12558156-12562168 FORWARD LENGTH=878	61127.8	44760.2	49183.7	51597.4	50765.4	62162.2	47275.7	37950.6	34439.1	32731.6	35633.3	44057.7	45554.3	46108.5	38452.9	59079.9	62447.4	52399	1.31003	0.02083	1.34575	0.0134017	603584	597741	602855	597209	583785	606325	606977	589727	602375	612227	618019	622321	557382	568493
	2	13.85	0.5	1	0	1	S709s	706	HHGsQMSPVENSEGR	HHGS(0.50)QMS(0.50)PVENS(0.0)EGR	AT2G29210.1	AT2G29210.1	splicing factor PWI domain-containing protein , Symbols: , chr2:12558156-12562168 FORWARD LENGTH=878	6020.59	5555.1	5948.55	6271.43	2551.4	6338.52	3784.34	0	4444.37	5900.63	4924.21	3436.83	4550.5	2659.82	6468.81	5944.72	5884.29	5355.84	1.37232	0.194138	1.40974	0.159825	603584	597741	602855	597209	583785	606325	606977	589727	602375	612227	618019	622321	557382	568493
	2	21.1	21.1	1	1	0	S740s C748c	737	EDNsDLDANLScDSK	EDNS(0.99)DLDANLS(0.0)C(1.0)DS(0.0)K	AT2G29210.1	AT2G29210.1	splicing factor PWI domain-containing protein , Symbols: , chr2:12558156-12562168 FORWARD LENGTH=878	20281.2	22633.7	22157.7	20675.3	21318.8	22161.4	19730	21828.6	18687.2	19153.1	23234.9	21862.1	19827.8	19031.9	19903.8	20636.2	24067.8	21804.7	1.00624	0.904234	1.03368	0.525748	603584	597741	602855	597209	583785	606325	606977	589727	602375	612227	618019	622321	557382	568493
	2	15.2	99	3	3	0	S834s T836t S837s	831	QELsDtsEGEVEARPK	QELS(1.0)DT(1.0)S(1.0)EGEVEARPK	AT2G29210.1	AT2G29210.1	splicing factor PWI domain-containing protein , Symbols: , chr2:12558156-12562168 FORWARD LENGTH=878	16923.5	22188.5	16585.8	14001.1	15196	17475.3	14308	10849.5	13481.2	14203.6	12320.4	12769.9	17872.2	20455.4	15398.2	17903	20788	16863.9	1.40225	0.000394264	1.44049	0.000228364	603584	597741	602855	597209	583785	606325	606977	589727	602375	612227	618019	622321	557382	568493
	2	19.45	3	2	2	0	T836t S837s	831	QELSDtsEGEVEARPK	QELS(0.0)DT(0.99)S(0.99)EGEVEARPK	AT2G29210.1	AT2G29210.1	splicing factor PWI domain-containing protein , Symbols: , chr2:12558156-12562168 FORWARD LENGTH=878	31159.1	32343.1	34905.8	30632.7	32144.5	39089.6	26353.1	30926.9	26803.5	24032.8	28766.2	25528.5	37914.6	32325.6	39938.9	36218.8	38644.6	37972.2	1.37315	4.49359e-05	1.4106	2.26203e-05	603584	597741	602855	597209	583785	606325	606977	589727	602375	612227	618019	622321	557382	568493
	2	21.1	1	1	0	1	S837s	831	QELSDTsEGEVEARPK	QELS(0.0)DT(0.50)S(0.50)EGEVEARPK	AT2G29210.1	AT2G29210.1	splicing factor PWI domain-containing protein , Symbols: , chr2:12558156-12562168 FORWARD LENGTH=878	39070.9	43290.2	38674.6	41683.6	40035.9	41154.1	33805.3	40086.4	30907.4	41131	33128.4	34826	46745.5	45199.1	49643.2	55865.8	52889.3	46779.9	1.38917	0.000159549	1.42706	8.44548e-05	603584	597741	602855	597209	583785	606325	606977	589727	602375	612227	618019	622321	557382	568493
	3	43	17.35	1	1	0	S71s	50	ELDSSSEAVSGNSDKVGADDLsDSEK	ELDS(0.0)S(0.0)S(0.0)EAVS(0.0)GNS(0.0)DKVGADDLS(0.99)DS(0.0)EK	AT4G02510.1	AT4G02510.1	translocon at the outer envelope membrane of chloroplasts 159 , Symbols: TOC159, TOC86, PPI2, TOC160, ATTOC159 , chr4:1104766-1109360 FORWARD LENGTH=1503	1.4653e+07	1.38425e+07	1.40902e+07	1.37143e+07	1.5141e+07	1.4803e+07	1.35836e+07	1.30382e+07	1.32232e+07	1.29121e+07	1.17899e+07	1.43224e+07	1.49898e+07	1.37864e+07	1.46803e+07	1.50542e+07	9.0421e+06	1.32065e+07	1.02396	0.757477	1.01996	0.796176	3.20978e+08	3.21779e+08	3.19926e+08	3.22618e+08	3.2031e+08	3.21538e+08	3.10859e+08	3.06646e+08	3.13825e+08	3.11827e+08	3.0834e+08	3.11955e+08	3.13112e+08	3.1095e+08
	3	13.85	13.85	1	1	0	S59s	50	ELDSSSEAVsGNSDKVGADDLSDSEK	ELDS(0.0)S(0.0)S(0.0)EAVS(0.99)GNS(0.0)DKVGADDLS(0.0)DS(0.0)EK	AT4G02510.1	AT4G02510.1	translocon at the outer envelope membrane of chloroplasts 159 , Symbols: TOC159, TOC86, PPI2, TOC160, ATTOC159 , chr4:1104766-1109360 FORWARD LENGTH=1503	17192.4	14110.8	17325.7	16699.3	12853.9	15513.1	16708.1	16435.7	15758.6	17572.1	19371.8	13731.7	12647.4	17998.2	13474	15683.6	13016.8	13775.8	0.869627	0.0849341	0.866228	0.0776669	3.20978e+08	3.21779e+08	3.19926e+08	3.22618e+08	3.2031e+08	3.21538e+08	3.10859e+08	3.06646e+08	3.13825e+08	3.11827e+08	3.0834e+08	3.11955e+08	3.13112e+08	3.1095e+08
	3	26.75	0	1	0	1	S62s	50	ELDSSSEAVSGNsDKVGADDLSDSEK	ELDS(0.0)S(0.0)S(0.0)EAVS(0.25)GNS(0.25)DKVGADDLS(0.25)DS(0.25)EK	AT4G02510.1	AT4G02510.1	translocon at the outer envelope membrane of chloroplasts 159 , Symbols: TOC159, TOC86, PPI2, TOC160, ATTOC159 , chr4:1104766-1109360 FORWARD LENGTH=1503	14493.6	15358.2	12571.7	11823.9	17661.6	12785.8	11416.4	11481.4	14866.1	11519.5	12379.2	16525.1	12164.6	13549.5	12869.6	16836.3	9370.67	9059.86	0.944529	0.633586	0.940837	0.610571	3.20978e+08	3.21779e+08	3.19926e+08	3.22618e+08	3.2031e+08	3.21538e+08	3.10859e+08	3.06646e+08	3.13825e+08	3.11827e+08	3.0834e+08	3.11955e+08	3.13112e+08	3.1095e+08
	3	15.1	0	1	0	1	S73s	50	ELDSSSEAVSGNSDKVGADDLSDsEK	ELDS(0.0)S(0.0)S(0.0)EAVS(0.25)GNS(0.25)DKVGADDLS(0.25)DS(0.25)EK	AT4G02510.1	AT4G02510.1	translocon at the outer envelope membrane of chloroplasts 159 , Symbols: TOC159, TOC86, PPI2, TOC160, ATTOC159 , chr4:1104766-1109360 FORWARD LENGTH=1503	0.362525	1819.52	3164.8	0	5968.38	2881.28	2836.36	0	2381.89	0.168771	0	2246.04	0.00126637	0	3135.53	2295.33	0	0	0.727562	0.684307	0.724718	0.680614	3.20978e+08	3.21779e+08	3.19926e+08	3.22618e+08	3.2031e+08	3.21538e+08	3.10859e+08	3.06646e+08	3.13825e+08	3.11827e+08	3.0834e+08	3.11955e+08	3.13112e+08	3.1095e+08
	3	19.35	16.35	1	1	0	S71s	65	VGADDLsDSEK	VGADDLS(0.99)DS(0.0)EK	AT4G02510.1	AT4G02510.1	translocon at the outer envelope membrane of chloroplasts 159 , Symbols: TOC159, TOC86, PPI2, TOC160, ATTOC159 , chr4:1104766-1109360 FORWARD LENGTH=1503	2.19934e+07	2.12419e+07	2.11824e+07	2.10135e+07	2.17291e+07	2.1672e+07	2.19294e+07	2.1698e+07	2.2052e+07	2.25197e+07	2.12788e+07	2.27721e+07	2.44774e+07	2.23296e+07	2.37855e+07	2.44433e+07	1.66809e+07	2.09813e+07	1.00339	0.953158	0.999466	0.992591	3.20978e+08	3.21779e+08	3.19926e+08	3.22618e+08	3.2031e+08	3.21538e+08	3.10859e+08	3.06646e+08	3.13825e+08	3.11827e+08	3.0834e+08	3.11955e+08	3.13112e+08	3.1095e+08
	3	19.1	2	1	1	0	S71s	65	VGADDLsDSEKEKPNLVGDGK	VGADDLS(0.99)DS(0.0)EKEKPNLVGDGK	AT4G02510.1	AT4G02510.1	translocon at the outer envelope membrane of chloroplasts 159 , Symbols: TOC159, TOC86, PPI2, TOC160, ATTOC159 , chr4:1104766-1109360 FORWARD LENGTH=1503	85791.2	96156	93486.7	92379	92665.4	92551.9	67110.1	64112.6	67585.2	72768	61455.5	68415.2	79846.8	75244.9	81806.1	83010.6	53585.3	59753.4	1.07921	0.343676	1.075	0.367216	3.20978e+08	3.21779e+08	3.19926e+08	3.22618e+08	3.2031e+08	3.21538e+08	3.10859e+08	3.06646e+08	3.13825e+08	3.11827e+08	3.0834e+08	3.11955e+08	3.13112e+08	3.1095e+08
	3	30.85	30.85	1	1	0	S210s	204	VDVDDKsDNVIEEEGVELTDK	VDVDDKS(0.99)DNVIEEEGVELT(0.0)DK	AT4G02510.1	AT4G02510.1	translocon at the outer envelope membrane of chloroplasts 159 , Symbols: TOC159, TOC86, PPI2, TOC160, ATTOC159 , chr4:1104766-1109360 FORWARD LENGTH=1503	54810.2	49962	48321.9	51701.3	50913.8	53289.2	53610.3	61955.3	60335.2	51945.5	56954.6	53101.1	59768.7	52500.7	66036.1	62802.2	47076.3	47532.9	0.993533	0.923461	0.98965	0.87746	3.20978e+08	3.21779e+08	3.19926e+08	3.22618e+08	3.2031e+08	3.21538e+08	3.10859e+08	3.06646e+08	3.13825e+08	3.11827e+08	3.0834e+08	3.11955e+08	3.13112e+08	3.1095e+08
	3	42.25	22.5	1	1	0	S281s	260	INADAETLEVANKFDQIGDDDsGEFEPVSDK	INADAET(0.0)LEVANKFDQIGDDDS(0.99)GEFEPVS(0.0)DK	AT4G02510.1	AT4G02510.1	translocon at the outer envelope membrane of chloroplasts 159 , Symbols: TOC159, TOC86, PPI2, TOC160, ATTOC159 , chr4:1104766-1109360 FORWARD LENGTH=1503	659887	640370	668088	677827	644708	642159	604994	615971	638436	640511	638251	619429	713123	728755	695262	709761	662131	736837	1.12994	6.62519e-05	1.12553	8.58679e-05	3.20978e+08	3.21779e+08	3.19926e+08	3.22618e+08	3.2031e+08	3.21538e+08	3.10859e+08	3.06646e+08	3.13825e+08	3.11827e+08	3.0834e+08	3.11955e+08	3.13112e+08	3.1095e+08
	3	38.6	18	2	2	0	S281s S288s	260	INADAETLEVANKFDQIGDDDsGEFEPVsDK	INADAET(0.0)LEVANKFDQIGDDDS(0.99)GEFEPVS(0.99)DK	AT4G02510.1	AT4G02510.1	translocon at the outer envelope membrane of chloroplasts 159 , Symbols: TOC159, TOC86, PPI2, TOC160, ATTOC159 , chr4:1104766-1109360 FORWARD LENGTH=1503	3805.01	4597.87	7837.13	4495.66	6540.53	6637.45	6099.26	6030.09	6740.51	7286.4	4997.82	5438.79	5839.93	7263.8	9656.3	8755.01	3837.74	6533.72	1.14466	0.358804	1.14019	0.371691	3.20978e+08	3.21779e+08	3.19926e+08	3.22618e+08	3.2031e+08	3.21538e+08	3.10859e+08	3.06646e+08	3.13825e+08	3.11827e+08	3.0834e+08	3.11955e+08	3.13112e+08	3.1095e+08
	3	24.6	24.35	1	1	0	S281s	273	FDQIGDDDsGEFEPVSDK	FDQIGDDDS(0.99)GEFEPVS(0.0)DK	AT4G02510.1	AT4G02510.1	translocon at the outer envelope membrane of chloroplasts 159 , Symbols: TOC159, TOC86, PPI2, TOC160, ATTOC159 , chr4:1104766-1109360 FORWARD LENGTH=1503	495886	444909	471795	458489	456717	445737	481885	421050	452858	404975	433126	452521	488606	483625	500115	490555	439346	460149	1.08161	0.0323306	1.07739	0.0400248	3.20978e+08	3.21779e+08	3.19926e+08	3.22618e+08	3.2031e+08	3.21538e+08	3.10859e+08	3.06646e+08	3.13825e+08	3.11827e+08	3.0834e+08	3.11955e+08	3.13112e+08	3.1095e+08
	3	39.25	1	1	0	1	S305s	299	FTSESDsIADSSKLESVDTSAVEPEVVAAESGSEPK	FT(0.17)S(0.17)ES(0.17)DS(0.17)IADS(0.17)S(0.17)KLES(0.0)VDT(0.0)S(0.0)AVEPEVVAAES(0.0)GS(0.0)EPK	AT4G02510.1	AT4G02510.1	translocon at the outer envelope membrane of chloroplasts 159 , Symbols: TOC159, TOC86, PPI2, TOC160, ATTOC159 , chr4:1104766-1109360 FORWARD LENGTH=1503	3877.65	2664.58	4127.61	5475.35	4026.82	6418.58	5706.55	0	2833.62	6026.79	7526.77	5148.84	5772.27	4628.56	5079.7	6147.68	6587.59	5310.31	1.23065	0.379909	1.22584	0.389424	3.20978e+08	3.21779e+08	3.19926e+08	3.22618e+08	3.2031e+08	3.21538e+08	3.10859e+08	3.06646e+08	3.13825e+08	3.11827e+08	3.0834e+08	3.11955e+08	3.13112e+08	3.1095e+08
	3	40	0	1	0	1	S303s	299	FTSEsDSIADSSKLESVDTSAVEPEVVAAESGSEPK	FT(0.25)S(0.25)ES(0.25)DS(0.25)IADS(0.0)S(0.0)KLES(0.0)VDT(0.0)S(0.0)AVEPEVVAAES(0.0)GS(0.0)EPK	AT4G02510.1	AT4G02510.1	translocon at the outer envelope membrane of chloroplasts 159 , Symbols: TOC159, TOC86, PPI2, TOC160, ATTOC159 , chr4:1104766-1109360 FORWARD LENGTH=1503	28684.3	18258.1	23083.2	24659.1	18156.4	25424.9	27367.5	21717	18739.6	22894.6	19008.1	21928.2	22308.5	22708.9	24119.9	30014	19095.5	13141.3	0.997972	0.986766	0.994071	0.961213	3.20978e+08	3.21779e+08	3.19926e+08	3.22618e+08	3.2031e+08	3.21538e+08	3.10859e+08	3.06646e+08	3.13825e+08	3.11827e+08	3.0834e+08	3.11955e+08	3.13112e+08	3.1095e+08
	3	30.1	1	1	0	1	S331s	312	LESVDTSAVEPEVVAAESGsEPKDVEK	LES(0.0)VDT(0.0)S(0.0)AVEPEVVAAES(0.50)GS(0.50)EPKDVEK	AT4G02510.1	AT4G02510.1	translocon at the outer envelope membrane of chloroplasts 159 , Symbols: TOC159, TOC86, PPI2, TOC160, ATTOC159 , chr4:1104766-1109360 FORWARD LENGTH=1503	6467.41	6118.04	6376.23	6085.69	5791.34	5367.53	4511.11	8769.65	4647.35	5830.64	5023.77	4631.43	5455.53	8440.8	8200.28	5848.39	3537.23	5612.13	1.11015	0.557102	1.10581	0.571649	3.20978e+08	3.21779e+08	3.19926e+08	3.22618e+08	3.2031e+08	3.21538e+08	3.10859e+08	3.06646e+08	3.13825e+08	3.11827e+08	3.0834e+08	3.11955e+08	3.13112e+08	3.1095e+08
	3	24.6	0	1	0	1	S329s	312	LESVDTSAVEPEVVAAEsGSEPKDVEK	LES(0.0)VDT(0.0)S(0.0)AVEPEVVAAES(0.50)GS(0.50)EPKDVEK	AT4G02510.1	AT4G02510.1	translocon at the outer envelope membrane of chloroplasts 159 , Symbols: TOC159, TOC86, PPI2, TOC160, ATTOC159 , chr4:1104766-1109360 FORWARD LENGTH=1503	27660.4	32003.1	29560.2	32248.6	26492.7	29200.1	31646.1	29624.9	30960.5	27729.5	26287.6	25388.6	33362.7	28272.5	36507.5	30238.8	23378.5	23398.7	1.02052	0.811607	1.01653	0.847175	3.20978e+08	3.21779e+08	3.19926e+08	3.22618e+08	3.2031e+08	3.21538e+08	3.10859e+08	3.06646e+08	3.13825e+08	3.11827e+08	3.0834e+08	3.11955e+08	3.13112e+08	3.1095e+08
	3	23.35	4.5	1	1	0	S368s	354	AASAVADNGTKEEEsVLGGIVDDAEEGVK	AAS(0.0)AVADNGT(0.0)KEEES(0.99)VLGGIVDDAEEGVK	AT4G02510.1	AT4G02510.1	translocon at the outer envelope membrane of chloroplasts 159 , Symbols: TOC159, TOC86, PPI2, TOC160, ATTOC159 , chr4:1104766-1109360 FORWARD LENGTH=1503	7131.05	10661.6	6193.6	9165.26	6780.93	10267.4	8578.03	7678.13	6126.07	6577.95	12858.3	11329.5	9742.33	8763.31	9727.67	10201.3	12547.7	10304.3	1.15313	0.290219	1.14862	0.303539	3.20978e+08	3.21779e+08	3.19926e+08	3.22618e+08	3.2031e+08	3.21538e+08	3.10859e+08	3.06646e+08	3.13825e+08	3.11827e+08	3.0834e+08	3.11955e+08	3.13112e+08	3.1095e+08
	3	43.26	6	1	1	0	S448s	433	FDPIGQGEGGEVELEsDKATEEGGGK	FDPIGQGEGGEVELES(0.99)DKAT(0.0)EEGGGK	AT4G02510.1	AT4G02510.1	translocon at the outer envelope membrane of chloroplasts 159 , Symbols: TOC159, TOC86, PPI2, TOC160, ATTOC159 , chr4:1104766-1109360 FORWARD LENGTH=1503	169574	172564	177651	167717	189350	187273	195677	169989	177262	184333	157848	190950	201155	191655	206598	197039	125320	159008	1.00438	0.956733	1.00046	0.995464	3.20978e+08	3.21779e+08	3.19926e+08	3.22618e+08	3.2031e+08	3.21538e+08	3.10859e+08	3.06646e+08	3.13825e+08	3.11827e+08	3.0834e+08	3.11955e+08	3.13112e+08	3.1095e+08
	3	30	14.6	1	1	0	S564s	562	VGsVDAEEDSIPAAESQFEVR	VGS(0.99)VDAEEDS(0.0)IPAAES(0.0)QFEVR	AT4G02510.1	AT4G02510.1	translocon at the outer envelope membrane of chloroplasts 159 , Symbols: TOC159, TOC86, PPI2, TOC160, ATTOC159 , chr4:1104766-1109360 FORWARD LENGTH=1503	128836	131315	130393	120207	137015	128362	142073	126186	139812	126727	126237	135123	133867	151066	143523	119824	124685	136666	1.01692	0.696082	1.01295	0.764027	3.20978e+08	3.21779e+08	3.19926e+08	3.22618e+08	3.2031e+08	3.21538e+08	3.10859e+08	3.06646e+08	3.13825e+08	3.11827e+08	3.0834e+08	3.11955e+08	3.13112e+08	3.1095e+08
	3	18.35	99	1	1	0	S589s	583	KVVEGDsAEEDENK	KVVEGDS(1.0)AEEDENK	AT4G02510.1	AT4G02510.1	translocon at the outer envelope membrane of chloroplasts 159 , Symbols: TOC159, TOC86, PPI2, TOC160, ATTOC159 , chr4:1104766-1109360 FORWARD LENGTH=1503	32904.2	32006.3	38221.3	35334.4	27252.2	33049	34393.1	30314.4	32849.1	36152.7	33908.7	30321.1	33784.8	35431.9	30550.3	32471.9	32740.9	27929.2	0.974588	0.570821	0.970778	0.514739	3.20978e+08	3.21779e+08	3.19926e+08	3.22618e+08	3.2031e+08	3.21538e+08	3.10859e+08	3.06646e+08	3.13825e+08	3.11827e+08	3.0834e+08	3.11955e+08	3.13112e+08	3.1095e+08
	3	22.1	22.1	1	1	0	S589s	583	KVVEGDsAEEDENKLPVEDIVSSR	KVVEGDS(0.99)AEEDENKLPVEDIVS(0.0)S(0.0)R	AT4G02510.1	AT4G02510.1	translocon at the outer envelope membrane of chloroplasts 159 , Symbols: TOC159, TOC86, PPI2, TOC160, ATTOC159 , chr4:1104766-1109360 FORWARD LENGTH=1503	1.57271e+07	1.55633e+07	1.59763e+07	1.55334e+07	1.65124e+07	1.64244e+07	1.52748e+07	1.42464e+07	1.50474e+07	1.48375e+07	1.42231e+07	1.53926e+07	1.67952e+07	1.63298e+07	1.72075e+07	1.7128e+07	1.31916e+07	1.53821e+07	1.07877	0.106336	1.07456	0.122761	3.20978e+08	3.21779e+08	3.19926e+08	3.22618e+08	3.2031e+08	3.21538e+08	3.10859e+08	3.06646e+08	3.13825e+08	3.11827e+08	3.0834e+08	3.11955e+08	3.13112e+08	3.1095e+08
	3	35.75	35.75	1	1	0	S589s	584	VVEGDsAEEDENKLPVEDIVSSR	VVEGDS(0.99)AEEDENKLPVEDIVS(0.0)S(0.0)R	AT4G02510.1	AT4G02510.1	translocon at the outer envelope membrane of chloroplasts 159 , Symbols: TOC159, TOC86, PPI2, TOC160, ATTOC159 , chr4:1104766-1109360 FORWARD LENGTH=1503	5.07037e+06	4.86945e+06	5.01567e+06	4.9385e+06	5.06164e+06	5.18144e+06	4.8611e+06	4.70726e+06	4.82007e+06	4.89839e+06	4.59978e+06	4.96322e+06	5.38856e+06	5.11861e+06	5.56721e+06	5.50588e+06	3.97418e+06	4.77376e+06	1.05124	0.352678	1.04713	0.389313	3.20978e+08	3.21779e+08	3.19926e+08	3.22618e+08	3.2031e+08	3.21538e+08	3.10859e+08	3.06646e+08	3.13825e+08	3.11827e+08	3.0834e+08	3.11955e+08	3.13112e+08	3.1095e+08
	3	32.85	1	1	0	1	S604s	584	VVEGDSAEEDENKLPVEDIVsSR	VVEGDS(0.0)AEEDENKLPVEDIVS(0.50)S(0.50)R	AT4G02510.1	AT4G02510.1	translocon at the outer envelope membrane of chloroplasts 159 , Symbols: TOC159, TOC86, PPI2, TOC160, ATTOC159 , chr4:1104766-1109360 FORWARD LENGTH=1503	44542	38409.5	37833	37535.6	46610.2	35688.4	41378.8	47865.5	36544.3	39785.2	37712.3	41094.6	42100.8	37324.5	47706.8	36190.5	36651.1	52303	1.03231	0.68703	1.02828	0.723386	3.20978e+08	3.21779e+08	3.19926e+08	3.22618e+08	3.2031e+08	3.21538e+08	3.10859e+08	3.06646e+08	3.13825e+08	3.11827e+08	3.0834e+08	3.11955e+08	3.13112e+08	3.1095e+08
	3	12.6	99	1	1	0	S609s	607	EFsFGGK	EFS(1.0)FGGK	AT4G02510.1	AT4G02510.1	translocon at the outer envelope membrane of chloroplasts 159 , Symbols: TOC159, TOC86, PPI2, TOC160, ATTOC159 , chr4:1104766-1109360 FORWARD LENGTH=1503	1.04024e+06	1.13576e+06	1.00339e+06	1.15047e+06	1.08543e+06	1.01294e+06	1.17187e+06	1.29764e+06	1.15113e+06	1.19053e+06	1.19449e+06	1.27617e+06	1.04778e+06	1.21721e+06	932346	1.059e+06	1.18271e+06	1.09549e+06	0.897375	0.0274207	0.893868	0.023255	3.20978e+08	3.21779e+08	3.19926e+08	3.22618e+08	3.2031e+08	3.21538e+08	3.10859e+08	3.06646e+08	3.13825e+08	3.11827e+08	3.0834e+08	3.11955e+08	3.13112e+08	3.1095e+08
	3	32	3	2	2	0	S630s S632s	614	EVDQEPSGEGVTRVDGsEsEEETEEMIFGSSEAAK	EVDQEPS(0.0)GEGVT(0.0)RVDGS(0.99)ES(0.99)EEET(0.0)EEMIFGS(0.0)S(0.0)EAAK	AT4G02510.1	AT4G02510.1	translocon at the outer envelope membrane of chloroplasts 159 , Symbols: TOC159, TOC86, PPI2, TOC160, ATTOC159 , chr4:1104766-1109360 FORWARD LENGTH=1503	20469.7	22754.6	19176.4	23052.4	20488.6	16869.8	19942.9	14893.8	19470.2	21708.5	15116.7	26105	25105.9	27780.1	24105.8	23578.7	22138.4	25554.4	1.26465	0.0212115	1.2597	0.02308	3.20978e+08	3.21779e+08	3.19926e+08	3.22618e+08	3.2031e+08	3.21538e+08	3.10859e+08	3.06646e+08	3.13825e+08	3.11827e+08	3.0834e+08	3.11955e+08	3.13112e+08	3.1095e+08
	3	35	3	2	2	0	S630s S632s	627	VDGsEsEEETEEMIFGSSEAAK	VDGS(0.99)ES(0.99)EEET(0.0)EEMIFGS(0.0)S(0.0)EAAK	AT4G02510.1	AT4G02510.1	translocon at the outer envelope membrane of chloroplasts 159 , Symbols: TOC159, TOC86, PPI2, TOC160, ATTOC159 , chr4:1104766-1109360 FORWARD LENGTH=1503	20950.8	25057.9	17434.8	23539.8	25745.2	20952.9	22503.5	27096.3	22147.4	18361.5	19906.1	20478.3	27945.2	22448	28423.8	25318.4	14461.3	18654.3	1.05179	0.669669	1.04768	0.693439	3.20978e+08	3.21779e+08	3.19926e+08	3.22618e+08	3.2031e+08	3.21538e+08	3.10859e+08	3.06646e+08	3.13825e+08	3.11827e+08	3.0834e+08	3.11955e+08	3.13112e+08	3.1095e+08
	3	38.5	1	1	0	1	S630s	627	VDGsESEEETEEMIFGSSEAAK	VDGS(0.50)ES(0.50)EEET(0.0)EEMIFGS(0.0)S(0.0)EAAK	AT4G02510.1	AT4G02510.1	translocon at the outer envelope membrane of chloroplasts 159 , Symbols: TOC159, TOC86, PPI2, TOC160, ATTOC159 , chr4:1104766-1109360 FORWARD LENGTH=1503	56115.4	50685.7	50389.3	48107.6	55072.5	53711.1	51893.8	60873.1	52352.9	46842.2	57866.5	63733.1	59593.3	51382.6	62713.6	58797.9	36028.5	52713.2	0.963028	0.670661	0.959264	0.638834	3.20978e+08	3.21779e+08	3.19926e+08	3.22618e+08	3.2031e+08	3.21538e+08	3.10859e+08	3.06646e+08	3.13825e+08	3.11827e+08	3.0834e+08	3.11955e+08	3.13112e+08	3.1095e+08
	3	39.5	1	1	0	1	S632s	627	VDGSEsEEETEEMIFGSSEAAK	VDGS(0.50)ES(0.50)EEET(0.0)EEMIFGS(0.0)S(0.0)EAAK	AT4G02510.1	AT4G02510.1	translocon at the outer envelope membrane of chloroplasts 159 , Symbols: TOC159, TOC86, PPI2, TOC160, ATTOC159 , chr4:1104766-1109360 FORWARD LENGTH=1503	576035	561009	601600	570810	618480	614671	608630	570120	589687	601278	565714	567831	622197	661594	619885	662745	522122	551683	1.0391	0.379282	1.03504	0.427386	3.20978e+08	3.21779e+08	3.19926e+08	3.22618e+08	3.2031e+08	3.21538e+08	3.10859e+08	3.06646e+08	3.13825e+08	3.11827e+08	3.0834e+08	3.11955e+08	3.13112e+08	3.1095e+08
	3	31.6	12.6	1	1	0	S665s	657	ASSGIEAHsDEANISNNMSDR	AS(0.0)S(0.0)GIEAHS(0.99)DEANIS(0.0)NNMS(0.0)DR	AT4G02510.1	AT4G02510.1	translocon at the outer envelope membrane of chloroplasts 159 , Symbols: TOC159, TOC86, PPI2, TOC160, ATTOC159 , chr4:1104766-1109360 FORWARD LENGTH=1503	1.11487e+06	1.14697e+06	1.1816e+06	1.1812e+06	1.00286e+06	1.13105e+06	960447	1.0156e+06	1.04138e+06	1.00869e+06	1.13488e+06	938482	1.08169e+06	1.19056e+06	1.05821e+06	983168	1.65915e+06	1.3837e+06	1.20608	0.0795033	1.20137	0.0846203	3.20978e+08	3.21779e+08	3.19926e+08	3.22618e+08	3.2031e+08	3.21538e+08	3.10859e+08	3.06646e+08	3.13825e+08	3.11827e+08	3.0834e+08	3.11955e+08	3.13112e+08	3.1095e+08
	3	17.1	0	2	1	1	S665s S675s	657	ASSGIEAHsDEANISNNMsDR	AS(0.0)S(0.0)GIEAHS(0.0)DEANIS(0.50)NNMS(0.50)DR	AT4G02510.1	AT4G02510.1	translocon at the outer envelope membrane of chloroplasts 159 , Symbols: TOC159, TOC86, PPI2, TOC160, ATTOC159 , chr4:1104766-1109360 FORWARD LENGTH=1503	9162.81	10528.7	7141.77	6206.11	11904.4	9168.88	7727.09	9305.12	9017.55	7378.5	7237.72	8566.05	6538.05	9723.85	9590.18	10348.1	9529.56	8742.96	1.10645	0.212556	1.10212	0.229108	3.20978e+08	3.21779e+08	3.19926e+08	3.22618e+08	3.2031e+08	3.21538e+08	3.10859e+08	3.06646e+08	3.13825e+08	3.11827e+08	3.0834e+08	3.11955e+08	3.13112e+08	3.1095e+08
	3	29.6	0	2	1	1	S659s S665s	657	ASsGIEAHsDEANISNNMSDR	AS(0.50)S(0.50)GIEAHS(0.99)DEANIS(0.0)NNMS(0.0)DR	AT4G02510.1	AT4G02510.1	translocon at the outer envelope membrane of chloroplasts 159 , Symbols: TOC159, TOC86, PPI2, TOC160, ATTOC159 , chr4:1104766-1109360 FORWARD LENGTH=1503	137697	116330	139120	147618	131665	123058	117822	128041	123449	128500	115702	141786	143486	139206	137009	108090	145038	166923	1.11181	0.13355	1.10747	0.146489	3.20978e+08	3.21779e+08	3.19926e+08	3.22618e+08	3.2031e+08	3.21538e+08	3.10859e+08	3.06646e+08	3.13825e+08	3.11827e+08	3.0834e+08	3.11955e+08	3.13112e+08	3.1095e+08
	3	32.6	0	1	0	1	S659s	657	ASsGIEAHSDEANISNNMSDR	AS(0.50)S(0.50)GIEAHS(0.0)DEANIS(0.0)NNMS(0.0)DR	AT4G02510.1	AT4G02510.1	translocon at the outer envelope membrane of chloroplasts 159 , Symbols: TOC159, TOC86, PPI2, TOC160, ATTOC159 , chr4:1104766-1109360 FORWARD LENGTH=1503	1.12801e+06	1.1649e+06	1.16049e+06	1.24615e+06	1.05658e+06	1.04582e+06	1.00015e+06	1.06245e+06	1.11957e+06	1.07318e+06	1.10538e+06	1.02534e+06	1.09861e+06	1.27797e+06	1.14298e+06	1.12239e+06	1.61818e+06	1.54962e+06	1.22293	0.0316939	1.21815	0.0341912	3.20978e+08	3.21779e+08	3.19926e+08	3.22618e+08	3.2031e+08	3.21538e+08	3.10859e+08	3.06646e+08	3.13825e+08	3.11827e+08	3.0834e+08	3.11955e+08	3.13112e+08	3.1095e+08
	3	32.6	0	1	0	1	S658s	657	AsSGIEAHSDEANISNNMSDR	AS(0.50)S(0.50)GIEAHS(0.0)DEANIS(0.0)NNMS(0.0)DR	AT4G02510.1	AT4G02510.1	translocon at the outer envelope membrane of chloroplasts 159 , Symbols: TOC159, TOC86, PPI2, TOC160, ATTOC159 , chr4:1104766-1109360 FORWARD LENGTH=1503	141932	133590	128434	136465	121854	130158	128526	131894	138152	119502	146921	133448	113998	149545	134325	128613	169611	145608	1.05418	0.42564	1.05006	0.459229	3.20978e+08	3.21779e+08	3.19926e+08	3.22618e+08	3.2031e+08	3.21538e+08	3.10859e+08	3.06646e+08	3.13825e+08	3.11827e+08	3.0834e+08	3.11955e+08	3.13112e+08	3.1095e+08
	3	34.75	2.5	1	1	0	S1125s	1114	LPGDQGGDSVDsDIEIDDVSDSEQEDGEDDEYDQLPPFKPLR	LPGDQGGDS(0.0)VDS(0.99)DIEIDDVS(0.0)DS(0.0)EQEDGEDDEY(0.0)DQLPPFKPLR	AT4G02510.1	AT4G02510.1	translocon at the outer envelope membrane of chloroplasts 159 , Symbols: TOC159, TOC86, PPI2, TOC160, ATTOC159 , chr4:1104766-1109360 FORWARD LENGTH=1503	0	0.0316935	2872.29	2984.34	1.07996	0	10.7836	3996.91	2909.22	0	0	6.37284	0.000183355	3.77239	3713.49	0	3.43094e-08	3330.9	1.01804	0.984572	1.01406	0.987952	3.20978e+08	3.21779e+08	3.19926e+08	3.22618e+08	3.2031e+08	3.21538e+08	3.10859e+08	3.06646e+08	3.13825e+08	3.11827e+08	3.0834e+08	3.11955e+08	3.13112e+08	3.1095e+08
	3	37	1.5	1	1	0	S1133s	1114	LPGDQGGDSVDSDIEIDDVsDSEQEDGEDDEYDQLPPFKPLR	LPGDQGGDS(0.0)VDS(0.0)DIEIDDVS(0.99)DS(0.0)EQEDGEDDEY(0.0)DQLPPFKPLR	AT4G02510.1	AT4G02510.1	translocon at the outer envelope membrane of chloroplasts 159 , Symbols: TOC159, TOC86, PPI2, TOC160, ATTOC159 , chr4:1104766-1109360 FORWARD LENGTH=1503	0	0.0339421	2378.06	0	3288.9	0	2311.47	4268.69	2544.62	0	0	0	0	2989.49	2565.7	0	3602.2	3662.46	1.40495	0.55612	1.39946	0.560683	3.20978e+08	3.21779e+08	3.19926e+08	3.22618e+08	3.2031e+08	3.21538e+08	3.10859e+08	3.06646e+08	3.13825e+08	3.11827e+08	3.0834e+08	3.11955e+08	3.13112e+08	3.1095e+08
	4	13.6	13.6	3	3	0	S67s S69s S71s	60	KVESSDDsDsEsEEEEK	KVES(0.0)S(0.0)DDS(0.99)DS(0.99)ES(0.99)EEEEK	AT1G48920.1	AT1G48920.1	nucleolin like 1 , Symbols: ATNUC-L1, PARL1, NUC-L1 , chr1:18098186-18101422 FORWARD LENGTH=557	62072.6	56708.6	61368.1	62981.1	57792.6	55294	58157.4	74644.5	67356.8	66328.1	64428.1	76225.4	62613.8	52248.5	58253.3	55617	43849.8	51997.2	0.797218	0.00456146	0.921458	0.220253	2.52874e+08	2.5415e+08	2.51222e+08	2.52058e+08	2.52972e+08	2.52213e+08	2.66727e+08	2.64222e+08	2.67448e+08	2.65287e+08	2.69048e+08	2.66087e+08	2.28921e+08	2.2946e+08
	4	21.5	0	2	1	1	S63s S71s	60	KVEsSDDSDSEsEEEEK	KVES(0.50)S(0.50)DDS(0.0)DS(0.0)ES(0.99)EEEEK	AT1G48920.1	AT1G48920.1	nucleolin like 1 , Symbols: ATNUC-L1, PARL1, NUC-L1 , chr1:18098186-18101422 FORWARD LENGTH=557	68519.1	59933	68467.8	65070.1	71537.4	67539.2	79657.7	70547.9	75563.4	77454.4	75937.2	74520.5	68488.7	70819.2	73877.5	76175.4	41374.6	59521.8	0.860202	0.0801923	0.994257	0.945846	2.52874e+08	2.5415e+08	2.51222e+08	2.52058e+08	2.52972e+08	2.52213e+08	2.66727e+08	2.64222e+08	2.67448e+08	2.65287e+08	2.69048e+08	2.66087e+08	2.28921e+08	2.2946e+08
	4	21.6	2	1	1	0	S71s	60	KVESSDDSDSEsEEEEK	KVES(0.0)S(0.0)DDS(0.0)DS(0.0)ES(0.99)EEEEK	AT1G48920.1	AT1G48920.1	nucleolin like 1 , Symbols: ATNUC-L1, PARL1, NUC-L1 , chr1:18098186-18101422 FORWARD LENGTH=557	131952	124240	121283	115990	138169	122029	137656	136109	131155	125546	136640	135413	128326	132054	125131	124890	118604	109810	0.920619	0.0173788	1.06409	0.0670176	2.52874e+08	2.5415e+08	2.51222e+08	2.52058e+08	2.52972e+08	2.52213e+08	2.66727e+08	2.64222e+08	2.67448e+08	2.65287e+08	2.69048e+08	2.66087e+08	2.28921e+08	2.2946e+08
	4	25.1	2	1	1	0	S67s	60	KVESSDDsDSESEEEEK	KVES(0.0)S(0.0)DDS(0.99)DS(0.0)ES(0.0)EEEEK	AT1G48920.1	AT1G48920.1	nucleolin like 1 , Symbols: ATNUC-L1, PARL1, NUC-L1 , chr1:18098186-18101422 FORWARD LENGTH=557	492539	464482	446322	486239	503883	471431	481041	493931	494764	492987	457171	532615	448464	423199	461812	469688	270038	368936	0.82714	0.0265063	0.956042	0.575543	2.52874e+08	2.5415e+08	2.51222e+08	2.52058e+08	2.52972e+08	2.52213e+08	2.66727e+08	2.64222e+08	2.67448e+08	2.65287e+08	2.69048e+08	2.66087e+08	2.28921e+08	2.2946e+08
	4	22.6	0	2	1	1	S64s S69s	60	KVESsDDSDsESEEEEK	KVES(0.25)S(0.25)DDS(0.0)DS(0.25)ES(0.25)EEEEK	AT1G48920.1	AT1G48920.1	nucleolin like 1 , Symbols: ATNUC-L1, PARL1, NUC-L1 , chr1:18098186-18101422 FORWARD LENGTH=557	120894	115873	134295	114287	149541	127706	138481	149230	140071	138618	129227	147969	131989	130187	155909	136676	73024.3	112815	0.877909	0.180728	1.01472	0.882723	2.52874e+08	2.5415e+08	2.51222e+08	2.52058e+08	2.52972e+08	2.52213e+08	2.66727e+08	2.64222e+08	2.67448e+08	2.65287e+08	2.69048e+08	2.66087e+08	2.28921e+08	2.2946e+08
	4	25.1	1	1	0	1	S69s	60	KVESSDDSDsESEEEEK	KVES(0.0)S(0.0)DDS(0.50)DS(0.50)ES(0.0)EEEEK	AT1G48920.1	AT1G48920.1	nucleolin like 1 , Symbols: ATNUC-L1, PARL1, NUC-L1 , chr1:18098186-18101422 FORWARD LENGTH=557	32854.3	35667.4	34507.7	34717.2	37039.3	40105.4	36487.2	29322.1	38135.5	38981.9	31508.2	37745.5	29655.9	32062.9	32338.6	37293.8	18540.1	29234.6	0.844215	0.0982585	0.975779	0.804141	2.52874e+08	2.5415e+08	2.51222e+08	2.52058e+08	2.52972e+08	2.52213e+08	2.66727e+08	2.64222e+08	2.67448e+08	2.65287e+08	2.69048e+08	2.66087e+08	2.28921e+08	2.2946e+08
	4	23.61	0	1	0	1	S63s	60	KVEsSDDSDSESEEEEK	KVES(0.33)S(0.33)DDS(0.33)DS(0.0)ES(0.0)EEEEK	AT1G48920.1	AT1G48920.1	nucleolin like 1 , Symbols: ATNUC-L1, PARL1, NUC-L1 , chr1:18098186-18101422 FORWARD LENGTH=557	72072.1	52966.9	51767.2	61453.9	61976.5	67897.9	68677.7	63877.7	58317.8	61272.6	69272.7	63759.6	61858.9	55232.4	71993.8	64843.4	37063.6	53693.5	0.894874	0.223034	1.03433	0.717451	2.52874e+08	2.5415e+08	2.51222e+08	2.52058e+08	2.52972e+08	2.52213e+08	2.66727e+08	2.64222e+08	2.67448e+08	2.65287e+08	2.69048e+08	2.66087e+08	2.28921e+08	2.2946e+08
	4	18.6	0	4	2	2	S124s S125s S130s S131s	118	KSKDDSssSDDDssDEEVAVTK	KS(0.0)KDDS(0.17)S(0.17)S(0.17)S(0.17)DDDS(0.17)S(0.17)DEEVAVT(0.0)K	AT1G48920.1	AT1G48920.1	nucleolin like 1 , Symbols: ATNUC-L1, PARL1, NUC-L1 , chr1:18098186-18101422 FORWARD LENGTH=557	128346	126928	126885	122465	132093	129907	130864	135318	117946	131618	124276	117203	126508	111537	129820	125890	70150.5	103628	0.881553	0.15456	1.01894	0.833497	2.52874e+08	2.5415e+08	2.51222e+08	2.52058e+08	2.52972e+08	2.52213e+08	2.66727e+08	2.64222e+08	2.67448e+08	2.65287e+08	2.69048e+08	2.66087e+08	2.28921e+08	2.2946e+08
	4	18.6	0	3	2	1	S123s S130s S131s	118	KSKDDsSSSDDDssDEEVAVTK	KS(0.14)KDDS(0.14)S(0.14)S(0.14)S(0.14)DDDS(0.14)S(0.14)DEEVAVT(0.0)K	AT1G48920.1	AT1G48920.1	nucleolin like 1 , Symbols: ATNUC-L1, PARL1, NUC-L1 , chr1:18098186-18101422 FORWARD LENGTH=557	10999	7313.3	7945.76	7526.21	7416.22	9018.29	6683.49	4481.77	6148.06	7121.01	6324.88	6158.54	8062.48	5559.3	9310.02	7431.94	6556.38	8071.74	1.21871	0.0647783	1.40863	0.00575168	2.52874e+08	2.5415e+08	2.51222e+08	2.52058e+08	2.52972e+08	2.52213e+08	2.66727e+08	2.64222e+08	2.67448e+08	2.65287e+08	2.69048e+08	2.66087e+08	2.28921e+08	2.2946e+08
	4	24.1	6	2	2	0	S130s S131s	118	KSKDDSSSSDDDssDEEVAVTK	KS(0.0)KDDS(0.0)S(0.0)S(0.0)S(0.0)DDDS(0.99)S(0.99)DEEVAVT(0.0)K	AT1G48920.1	AT1G48920.1	nucleolin like 1 , Symbols: ATNUC-L1, PARL1, NUC-L1 , chr1:18098186-18101422 FORWARD LENGTH=557	69925.5	55591	59202	62404.1	68876.4	67669.6	64266.6	57816.8	59241.1	66022.8	56287.3	58722.5	60178.7	54051.7	62686.6	66066.5	33268.3	43202.8	0.881602	0.215329	1.01899	0.856486	2.52874e+08	2.5415e+08	2.51222e+08	2.52058e+08	2.52972e+08	2.52213e+08	2.66727e+08	2.64222e+08	2.67448e+08	2.65287e+08	2.69048e+08	2.66087e+08	2.28921e+08	2.2946e+08
	4	18.6	0	4	2	2	S125s S126s S130s S131s	118	KSKDDSSssDDDssDEEVAVTK	KS(0.0)KDDS(0.17)S(0.17)S(0.17)S(0.17)DDDS(0.17)S(0.17)DEEVAVT(0.0)K	AT1G48920.1	AT1G48920.1	nucleolin like 1 , Symbols: ATNUC-L1, PARL1, NUC-L1 , chr1:18098186-18101422 FORWARD LENGTH=557	52566.8	49302	54514.7	57555.9	52245.2	54551.1	53967.9	56434.6	48065.8	44435.7	46843	52096.7	53832.2	54231.3	49087.3	48785	37066.1	46735.4	0.959892	0.538389	1.10948	0.146174	2.52874e+08	2.5415e+08	2.51222e+08	2.52058e+08	2.52972e+08	2.52213e+08	2.66727e+08	2.64222e+08	2.67448e+08	2.65287e+08	2.69048e+08	2.66087e+08	2.28921e+08	2.2946e+08
	4	17.1	0	4	2	2	S123s S125s S126s S130s	118	KSKDDsSssDDDsSDEEVAVTK	KS(0.0)KDDS(0.17)S(0.17)S(0.17)S(0.17)DDDS(0.17)S(0.17)DEEVAVT(0.0)K	AT1G48920.1	AT1G48920.1	nucleolin like 1 , Symbols: ATNUC-L1, PARL1, NUC-L1 , chr1:18098186-18101422 FORWARD LENGTH=557	58310	61009.6	59110.7	60267.4	64838.8	64743	61510.3	55904.7	58775.5	67760.6	62650.5	66452.9	54446.6	54043.4	57428.6	59436.2	36407	42827.4	0.816474	0.0202509	0.943715	0.470428	2.52874e+08	2.5415e+08	2.51222e+08	2.52058e+08	2.52972e+08	2.52213e+08	2.66727e+08	2.64222e+08	2.67448e+08	2.65287e+08	2.69048e+08	2.66087e+08	2.28921e+08	2.2946e+08
	4	19.6	0	3	1	2	S123s S126s S131s	118	KSKDDsSSsDDDSsDEEVAVTK	KS(0.0)KDDS(0.17)S(0.17)S(0.17)S(0.17)DDDS(0.17)S(0.17)DEEVAVT(0.0)K	AT1G48920.1	AT1G48920.1	nucleolin like 1 , Symbols: ATNUC-L1, PARL1, NUC-L1 , chr1:18098186-18101422 FORWARD LENGTH=557	46961.4	44287.5	49696.3	48260.1	52043.3	51643	36681.5	45175	49284.8	46314.5	46128.7	49927.3	46607.6	48037.9	40455	39481.1	25121.9	39873.8	0.87593	0.171789	1.01244	0.897639	2.52874e+08	2.5415e+08	2.51222e+08	2.52058e+08	2.52972e+08	2.52213e+08	2.66727e+08	2.64222e+08	2.67448e+08	2.65287e+08	2.69048e+08	2.66087e+08	2.28921e+08	2.2946e+08
	4	19.35	0	2	0	2	S123s S131s	118	KSKDDsSSSDDDSsDEEVAVTK	KS(0.0)KDDS(0.17)S(0.17)S(0.17)S(0.17)DDDS(0.17)S(0.17)DEEVAVT(0.0)K	AT1G48920.1	AT1G48920.1	nucleolin like 1 , Symbols: ATNUC-L1, PARL1, NUC-L1 , chr1:18098186-18101422 FORWARD LENGTH=557	43108	35023.7	37400.5	38110.9	39604.4	38020.3	36519	37009.2	39870.9	40036.3	33053.1	37308.7	32036.7	32098.7	38542.6	32123.5	18920.2	34402.3	0.8406	0.066436	0.971601	0.753466	2.52874e+08	2.5415e+08	2.51222e+08	2.52058e+08	2.52972e+08	2.52213e+08	2.66727e+08	2.64222e+08	2.67448e+08	2.65287e+08	2.69048e+08	2.66087e+08	2.28921e+08	2.2946e+08
	4	19.35	0	2	0	2	S123s S126s	118	KSKDDsSSsDDDSSDEEVAVTK	KS(0.0)KDDS(0.17)S(0.17)S(0.17)S(0.17)DDDS(0.17)S(0.17)DEEVAVT(0.0)K	AT1G48920.1	AT1G48920.1	nucleolin like 1 , Symbols: ATNUC-L1, PARL1, NUC-L1 , chr1:18098186-18101422 FORWARD LENGTH=557	14949.7	10646.5	10329.1	10028.6	11259.6	13378.1	10348.4	9670.91	13713.1	12479.2	8007.78	13661.1	11605.8	10012.6	11009.4	10646.4	9377.54	13016.2	0.967403	0.741025	1.11817	0.262753	2.52874e+08	2.5415e+08	2.51222e+08	2.52058e+08	2.52972e+08	2.52213e+08	2.66727e+08	2.64222e+08	2.67448e+08	2.65287e+08	2.69048e+08	2.66087e+08	2.28921e+08	2.2946e+08
	4	25.6	1	1	0	1	S131s	119	SKDDSSSSDDDSsDEEVAVTK	S(0.0)KDDS(0.0)S(0.0)S(0.0)S(0.0)DDDS(0.50)S(0.50)DEEVAVT(0.0)K	AT1G48920.1	AT1G48920.1	nucleolin like 1 , Symbols: ATNUC-L1, PARL1, NUC-L1 , chr1:18098186-18101422 FORWARD LENGTH=557	17333.6	18920.9	18267.1	20979	16018.1	18847.9	18654.8	14574	19935.3	14824.5	18391.1	17797.3	14092.1	15191.5	13742.8	16547.4	10598	20247.1	0.867935	0.178858	1.00319	0.975465	2.52874e+08	2.5415e+08	2.51222e+08	2.52058e+08	2.52972e+08	2.52213e+08	2.66727e+08	2.64222e+08	2.67448e+08	2.65287e+08	2.69048e+08	2.66087e+08	2.28921e+08	2.2946e+08
	4	13.2	12.45	3	3	0	S162s S163s S164s	152	AKKESSSEDDsssEDEPAK	AKKES(0.0)S(0.0)S(0.0)EDDS(0.99)S(0.99)S(0.99)EDEPAK	AT1G48920.1	AT1G48920.1	nucleolin like 1 , Symbols: ATNUC-L1, PARL1, NUC-L1 , chr1:18098186-18101422 FORWARD LENGTH=557	10483.8	8853.74	11709.7	10921	11052.9	11087.7	9735.34	12780.5	10954.2	12161.5	12299.5	12638.6	8918.93	6064.58	12664	12382.7	5102.14	8735.66	0.763331	0.0684553	0.88229	0.392956	2.52874e+08	2.5415e+08	2.51222e+08	2.52058e+08	2.52972e+08	2.52213e+08	2.66727e+08	2.64222e+08	2.67448e+08	2.65287e+08	2.69048e+08	2.66087e+08	2.28921e+08	2.2946e+08
	4	12.6	1	3	1	2	S156s S157s S158s	152	AKKEsssEDDSSSEDEPAK	AKKES(0.17)S(0.17)S(0.17)EDDS(0.17)S(0.17)S(0.17)EDEPAK	AT1G48920.1	AT1G48920.1	nucleolin like 1 , Symbols: ATNUC-L1, PARL1, NUC-L1 , chr1:18098186-18101422 FORWARD LENGTH=557	9299.41	12670.9	10350.1	10011	9710.25	9543.1	8802.62	12606.4	11261	7884.91	7683.01	8319.34	7204.46	11925.6	9724.62	13680.2	9064.63	7430.24	1.04372	0.762849	1.20637	0.212072	2.52874e+08	2.5415e+08	2.51222e+08	2.52058e+08	2.52972e+08	2.52213e+08	2.66727e+08	2.64222e+08	2.67448e+08	2.65287e+08	2.69048e+08	2.66087e+08	2.28921e+08	2.2946e+08
	4	14.1	0	3	1	2	S156s S163s S164s	152	AKKEsSSEDDSssEDEPAK	AKKES(0.17)S(0.17)S(0.17)EDDS(0.17)S(0.17)S(0.17)EDEPAK	AT1G48920.1	AT1G48920.1	nucleolin like 1 , Symbols: ATNUC-L1, PARL1, NUC-L1 , chr1:18098186-18101422 FORWARD LENGTH=557	162401	173603	160141	128444	198040	192299	191224	159754	158328	191847	153003	171090	173176	155114	176818	196923	84508.7	118584	0.882835	0.303299	1.02042	0.870985	2.52874e+08	2.5415e+08	2.51222e+08	2.52058e+08	2.52972e+08	2.52213e+08	2.66727e+08	2.64222e+08	2.67448e+08	2.65287e+08	2.69048e+08	2.66087e+08	2.28921e+08	2.2946e+08
	4	20.35	0	1	0	1	S162s	152	AKKESSSEDDsSSEDEPAK	AKKES(0.17)S(0.17)S(0.17)EDDS(0.17)S(0.17)S(0.17)EDEPAK	AT1G48920.1	AT1G48920.1	nucleolin like 1 , Symbols: ATNUC-L1, PARL1, NUC-L1 , chr1:18098186-18101422 FORWARD LENGTH=557	115937	105411	127216	121500	126711	119945	128320	126643	127438	128685	113874	120918	113676	109284	121302	118427	77076.7	96734.2	0.853356	0.0296196	0.986344	0.840071	2.52874e+08	2.5415e+08	2.51222e+08	2.52058e+08	2.52972e+08	2.52213e+08	2.66727e+08	2.64222e+08	2.67448e+08	2.65287e+08	2.69048e+08	2.66087e+08	2.28921e+08	2.2946e+08
	4	15.1	0	2	0	2	S156s S164s	152	AKKEsSSEDDSSsEDEPAK	AKKES(0.17)S(0.17)S(0.17)EDDS(0.17)S(0.17)S(0.17)EDEPAK	AT1G48920.1	AT1G48920.1	nucleolin like 1 , Symbols: ATNUC-L1, PARL1, NUC-L1 , chr1:18098186-18101422 FORWARD LENGTH=557	143247	150352	138397	147576	156209	134300	147346	154746	149542	150863	141592	166529	146797	133345	151920	160604	82705.3	102710	0.854456	0.119385	0.987616	0.901843	2.52874e+08	2.5415e+08	2.51222e+08	2.52058e+08	2.52972e+08	2.52213e+08	2.66727e+08	2.64222e+08	2.67448e+08	2.65287e+08	2.69048e+08	2.66087e+08	2.28921e+08	2.2946e+08
	4	17.11	13.6	3	3	0	S162s S163s S164s	155	ESSSEDDsssEDEPAKKPAAK	ES(0.0)S(0.0)S(0.0)EDDS(0.99)S(0.99)S(0.99)EDEPAKKPAAK	AT1G48920.1	AT1G48920.1	nucleolin like 1 , Symbols: ATNUC-L1, PARL1, NUC-L1 , chr1:18098186-18101422 FORWARD LENGTH=557	46679.6	51267	58034.5	62560.8	55123.8	56133.9	34189.2	38160.5	43098	51683.4	42450.9	49897.8	40408.7	44989.1	31380.1	40111.7	37549.6	41285.3	0.90845	0.258742	1.05002	0.547849	2.52874e+08	2.5415e+08	2.51222e+08	2.52058e+08	2.52972e+08	2.52213e+08	2.66727e+08	2.64222e+08	2.67448e+08	2.65287e+08	2.69048e+08	2.66087e+08	2.28921e+08	2.2946e+08
	4	14.6	1	1	0	1	S162s	155	ESSSEDDsSSEDEPAKKPAAK	ES(0.0)S(0.0)S(0.0)EDDS(0.33)S(0.33)S(0.33)EDEPAKKPAAK	AT1G48920.1	AT1G48920.1	nucleolin like 1 , Symbols: ATNUC-L1, PARL1, NUC-L1 , chr1:18098186-18101422 FORWARD LENGTH=557	29430.8	32262.4	28653.9	31443	31125.1	29745.2	29427.8	35224	34175.3	40910.6	34806.4	33572.3	27730.5	28743.4	25317.5	24663.4	30666.4	32283.7	0.813992	0.00755467	0.940846	0.342338	2.52874e+08	2.5415e+08	2.51222e+08	2.52058e+08	2.52972e+08	2.52213e+08	2.66727e+08	2.64222e+08	2.67448e+08	2.65287e+08	2.69048e+08	2.66087e+08	2.28921e+08	2.2946e+08
	4	20.61	0	1	0	1	S162s	155	ESSSEDDsSSEDEPAK	ES(0.0)S(0.0)S(0.0)EDDS(0.33)S(0.33)S(0.33)EDEPAK	AT1G48920.1	AT1G48920.1	nucleolin like 1 , Symbols: ATNUC-L1, PARL1, NUC-L1 , chr1:18098186-18101422 FORWARD LENGTH=557	9766.31	9943.57	11680.8	10236.8	10934.2	11665.6	9125.39	12333.8	11233.8	8604.22	12003.2	10919.2	9987.92	10381.6	9169.75	11657.1	9924.46	12912.4	0.997097	0.971055	1.15249	0.0984643	2.52874e+08	2.5415e+08	2.51222e+08	2.52058e+08	2.52972e+08	2.52213e+08	2.66727e+08	2.64222e+08	2.67448e+08	2.65287e+08	2.69048e+08	2.66087e+08	2.28921e+08	2.2946e+08
	4	30.11	20.1	1	1	0	S191s	183	DSSSSDDDsDEDSEDEKPATK	DS(0.0)S(0.0)S(0.0)S(0.0)DDDS(0.99)DEDS(0.0)EDEKPAT(0.0)K	AT1G48920.1	AT1G48920.1	nucleolin like 1 , Symbols: ATNUC-L1, PARL1, NUC-L1 , chr1:18098186-18101422 FORWARD LENGTH=557	87510.1	92118.4	92066.7	103095	97608.8	95025	85496.4	88953.1	81342.4	87144.9	88785.1	87334.5	66358.7	65790.6	63003.5	80393.5	51308.1	64524.8	0.754021	0.000313686	0.871528	0.0340413	2.52874e+08	2.5415e+08	2.51222e+08	2.52058e+08	2.52972e+08	2.52213e+08	2.66727e+08	2.64222e+08	2.67448e+08	2.65287e+08	2.69048e+08	2.66087e+08	2.28921e+08	2.2946e+08
	4	21.1	17.6	1	1	0	S195s	183	DSSSSDDDSDEDsEDEKPATK	DS(0.0)S(0.0)S(0.0)S(0.0)DDDS(0.0)DEDS(0.99)EDEKPAT(0.0)K	AT1G48920.1	AT1G48920.1	nucleolin like 1 , Symbols: ATNUC-L1, PARL1, NUC-L1 , chr1:18098186-18101422 FORWARD LENGTH=557	62172.8	58796.9	66619.9	61927.7	76817.4	70529.7	59800.5	55948.9	59719.3	63657.6	53888.9	73534.1	65135.6	47593.3	58930.3	53142.7	39426.3	55085.3	0.871133	0.119943	1.00689	0.935721	2.52874e+08	2.5415e+08	2.51222e+08	2.52058e+08	2.52972e+08	2.52213e+08	2.66727e+08	2.64222e+08	2.67448e+08	2.65287e+08	2.69048e+08	2.66087e+08	2.28921e+08	2.2946e+08
	4	26.1	1	1	0	1	S187s	183	DSSSsDDDSDEDSEDEKPATK	DS(0.0)S(0.0)S(0.50)S(0.50)DDDS(0.0)DEDS(0.0)EDEKPAT(0.0)K	AT1G48920.1	AT1G48920.1	nucleolin like 1 , Symbols: ATNUC-L1, PARL1, NUC-L1 , chr1:18098186-18101422 FORWARD LENGTH=557	6975.8	7939.89	8307.85	7233.36	10937.1	8020.36	9438.88	8221.07	7488.85	7842.15	9235.72	7343.1	6763.39	8885.97	6095.05	4238.58	4157.41	7497.65	0.759295	0.0394495	0.877624	0.31119	2.52874e+08	2.5415e+08	2.51222e+08	2.52058e+08	2.52972e+08	2.52213e+08	2.66727e+08	2.64222e+08	2.67448e+08	2.65287e+08	2.69048e+08	2.66087e+08	2.28921e+08	2.2946e+08
	4	20.6	0	1	0	1	S186s	183	DSSsSDDDSDEDSEDEKPATK	DS(0.0)S(0.25)S(0.25)S(0.25)DDDS(0.25)DEDS(0.0)EDEKPAT(0.0)K	AT1G48920.1	AT1G48920.1	nucleolin like 1 , Symbols: ATNUC-L1, PARL1, NUC-L1 , chr1:18098186-18101422 FORWARD LENGTH=557	7037.14	6449.71	8891.18	7936.96	4871.18	9061.39	6425.18	7403.79	7035.16	7384.94	5110.2	8067.62	6564.12	6161.46	2242.75	4540.82	8257.96	5953.52	0.813979	0.198745	0.940831	0.705567	2.52874e+08	2.5415e+08	2.51222e+08	2.52058e+08	2.52972e+08	2.52213e+08	2.66727e+08	2.64222e+08	2.67448e+08	2.65287e+08	2.69048e+08	2.66087e+08	2.28921e+08	2.2946e+08
	4	34.1	3	1	1	0	S223s	212	AASSSDSSDEDsDEESEDEKPAQK	AAS(0.0)S(0.0)S(0.0)DS(0.0)S(0.0)DEDS(0.99)DEES(0.0)EDEKPAQK	AT1G48920.1	AT1G48920.1	nucleolin like 1 , Symbols: ATNUC-L1, PARL1, NUC-L1 , chr1:18098186-18101422 FORWARD LENGTH=557	44446.3	46972.6	45908.7	47017.6	48620.9	48243.1	52898.3	56698.9	51872.8	52346.7	56594.4	55591.2	45042.5	51142.7	52825.9	55230.5	38361.7	49978.2	0.897483	0.062489	1.03735	0.517765	2.52874e+08	2.5415e+08	2.51222e+08	2.52058e+08	2.52972e+08	2.52213e+08	2.66727e+08	2.64222e+08	2.67448e+08	2.65287e+08	2.69048e+08	2.66087e+08	2.28921e+08	2.2946e+08
	4	26.1	2	1	1	0	S227s	212	AASSSDSSDEDSDEEsEDEKPAQK	AAS(0.0)S(0.0)S(0.0)DS(0.0)S(0.0)DEDS(0.0)DEES(0.99)EDEKPAQK	AT1G48920.1	AT1G48920.1	nucleolin like 1 , Symbols: ATNUC-L1, PARL1, NUC-L1 , chr1:18098186-18101422 FORWARD LENGTH=557	5173.56	5246.08	3959.68	3822.67	5853.37	5074.55	4943.9	4564.71	4935.8	5556.63	4782.96	4663.21	4171.64	2827.34	2348.37	5112.36	4600.25	6464.48	0.866787	0.326236	1.00187	0.99019	2.52874e+08	2.5415e+08	2.51222e+08	2.52058e+08	2.52972e+08	2.52213e+08	2.66727e+08	2.64222e+08	2.67448e+08	2.65287e+08	2.69048e+08	2.66087e+08	2.28921e+08	2.2946e+08
	4	32.6	1	1	0	1	S219s	212	AASSSDSsDEDSDEESEDEKPAQK	AAS(0.0)S(0.0)S(0.0)DS(0.50)S(0.50)DEDS(0.0)DEES(0.0)EDEKPAQK	AT1G48920.1	AT1G48920.1	nucleolin like 1 , Symbols: ATNUC-L1, PARL1, NUC-L1 , chr1:18098186-18101422 FORWARD LENGTH=557	22641.6	23813.5	23181.5	23459.9	20281.8	26081.1	15166.2	23642.1	27678.4	22968	26762.1	27872.4	30455.2	17628.3	22591.4	21518	29359.1	25795.6	1.02261	0.850316	1.18198	0.180462	2.52874e+08	2.5415e+08	2.51222e+08	2.52058e+08	2.52972e+08	2.52213e+08	2.66727e+08	2.64222e+08	2.67448e+08	2.65287e+08	2.69048e+08	2.66087e+08	2.28921e+08	2.2946e+08
	4	13.6	0	3	2	1	S218s S223s S227s	212	AASSSDsSDEDsDEEsEDEKPAQKK	AAS(0.0)S(0.0)S(0.0)DS(0.50)S(0.50)DEDS(0.0)DEES(0.0)EDEKPAQKK	AT1G48920.1	AT1G48920.1	nucleolin like 1 , Symbols: ATNUC-L1, PARL1, NUC-L1 , chr1:18098186-18101422 FORWARD LENGTH=557	18860.6	14626.9	20783.4	18434.1	19582.6	24405.1	19160.2	12694.2	12321.3	18426	17275.6	13980.7	11164.8	17498.3	16392.3	13340.8	11533.8	11128.1	0.863624	0.232696	0.998213	0.987949	2.52874e+08	2.5415e+08	2.51222e+08	2.52058e+08	2.52972e+08	2.52213e+08	2.66727e+08	2.64222e+08	2.67448e+08	2.65287e+08	2.69048e+08	2.66087e+08	2.28921e+08	2.2946e+08
	4	29.61	5	1	1	0	S258s	244	KSSSDESSESEEDEsEDEEETPK	KS(0.0)S(0.0)S(0.0)DES(0.0)S(0.0)ES(0.0)EEDES(0.99)EDEEET(0.0)PK	AT1G48920.1	AT1G48920.1	nucleolin like 1 , Symbols: ATNUC-L1, PARL1, NUC-L1 , chr1:18098186-18101422 FORWARD LENGTH=557	36453.1	33955.4	35786.7	37060.4	36452.1	36168.4	32079.2	29496.7	35463.2	31674	27092.2	25893.9	26444.6	33393.5	28526.4	29527.2	22867.5	27472	0.925877	0.293176	1.07017	0.353691	2.52874e+08	2.5415e+08	2.51222e+08	2.52058e+08	2.52972e+08	2.52213e+08	2.66727e+08	2.64222e+08	2.67448e+08	2.65287e+08	2.69048e+08	2.66087e+08	2.28921e+08	2.2946e+08
	4	23.1	0	1	0	1	S269s	267	KKsSDVEMVDAEK	KKS(0.50)S(0.50)DVEMVDAEK	AT1G48920.1	AT1G48920.1	nucleolin like 1 , Symbols: ATNUC-L1, PARL1, NUC-L1 , chr1:18098186-18101422 FORWARD LENGTH=557	2.23292e+06	2.27685e+06	2.29205e+06	2.26428e+06	2.21071e+06	2.29808e+06	2.34441e+06	2.17127e+06	2.25576e+06	2.3077e+06	2.32784e+06	2.29209e+06	2.28401e+06	2.30817e+06	2.31241e+06	2.32814e+06	2.08543e+06	2.31783e+06	0.995395	0.822925	1.15052	4.92824e-05	2.52874e+08	2.5415e+08	2.51222e+08	2.52058e+08	2.52972e+08	2.52213e+08	2.66727e+08	2.64222e+08	2.67448e+08	2.65287e+08	2.69048e+08	2.66087e+08	2.28921e+08	2.2946e+08
	4	20.1	0	1	0	1	S269s	268	KsSDVEMVDAEK	KS(0.50)S(0.50)DVEMVDAEK	AT1G48920.1	AT1G48920.1	nucleolin like 1 , Symbols: ATNUC-L1, PARL1, NUC-L1 , chr1:18098186-18101422 FORWARD LENGTH=557	611030	595211	560963	585330	569710	573332	587536	562773	609559	591838	604869	586204	577182	601007	630649	651123	592545	613596	1.03481	0.140806	1.19608	1.07908e-05	2.52874e+08	2.5415e+08	2.51222e+08	2.52058e+08	2.52972e+08	2.52213e+08	2.66727e+08	2.64222e+08	2.67448e+08	2.65287e+08	2.69048e+08	2.66087e+08	2.28921e+08	2.2946e+08
	4	17.85	0	1	0	1	S269s	269	sSDVEMVDAEK	S(0.50)S(0.50)DVEMVDAEK	AT1G48920.1	AT1G48920.1	nucleolin like 1 , Symbols: ATNUC-L1, PARL1, NUC-L1 , chr1:18098186-18101422 FORWARD LENGTH=557	373367	413542	420668	424278	417333	410165	413035	464970	426268	421528	421854	402225	372333	419514	432087	420154	360919	400281	0.943295	0.129646	1.0903	0.0382832	2.52874e+08	2.5415e+08	2.51222e+08	2.52058e+08	2.52972e+08	2.52213e+08	2.66727e+08	2.64222e+08	2.67448e+08	2.65287e+08	2.69048e+08	2.66087e+08	2.28921e+08	2.2946e+08
	4	17.85	1	1	0	1	S270s	269	SsDVEMVDAEK	S(0.50)S(0.50)DVEMVDAEK	AT1G48920.1	AT1G48920.1	nucleolin like 1 , Symbols: ATNUC-L1, PARL1, NUC-L1 , chr1:18098186-18101422 FORWARD LENGTH=557	34465.6	33673.3	33130.8	28465.3	30287.7	33222.7	33368.8	30595.5	37743.8	32546.4	37638.9	31544	28761.1	34776.5	41059.1	29726.3	28829.9	33238	0.965363	0.623329	1.11581	0.158706	2.52874e+08	2.5415e+08	2.51222e+08	2.52058e+08	2.52972e+08	2.52213e+08	2.66727e+08	2.64222e+08	2.67448e+08	2.65287e+08	2.69048e+08	2.66087e+08	2.28921e+08	2.2946e+08
	4	26.11	0	1	0	1	S280s	269	SSDVEMVDAEKsSAK	S(0.0)S(0.0)DVEMVDAEKS(0.50)S(0.50)AK	AT1G48920.1	AT1G48920.1	nucleolin like 1 , Symbols: ATNUC-L1, PARL1, NUC-L1 , chr1:18098186-18101422 FORWARD LENGTH=557	40655.2	40080.5	44699	40724.2	36403.1	38207.5	36337.2	32384.4	35037.4	38287.3	41385.9	34477.2	26952.5	32115.1	32311.7	27572.7	23076	29456.8	0.786954	0.00244372	0.909594	0.148247	2.52874e+08	2.5415e+08	2.51222e+08	2.52058e+08	2.52972e+08	2.52213e+08	2.66727e+08	2.64222e+08	2.67448e+08	2.65287e+08	2.69048e+08	2.66087e+08	2.28921e+08	2.2946e+08
	4	12.85	0	3	1	2	S281s T287t S289s	280	SsAKQPKtPsTPAAGGSK	S(0.25)S(0.25)AKQPKT(0.99)PS(0.25)T(0.25)PAAGGS(0.0)K	AT1G48920.1	AT1G48920.1	nucleolin like 1 , Symbols: ATNUC-L1, PARL1, NUC-L1 , chr1:18098186-18101422 FORWARD LENGTH=557	22789.8	25384.2	25375.6	27642.9	26840.4	19124	28417.8	26290.3	29463.5	31078.8	31970.6	32715.3	16352.6	20696	25719	20473.7	16399.3	24424.7	0.689496	0.000564958	0.796948	0.0155109	2.52874e+08	2.5415e+08	2.51222e+08	2.52058e+08	2.52972e+08	2.52213e+08	2.66727e+08	2.64222e+08	2.67448e+08	2.65287e+08	2.69048e+08	2.66087e+08	2.28921e+08	2.2946e+08
	4	17.11	0	2	1	1	T287t T290t	284	QPKtPStPAAGGSK	QPKT(0.33)PS(0.33)T(0.33)PAAGGS(0.0)K	AT1G48920.1	AT1G48920.1	nucleolin like 1 , Symbols: ATNUC-L1, PARL1, NUC-L1 , chr1:18098186-18101422 FORWARD LENGTH=557	98515.7	99442.5	94894.3	106629	91947	100373	145839	127765	147287	143307	135830	139974	99353.3	98657	109815	110436	105634	104996	0.748679	1.99404e-06	0.865354	0.000565079	2.52874e+08	2.5415e+08	2.51222e+08	2.52058e+08	2.52972e+08	2.52213e+08	2.66727e+08	2.64222e+08	2.67448e+08	2.65287e+08	2.69048e+08	2.66087e+08	2.28921e+08	2.2946e+08
	4	17.11	0	2	1	1	T287t S289s	284	QPKtPsTPAAGGSK	QPKT(0.33)PS(0.33)T(0.33)PAAGGS(0.0)K	AT1G48920.1	AT1G48920.1	nucleolin like 1 , Symbols: ATNUC-L1, PARL1, NUC-L1 , chr1:18098186-18101422 FORWARD LENGTH=557	341626	352165	344479	362643	364816	340135	442999	446191	449751	463791	434649	416502	346067	352308	347716	349375	324010	336627	0.774753	1.58503e-07	0.895491	0.000211024	2.52874e+08	2.5415e+08	2.51222e+08	2.52058e+08	2.52972e+08	2.52213e+08	2.66727e+08	2.64222e+08	2.67448e+08	2.65287e+08	2.69048e+08	2.66087e+08	2.28921e+08	2.2946e+08
	4	17.1	0	1	0	1	S289s	284	QPKTPsTPAAGGSK	QPKT(0.33)PS(0.33)T(0.33)PAAGGS(0.0)K	AT1G48920.1	AT1G48920.1	nucleolin like 1 , Symbols: ATNUC-L1, PARL1, NUC-L1 , chr1:18098186-18101422 FORWARD LENGTH=557	15638.1	23307.8	21032.7	21448.3	18411.3	18560.2	20307.7	16819.1	17715.6	11333.5	15551.8	19136	14794.2	18478	16012.4	14776.5	16903.3	14635.6	0.947815	0.554638	1.09552	0.303437	2.52874e+08	2.5415e+08	2.51222e+08	2.52058e+08	2.52972e+08	2.52213e+08	2.66727e+08	2.64222e+08	2.67448e+08	2.65287e+08	2.69048e+08	2.66087e+08	2.28921e+08	2.2946e+08
	4	11.85	99	2	2	0	T385t S388s	379	GERPAFtPQsGNFR	GERPAFT(1.0)PQS(1.0)GNFR	AT1G48920.1	AT1G48920.1	nucleolin like 1 , Symbols: ATNUC-L1, PARL1, NUC-L1 , chr1:18098186-18101422 FORWARD LENGTH=557	327735	339731	358541	341154	331493	348077	304388	323758	299743	320167	319674	304792	253287	243579	276358	254997	248959	244371	0.812568	3.9043e-06	0.9392	0.0227905	2.52874e+08	2.5415e+08	2.51222e+08	2.52058e+08	2.52972e+08	2.52213e+08	2.66727e+08	2.64222e+08	2.67448e+08	2.65287e+08	2.69048e+08	2.66087e+08	2.28921e+08	2.2946e+08
	4	11.6	6	1	1	0	T385t	379	GERPAFtPQSGNFR	GERPAFT(0.99)PQS(0.0)GNFR	AT1G48920.1	AT1G48920.1	nucleolin like 1 , Symbols: ATNUC-L1, PARL1, NUC-L1 , chr1:18098186-18101422 FORWARD LENGTH=557	62428.1	71418.9	66462.3	62359.9	58117.4	58009	54471.1	64408.2	61880.4	60084.6	48291.8	57308.1	38656.7	47576.1	50388.3	50938	49233.3	50221.3	0.828456	0.00843828	0.957564	0.464679	2.52874e+08	2.5415e+08	2.51222e+08	2.52058e+08	2.52972e+08	2.52213e+08	2.66727e+08	2.64222e+08	2.67448e+08	2.65287e+08	2.69048e+08	2.66087e+08	2.28921e+08	2.2946e+08
	4	24.1	14.6	1	1	0	S413s	407	GFDASLsEDDIKNTLR	GFDAS(0.0)LS(0.99)EDDIKNT(0.0)LR	AT1G48920.1	AT1G48920.1	nucleolin like 1 , Symbols: ATNUC-L1, PARL1, NUC-L1 , chr1:18098186-18101422 FORWARD LENGTH=557	129923	135396	145042	130607	133215	141798	110413	118496	116666	115959	113947	117340	103182	105680	100050	109429	104154	111623	0.915269	0.000884892	1.05791	0.0164501	2.52874e+08	2.5415e+08	2.51222e+08	2.52058e+08	2.52972e+08	2.52213e+08	2.66727e+08	2.64222e+08	2.67448e+08	2.65287e+08	2.69048e+08	2.66087e+08	2.28921e+08	2.2946e+08
	4	21.1	12.6	1	1	0	S413s	407	GFDASLsEDDIK	GFDAS(0.0)LS(0.99)EDDIK	AT1G48920.1	AT1G48920.1	nucleolin like 1 , Symbols: ATNUC-L1, PARL1, NUC-L1 , chr1:18098186-18101422 FORWARD LENGTH=557	1.88942e+06	1.93276e+06	1.88875e+06	1.86955e+06	1.87199e+06	1.9106e+06	1.78735e+06	1.89312e+06	1.83382e+06	1.81985e+06	1.74402e+06	1.91429e+06	1.7316e+06	1.7333e+06	1.6995e+06	1.79759e+06	1.59808e+06	1.62533e+06	0.926582	0.00718958	1.07098	0.0138568	2.52874e+08	2.5415e+08	2.51222e+08	2.52058e+08	2.52972e+08	2.52213e+08	2.66727e+08	2.64222e+08	2.67448e+08	2.65287e+08	2.69048e+08	2.66087e+08	2.28921e+08	2.2946e+08
	4	20.35	18.35	1	1	0	S454s	447	GIAYLEFsEGK	GIAY(0.0)LEFS(0.99)EGK	AT1G48920.1	AT1G48920.1	nucleolin like 1 , Symbols: ATNUC-L1, PARL1, NUC-L1 , chr1:18098186-18101422 FORWARD LENGTH=557	208370	211841	231932	215340	211333	218631	189792	184045	193023	187733	182546	194737	174579	176156	192281	188985	174746	171688	0.952786	0.0518634	1.10127	0.00176162	2.52874e+08	2.5415e+08	2.51222e+08	2.52058e+08	2.52972e+08	2.52213e+08	2.66727e+08	2.64222e+08	2.67448e+08	2.65287e+08	2.69048e+08	2.66087e+08	2.28921e+08	2.2946e+08
	4	15.1	15.1	1	1	0	S454s	447	GIAYLEFsEGKEK	GIAY(0.0)LEFS(0.99)EGKEK	AT1G48920.1	AT1G48920.1	nucleolin like 1 , Symbols: ATNUC-L1, PARL1, NUC-L1 , chr1:18098186-18101422 FORWARD LENGTH=557	12409.7	10692.5	8370.8	10578	7331.59	8865.48	3499.79	6765.06	5889.91	7193.02	6961.8	9419.35	6033.32	7775.42	5617.83	8269.31	8160.14	6899.13	1.07617	0.591925	1.24388	0.119615	2.52874e+08	2.5415e+08	2.51222e+08	2.52058e+08	2.52972e+08	2.52213e+08	2.66727e+08	2.64222e+08	2.67448e+08	2.65287e+08	2.69048e+08	2.66087e+08	2.28921e+08	2.2946e+08
	5	22.1	1	1	0	1	S65s	52	GLITSVVSETTPAsR	GLIT(0.0)S(0.0)VVS(0.0)ET(0.0)T(0.50)PAS(0.50)R	AT1G19870.1	AT1G19870.1	IQ-domain 32 , Symbols: iqd32 , chr1:6895400-6898539 REVERSE LENGTH=794	31268.7	28489.5	28993.6	25205.6	26108.6	27585.7	33973.3	30782	27494.7	34224.9	34106.3	26907.2	27536.1	29935.4	30807.4	25179.7	25092	27815.1	0.887339	0.0635602	1.00426	0.941259	5.71287e+07	5.68364e+07	5.71755e+07	5.65232e+07	5.64486e+07	5.65956e+07	5.93958e+07	5.85987e+07	6.01216e+07	5.94432e+07	5.99622e+07	5.9512e+07	5.27211e+07	5.2814e+07
	5	25.1	21.7	2	2	0	S78s S80s	67	TRETLESALLKsPsPDNNNVSEK	T(0.0)RET(0.0)LES(0.0)ALLKS(0.99)PS(0.99)PDNNNVS(0.0)EK	AT1G19870.1	AT1G19870.1	IQ-domain 32 , Symbols: iqd32 , chr1:6895400-6898539 REVERSE LENGTH=794	6.17738e+06	5.76738e+06	5.75603e+06	5.69776e+06	6.48106e+06	6.15278e+06	6.274e+06	5.98009e+06	6.05331e+06	6.75138e+06	5.87761e+06	6.45044e+06	6.04423e+06	5.46e+06	6.49915e+06	6.50579e+06	3.47234e+06	4.83546e+06	0.877768	0.156031	0.993432	0.942915	5.71287e+07	5.68364e+07	5.71755e+07	5.65232e+07	5.64486e+07	5.65956e+07	5.93958e+07	5.85987e+07	6.01216e+07	5.94432e+07	5.99622e+07	5.9512e+07	5.27211e+07	5.2814e+07
	5	25.6	20.1	1	1	0	S80s	67	TRETLESALLKSPsPDNNNVSEK	T(0.0)RET(0.0)LES(0.0)ALLKS(0.0)PS(0.99)PDNNNVS(0.0)EK	AT1G19870.1	AT1G19870.1	IQ-domain 32 , Symbols: iqd32 , chr1:6895400-6898539 REVERSE LENGTH=794	2.11542e+06	2.04328e+06	2.0603e+06	2.05759e+06	2.3387e+06	2.19445e+06	2.22157e+06	2.13429e+06	2.06238e+06	2.19167e+06	2.01646e+06	2.16447e+06	2.2265e+06	2.05354e+06	2.24482e+06	2.24101e+06	1.46484e+06	1.8214e+06	0.942246	0.372117	1.06641	0.361859	5.71287e+07	5.68364e+07	5.71755e+07	5.65232e+07	5.64486e+07	5.65956e+07	5.93958e+07	5.85987e+07	6.01216e+07	5.94432e+07	5.99622e+07	5.9512e+07	5.27211e+07	5.2814e+07
	5	25.6	17.1	1	1	0	S78s	67	TRETLESALLKsPSPDNNNVSEK	T(0.0)RET(0.0)LES(0.0)ALLKS(0.99)PS(0.0)PDNNNVS(0.0)EK	AT1G19870.1	AT1G19870.1	IQ-domain 32 , Symbols: iqd32 , chr1:6895400-6898539 REVERSE LENGTH=794	1.23668e+06	1.16684e+06	1.14377e+06	1.17227e+06	1.27562e+06	1.23229e+06	1.21267e+06	1.19072e+06	1.20495e+06	1.22229e+06	1.17469e+06	1.24403e+06	1.20746e+06	1.12173e+06	1.25754e+06	1.21441e+06	884220	1.07306e+06	0.932279	0.178609	1.05512	0.321085	5.71287e+07	5.68364e+07	5.71755e+07	5.65232e+07	5.64486e+07	5.65956e+07	5.93958e+07	5.85987e+07	6.01216e+07	5.94432e+07	5.99622e+07	5.9512e+07	5.27211e+07	5.2814e+07
	5	29.85	26.45	2	2	0	S78s S80s	69	ETLESALLKsPsPDNNNVSEK	ET(0.0)LES(0.0)ALLKS(0.99)PS(0.99)PDNNNVS(0.0)EK	AT1G19870.1	AT1G19870.1	IQ-domain 32 , Symbols: iqd32 , chr1:6895400-6898539 REVERSE LENGTH=794	5.95576e+06	5.51189e+06	5.6831e+06	5.45426e+06	6.25711e+06	6.29308e+06	6.81975e+06	6.32586e+06	6.24718e+06	6.60771e+06	5.67242e+06	6.65576e+06	6.24743e+06	5.18038e+06	6.35494e+06	6.07726e+06	3.07282e+06	4.87951e+06	0.829988	0.0700996	0.939356	0.532835	5.71287e+07	5.68364e+07	5.71755e+07	5.65232e+07	5.64486e+07	5.65956e+07	5.93958e+07	5.85987e+07	6.01216e+07	5.94432e+07	5.99622e+07	5.9512e+07	5.27211e+07	5.2814e+07
	5	30.75	16.6	1	1	0	S78s	69	ETLESALLKsPSPDNNNVSEK	ET(0.0)LES(0.0)ALLKS(0.99)PS(0.0)PDNNNVS(0.0)EK	AT1G19870.1	AT1G19870.1	IQ-domain 32 , Symbols: iqd32 , chr1:6895400-6898539 REVERSE LENGTH=794	2.08986e+06	2.00728e+06	1.98287e+06	2.01852e+06	2.19127e+06	2.16407e+06	2.3569e+06	2.23662e+06	2.15498e+06	2.10339e+06	2.1749e+06	2.28942e+06	2.0896e+06	1.94881e+06	2.13736e+06	2.1473e+06	1.47139e+06	1.74972e+06	0.866927	0.0288517	0.981162	0.753451	5.71287e+07	5.68364e+07	5.71755e+07	5.65232e+07	5.64486e+07	5.65956e+07	5.93958e+07	5.85987e+07	6.01216e+07	5.94432e+07	5.99622e+07	5.9512e+07	5.27211e+07	5.2814e+07
	5	25.85	2.25	1	1	0	S80s	69	ETLESALLKSPsPDNNNVSEK	ET(0.0)LES(0.0)ALLKS(0.0)PS(0.99)PDNNNVS(0.0)EK	AT1G19870.1	AT1G19870.1	IQ-domain 32 , Symbols: iqd32 , chr1:6895400-6898539 REVERSE LENGTH=794	74466.1	72684.9	81411.5	69739.7	84331.1	90926.7	103324	75786.6	80261.3	78353	74688.7	77983.1	95835.9	80700.7	80361.7	71287.5	57972	57233.3	0.904147	0.32065	1.02329	0.820272	5.71287e+07	5.68364e+07	5.71755e+07	5.65232e+07	5.64486e+07	5.65956e+07	5.93958e+07	5.85987e+07	6.01216e+07	5.94432e+07	5.99622e+07	5.9512e+07	5.27211e+07	5.2814e+07
	5	12.35	2	1	1	0	S120s	117	KTQsVIEEK	KT(0.0)QS(0.99)VIEEK	AT1G19870.1	AT1G19870.1	IQ-domain 32 , Symbols: iqd32 , chr1:6895400-6898539 REVERSE LENGTH=794	13438.6	12811.5	14354.1	12196.5	13789.5	12082.7	11043	13628.5	13368.9	14202.3	14609.6	16043.2	12294.6	10196.8	16015.5	13313.7	13148.1	11715.9	0.925074	0.344067	1.04697	0.576515	5.71287e+07	5.68364e+07	5.71755e+07	5.65232e+07	5.64486e+07	5.65956e+07	5.93958e+07	5.85987e+07	6.01216e+07	5.94432e+07	5.99622e+07	5.9512e+07	5.27211e+07	5.2814e+07
	5	25.35	3.5	1	1	0	S130s	126	TELLsVEEQIDHR	T(0.0)ELLS(0.99)VEEQIDHR	AT1G19870.1	AT1G19870.1	IQ-domain 32 , Symbols: iqd32 , chr1:6895400-6898539 REVERSE LENGTH=794	66897.6	58631.8	57356.3	62577.8	64856.8	63306.7	67667.1	73994.1	66159.9	62488.4	55715.5	57891	61525.4	62850.9	53463.5	72608.8	54517.5	58726	0.947322	0.413313	1.07215	0.300216	5.71287e+07	5.68364e+07	5.71755e+07	5.65232e+07	5.64486e+07	5.65956e+07	5.93958e+07	5.85987e+07	6.01216e+07	5.94432e+07	5.99622e+07	5.9512e+07	5.27211e+07	5.2814e+07
	5	16.35	13.6	1	1	0	S142s	139	TEVsPVIVESK	T(0.0)EVS(0.99)PVIVES(0.0)K	AT1G19870.1	AT1G19870.1	IQ-domain 32 , Symbols: iqd32 , chr1:6895400-6898539 REVERSE LENGTH=794	266865	258766	274752	285391	267620	260162	246576	265473	272038	293422	259448	286114	285804	268100	285266	283173	267869	244100	1.00693	0.849891	1.13961	0.00424009	5.71287e+07	5.68364e+07	5.71755e+07	5.65232e+07	5.64486e+07	5.65956e+07	5.93958e+07	5.85987e+07	6.01216e+07	5.94432e+07	5.99622e+07	5.9512e+07	5.27211e+07	5.2814e+07
	5	42.25	1	1	0	1	T153t	150	GTEtEEDDLIGTELQGPSAADAAK	GT(0.50)ET(0.50)EEDDLIGT(0.0)ELQGPS(0.0)AADAAK	AT1G19870.1	AT1G19870.1	IQ-domain 32 , Symbols: iqd32 , chr1:6895400-6898539 REVERSE LENGTH=794	1.0074e+06	1.09395e+06	1.01615e+06	927932	968791	1.01304e+06	1.01796e+06	966730	930406	1.05044e+06	1.00073e+06	990699	1.05884e+06	1.02957e+06	1.0088e+06	908636	1.05807e+06	1.11443e+06	1.03716	0.288639	1.17383	0.000754989	5.71287e+07	5.68364e+07	5.71755e+07	5.65232e+07	5.64486e+07	5.65956e+07	5.93958e+07	5.85987e+07	6.01216e+07	5.94432e+07	5.99622e+07	5.9512e+07	5.27211e+07	5.2814e+07
	5	23.86	2	1	1	0	S180s	174	IEEDVTsEVEMASK	IEEDVT(0.0)S(0.99)EVEMAS(0.0)K	AT1G19870.1	AT1G19870.1	IQ-domain 32 , Symbols: iqd32 , chr1:6895400-6898539 REVERSE LENGTH=794	903381	818392	931652	905404	820328	823615	950430	947064	898993	964549	922806	920220	899223	912015	924712	857734	900277	858893	0.955174	0.0192562	1.08104	0.00087295	5.71287e+07	5.68364e+07	5.71755e+07	5.65232e+07	5.64486e+07	5.65956e+07	5.93958e+07	5.85987e+07	6.01216e+07	5.94432e+07	5.99622e+07	5.9512e+07	5.27211e+07	5.2814e+07
	5	27.75	19.6	1	1	0	S193s	188	VEPEEsESDDVIIVR	VEPEES(0.99)ES(0.0)DDVIIVR	AT1G19870.1	AT1G19870.1	IQ-domain 32 , Symbols: iqd32 , chr1:6895400-6898539 REVERSE LENGTH=794	5.65967e+06	5.48889e+06	5.03485e+06	5.16642e+06	5.30505e+06	5.20583e+06	5.36591e+06	5.9201e+06	5.30689e+06	5.1658e+06	5.6669e+06	5.45341e+06	5.10304e+06	5.06328e+06	5.30867e+06	5.19897e+06	5.28167e+06	4.81826e+06	0.935973	0.0250734	1.05931	0.0413303	5.71287e+07	5.68364e+07	5.71755e+07	5.65232e+07	5.64486e+07	5.65956e+07	5.93958e+07	5.85987e+07	6.01216e+07	5.94432e+07	5.99622e+07	5.9512e+07	5.27211e+07	5.2814e+07
	5	23.6	3	1	1	0	S193s	188	VEPEEsESDDVIIVRK	VEPEES(0.99)ES(0.0)DDVIIVRK	AT1G19870.1	AT1G19870.1	IQ-domain 32 , Symbols: iqd32 , chr1:6895400-6898539 REVERSE LENGTH=794	2.11669e+06	2.10063e+06	1.97573e+06	2.04551e+06	1.98368e+06	2.00571e+06	2.17301e+06	2.12314e+06	2.13689e+06	1.99513e+06	2.13857e+06	2.15205e+06	2.26397e+06	2.3451e+06	2.23057e+06	2.26469e+06	2.41446e+06	2.27369e+06	1.08442	0.000825212	1.22731	3.33791e-07	5.71287e+07	5.68364e+07	5.71755e+07	5.65232e+07	5.64486e+07	5.65956e+07	5.93958e+07	5.85987e+07	6.01216e+07	5.94432e+07	5.99622e+07	5.9512e+07	5.27211e+07	5.2814e+07
	5	20.36	2	1	1	0	S195s	188	VEPEESEsDDVIIVR	VEPEES(0.0)ES(0.99)DDVIIVR	AT1G19870.1	AT1G19870.1	IQ-domain 32 , Symbols: iqd32 , chr1:6895400-6898539 REVERSE LENGTH=794	26873.3	27355.3	32324.1	26692	29979.9	26567.7	21000.3	31036.3	31080.8	30462.5	29749	31304.7	23997.6	36517.4	32983.9	30348.9	25717.4	23742.5	0.992408	0.936281	1.12318	0.248356	5.71287e+07	5.68364e+07	5.71755e+07	5.65232e+07	5.64486e+07	5.65956e+07	5.93958e+07	5.85987e+07	6.01216e+07	5.94432e+07	5.99622e+07	5.9512e+07	5.27211e+07	5.2814e+07
	5	13.6	99	1	1	0	S341s	339	WMsVPKPEK	WMS(1.0)VPKPEK	AT1G19870.1	AT1G19870.1	IQ-domain 32 , Symbols: iqd32 , chr1:6895400-6898539 REVERSE LENGTH=794	514680	511439	528746	495557	534276	492535	942302	930505	966406	919463	969352	905949	582613	610944	587925	564560	547197	586749	0.617679	1.49023e-10	0.69907	2.72219e-09	5.71287e+07	5.68364e+07	5.71755e+07	5.65232e+07	5.64486e+07	5.65956e+07	5.93958e+07	5.85987e+07	6.01216e+07	5.94432e+07	5.99622e+07	5.9512e+07	5.27211e+07	5.2814e+07
	5	16.2	16.2	2	2	0	S459s S462s	456	RKVsNPsFIAAQSK	RKVS(0.99)NPS(0.99)FIAAQS(0.0)K	AT1G19870.1	AT1G19870.1	IQ-domain 32 , Symbols: iqd32 , chr1:6895400-6898539 REVERSE LENGTH=794	14517.4	14514.9	14235.5	12206.3	18942	16458.3	14036.5	17507.3	16317	21578.4	19369.2	20106.6	14657.4	15948.4	13920.8	17442.1	15313.9	14356.5	0.841382	0.0423402	0.95225	0.509957	5.71287e+07	5.68364e+07	5.71755e+07	5.65232e+07	5.64486e+07	5.65956e+07	5.93958e+07	5.85987e+07	6.01216e+07	5.94432e+07	5.99622e+07	5.9512e+07	5.27211e+07	5.2814e+07
	5	26.35	16.6	1	1	0	S459s	456	RKVsNPSFIAAQSK	RKVS(0.99)NPS(0.0)FIAAQS(0.0)K	AT1G19870.1	AT1G19870.1	IQ-domain 32 , Symbols: iqd32 , chr1:6895400-6898539 REVERSE LENGTH=794	3.22039e+06	3.1945e+06	3.15774e+06	3.18986e+06	3.1247e+06	3.16466e+06	3.58889e+06	3.60161e+06	3.60893e+06	3.68186e+06	3.65782e+06	3.6682e+06	3.14365e+06	3.31772e+06	3.27651e+06	3.361e+06	3.59139e+06	3.32747e+06	0.917937	0.0006947	1.03889	0.069037	5.71287e+07	5.68364e+07	5.71755e+07	5.65232e+07	5.64486e+07	5.65956e+07	5.93958e+07	5.85987e+07	6.01216e+07	5.94432e+07	5.99622e+07	5.9512e+07	5.27211e+07	5.2814e+07
	5	23.6	2	1	1	0	S459s	457	KVsNPSFIAAQSK	KVS(0.99)NPS(0.0)FIAAQS(0.0)K	AT1G19870.1	AT1G19870.1	IQ-domain 32 , Symbols: iqd32 , chr1:6895400-6898539 REVERSE LENGTH=794	7.19105e+06	7.32686e+06	7.62927e+06	7.38804e+06	6.97903e+06	7.39849e+06	8.64204e+06	8.76031e+06	8.69284e+06	8.77085e+06	8.7043e+06	8.54663e+06	6.44098e+06	6.98044e+06	6.47671e+06	6.75917e+06	7.25174e+06	6.68331e+06	0.77887	4.26047e-08	0.881502	3.67361e-05	5.71287e+07	5.68364e+07	5.71755e+07	5.65232e+07	5.64486e+07	5.65956e+07	5.93958e+07	5.85987e+07	6.01216e+07	5.94432e+07	5.99622e+07	5.9512e+07	5.27211e+07	5.2814e+07
	5	21.1	2	1	1	0	S479s	470	FEELTSSTGsNK	FEELT(0.0)S(0.0)S(0.0)T(0.0)GS(0.99)NK	AT1G19870.1	AT1G19870.1	IQ-domain 32 , Symbols: iqd32 , chr1:6895400-6898539 REVERSE LENGTH=794	130239	131024	135454	118799	134232	141901	136542	149456	153415	151175	134328	141901	134852	127024	123267	137889	122656	129153	0.893893	0.00404471	1.01168	0.705723	5.71287e+07	5.68364e+07	5.71755e+07	5.65232e+07	5.64486e+07	5.65956e+07	5.93958e+07	5.85987e+07	6.01216e+07	5.94432e+07	5.99622e+07	5.9512e+07	5.27211e+07	5.2814e+07
	5	24.86	2	2	2	0	T498t S502s	489	DDVLGEEGKtDIDsPDTTNTIK	DDVLGEEGKT(0.99)DIDS(0.99)PDT(0.0)T(0.0)NT(0.0)IK	AT1G19870.1	AT1G19870.1	IQ-domain 32 , Symbols: iqd32 , chr1:6895400-6898539 REVERSE LENGTH=794	82938.6	64292.6	70724.2	83838	87886.3	96917	81061.7	85410.1	84420.4	84777.3	80535.5	87913	84456.5	80224.4	84742.3	77228.6	52177.2	53626	0.857845	0.0861925	0.970883	0.736769	5.71287e+07	5.68364e+07	5.71755e+07	5.65232e+07	5.64486e+07	5.65956e+07	5.93958e+07	5.85987e+07	6.01216e+07	5.94432e+07	5.99622e+07	5.9512e+07	5.27211e+07	5.2814e+07
	5	28.85	13.1	1	1	0	S502s	489	DDVLGEEGKTDIDsPDTTNTIK	DDVLGEEGKT(0.0)DIDS(0.99)PDT(0.0)T(0.0)NT(0.0)IK	AT1G19870.1	AT1G19870.1	IQ-domain 32 , Symbols: iqd32 , chr1:6895400-6898539 REVERSE LENGTH=794	494251	468967	531900	480098	508829	522305	541417	534426	515609	593013	503716	512228	513817	498288	523393	548171	363800	439920	0.902194	0.120665	1.02108	0.748381	5.71287e+07	5.68364e+07	5.71755e+07	5.65232e+07	5.64486e+07	5.65956e+07	5.93958e+07	5.85987e+07	6.01216e+07	5.94432e+07	5.99622e+07	5.9512e+07	5.27211e+07	5.2814e+07
	5	29.86	3.25	1	1	0	T498t	489	DDVLGEEGKtDIDSPDTTNTIK	DDVLGEEGKT(0.99)DIDS(0.0)PDT(0.0)T(0.0)NT(0.0)IK	AT1G19870.1	AT1G19870.1	IQ-domain 32 , Symbols: iqd32 , chr1:6895400-6898539 REVERSE LENGTH=794	34544.4	34420.2	29108	25144.1	38443.7	38603.2	38977.1	38917.3	37804.3	40589.6	32919.4	40135.3	37053.2	35066.9	27359	33364.6	15609.4	29367	0.775346	0.0286456	0.877513	0.241078	5.71287e+07	5.68364e+07	5.71755e+07	5.65232e+07	5.64486e+07	5.65956e+07	5.93958e+07	5.85987e+07	6.01216e+07	5.94432e+07	5.99622e+07	5.9512e+07	5.27211e+07	5.2814e+07
	5	11.95	99	1	1	0	S544s	543	KsDAEGAEPR	KS(1.0)DAEGAEPR	AT1G19870.1	AT1G19870.1	IQ-domain 32 , Symbols: iqd32 , chr1:6895400-6898539 REVERSE LENGTH=794	223104	238548	239084	256070	227645	236779	321264	297417	287011	315269	287671	301125	315303	315137	319639	319741	288327	324645	1.04036	0.150971	1.17744	7.47007e-05	5.71287e+07	5.68364e+07	5.71755e+07	5.65232e+07	5.64486e+07	5.65956e+07	5.93958e+07	5.85987e+07	6.01216e+07	5.94432e+07	5.99622e+07	5.9512e+07	5.27211e+07	5.2814e+07
	5	15.6	3	1	1	0	T583t	577	DATSMGtVEDPK	DAT(0.0)S(0.0)MGT(0.99)VEDPK	AT1G19870.1	AT1G19870.1	IQ-domain 32 , Symbols: iqd32 , chr1:6895400-6898539 REVERSE LENGTH=794	10718.8	15245.8	13449.4	10070.1	10050.3	12175.8	16051.4	10562.7	12438.3	13211.6	13436.5	14938.9	12344	11572.3	11603.8	15479.6	11361.5	11366.8	0.914291	0.285596	1.03477	0.674025	5.71287e+07	5.68364e+07	5.71755e+07	5.65232e+07	5.64486e+07	5.65956e+07	5.93958e+07	5.85987e+07	6.01216e+07	5.94432e+07	5.99622e+07	5.9512e+07	5.27211e+07	5.2814e+07
	5	12.6	1	1	0	1	S580s	577	DATsMGTVEDPKEK	DAT(0.50)S(0.50)MGT(0.0)VEDPKEK	AT1G19870.1	AT1G19870.1	IQ-domain 32 , Symbols: iqd32 , chr1:6895400-6898539 REVERSE LENGTH=794	32445.4	31154.3	32233.6	36157.7	31338.5	30798.1	29332.8	25795.2	33299.7	34501.2	28385	30657.8	33597.1	24067.6	30290.8	29023.9	27997.5	30644.6	0.965103	0.578778	1.09227	0.185509	5.71287e+07	5.68364e+07	5.71755e+07	5.65232e+07	5.64486e+07	5.65956e+07	5.93958e+07	5.85987e+07	6.01216e+07	5.94432e+07	5.99622e+07	5.9512e+07	5.27211e+07	5.2814e+07
	5	15.11	0	2	1	1	S580s T583t	577	DATsMGtVEDPKEK	DAT(0.33)S(0.33)MGT(0.33)VEDPKEK	AT1G19870.1	AT1G19870.1	IQ-domain 32 , Symbols: iqd32 , chr1:6895400-6898539 REVERSE LENGTH=794	62194	55668.6	59499.6	58324.7	55665.2	49852.4	56759.3	49110.3	59308.4	56533.6	50856.4	59866.3	53345	58523.8	60894.1	55411.2	48316.6	50474.7	0.983549	0.738935	1.11315	0.0526638	5.71287e+07	5.68364e+07	5.71755e+07	5.65232e+07	5.64486e+07	5.65956e+07	5.93958e+07	5.85987e+07	6.01216e+07	5.94432e+07	5.99622e+07	5.9512e+07	5.27211e+07	5.2814e+07
	5	15.11	0	2	1	1	T579t T583t	577	DAtSMGtVEDPKEK	DAT(0.33)S(0.33)MGT(0.33)VEDPKEK	AT1G19870.1	AT1G19870.1	IQ-domain 32 , Symbols: iqd32 , chr1:6895400-6898539 REVERSE LENGTH=794	373492	375178	371916	377805	378338	391165	350318	349872	384029	386602	354582	372765	379175	369958	357377	362860	253524	328175	0.933081	0.25355	1.05603	0.385236	5.71287e+07	5.68364e+07	5.71755e+07	5.65232e+07	5.64486e+07	5.65956e+07	5.93958e+07	5.85987e+07	6.01216e+07	5.94432e+07	5.99622e+07	5.9512e+07	5.27211e+07	5.2814e+07
	5	12.85	0.5	1	0	1	T687t	676	KITSSPKQEIGtGEATEQEEGK	KIT(0.25)S(0.25)S(0.25)PKQEIGT(0.25)GEAT(0.0)EQEEGK	AT1G19870.1	AT1G19870.1	IQ-domain 32 , Symbols: iqd32 , chr1:6895400-6898539 REVERSE LENGTH=794	13188.1	14930	13165.1	10679.2	14795.1	14425.6	16470.2	12584.3	18969.1	12203.8	11035.5	13254.2	13828.1	15313.9	15548.1	12751	11444.7	12155	0.95887	0.689488	1.08522	0.428542	5.71287e+07	5.68364e+07	5.71755e+07	5.65232e+07	5.64486e+07	5.65956e+07	5.93958e+07	5.85987e+07	6.01216e+07	5.94432e+07	5.99622e+07	5.9512e+07	5.27211e+07	5.2814e+07
	5	27.35	0.25	1	0	1	T678t	676	KItSSPKQEIGTGEATEQEEGK	KIT(0.33)S(0.33)S(0.33)PKQEIGT(0.0)GEAT(0.0)EQEEGK	AT1G19870.1	AT1G19870.1	IQ-domain 32 , Symbols: iqd32 , chr1:6895400-6898539 REVERSE LENGTH=794	445018	423371	436501	432741	429447	448753	459491	463495	452547	458279	456645	449862	444405	441186	438220	458554	382377	439231	0.950245	0.0645927	1.07546	0.0190345	5.71287e+07	5.68364e+07	5.71755e+07	5.65232e+07	5.64486e+07	5.65956e+07	5.93958e+07	5.85987e+07	6.01216e+07	5.94432e+07	5.99622e+07	5.9512e+07	5.27211e+07	5.2814e+07
	5	27.35	0	1	0	1	S679s	676	KITsSPKQEIGTGEATEQEEGK	KIT(0.33)S(0.33)S(0.33)PKQEIGT(0.0)GEAT(0.0)EQEEGK	AT1G19870.1	AT1G19870.1	IQ-domain 32 , Symbols: iqd32 , chr1:6895400-6898539 REVERSE LENGTH=794	64100.9	71730	84520.5	80828.2	81692.2	80663	81235	65229.7	71291	81010.1	74259	77842.3	82177.5	70890.8	84715.5	79799.3	66116.9	75111.9	1.01762	0.737976	1.15171	0.0204478	5.71287e+07	5.68364e+07	5.71755e+07	5.65232e+07	5.64486e+07	5.65956e+07	5.93958e+07	5.85987e+07	6.01216e+07	5.94432e+07	5.99622e+07	5.9512e+07	5.27211e+07	5.2814e+07
	5	28.35	0	1	0	1	T678t	677	ItSSPKQEIGTGEATEQEEGK	IT(0.33)S(0.33)S(0.33)PKQEIGT(0.0)GEAT(0.0)EQEEGK	AT1G19870.1	AT1G19870.1	IQ-domain 32 , Symbols: iqd32 , chr1:6895400-6898539 REVERSE LENGTH=794	159823	149407	137231	131053	175430	172371	146647	153181	166038	166540	152837	139412	150145	146322	105174	126943	99269.2	151477	0.842832	0.0428912	0.953892	0.553702	5.71287e+07	5.68364e+07	5.71755e+07	5.65232e+07	5.64486e+07	5.65956e+07	5.93958e+07	5.85987e+07	6.01216e+07	5.94432e+07	5.99622e+07	5.9512e+07	5.27211e+07	5.2814e+07
	5	28.35	0	1	0	1	S679s	677	ITsSPKQEIGTGEATEQEEGK	IT(0.33)S(0.33)S(0.33)PKQEIGT(0.0)GEAT(0.0)EQEEGK	AT1G19870.1	AT1G19870.1	IQ-domain 32 , Symbols: iqd32 , chr1:6895400-6898539 REVERSE LENGTH=794	431013	407271	408398	419950	406265	414557	409633	413525	454926	426164	392926	410039	385373	381396	387138	380894	278649	362764	0.867981	0.0166107	0.982355	0.735882	5.71287e+07	5.68364e+07	5.71755e+07	5.65232e+07	5.64486e+07	5.65956e+07	5.93958e+07	5.85987e+07	6.01216e+07	5.94432e+07	5.99622e+07	5.9512e+07	5.27211e+07	5.2814e+07
	5	26.1	5	1	1	0	T691t	683	QEIGTGEAtEQEEGKEQK	QEIGT(0.0)GEAT(0.99)EQEEGKEQK	AT1G19870.1	AT1G19870.1	IQ-domain 32 , Symbols: iqd32 , chr1:6895400-6898539 REVERSE LENGTH=794	57191	62183.4	61444.6	61052.2	61590.1	64225.6	49345.4	45050	48969	57684.2	56807.6	52457.6	48153.8	45977.6	51428.4	53958.1	52945.4	50206.1	0.975366	0.598322	1.10389	0.0514423	5.71287e+07	5.68364e+07	5.71755e+07	5.65232e+07	5.64486e+07	5.65956e+07	5.93958e+07	5.85987e+07	6.01216e+07	5.94432e+07	5.99622e+07	5.9512e+07	5.27211e+07	5.2814e+07
	5	17.35	0	1	0	1	S706s	704	RTsFGYDQEAR	RT(0.50)S(0.50)FGY(0.0)DQEAR	AT1G19870.1	AT1G19870.1	IQ-domain 32 , Symbols: iqd32 , chr1:6895400-6898539 REVERSE LENGTH=794	3.00397e+06	3.09078e+06	2.97629e+06	2.84653e+06	2.95642e+06	2.94524e+06	2.82354e+06	2.76977e+06	2.82753e+06	2.75033e+06	2.81944e+06	2.92463e+06	2.5926e+06	2.70437e+06	2.77554e+06	2.61843e+06	2.91494e+06	2.79834e+06	0.969789	0.153497	1.09758	0.00112794	5.71287e+07	5.68364e+07	5.71755e+07	5.65232e+07	5.64486e+07	5.65956e+07	5.93958e+07	5.85987e+07	6.01216e+07	5.94432e+07	5.99622e+07	5.9512e+07	5.27211e+07	5.2814e+07
	5	12.1	0	2	1	1	S742s S746s	735	AKVQEHNsPRSsPDLQER	AKVQEHNS(0.0)PRS(0.50)S(0.50)PDLQER	AT1G19870.1	AT1G19870.1	IQ-domain 32 , Symbols: iqd32 , chr1:6895400-6898539 REVERSE LENGTH=794	16958.8	14615	14784.3	15206.1	16766	16075.3	9273.99	10319.1	11578.1	13310.6	12459.6	12451	11332.3	13894.7	10646.3	13653	9662.67	14130.2	1.05659	0.525859	1.19581	0.0620772	5.71287e+07	5.68364e+07	5.71755e+07	5.65232e+07	5.64486e+07	5.65956e+07	5.93958e+07	5.85987e+07	6.01216e+07	5.94432e+07	5.99622e+07	5.9512e+07	5.27211e+07	5.2814e+07
	5	13.85	99	1	1	0	S742s	737	VQEHNsPR	VQEHNS(1.0)PR	AT1G19870.1	AT1G19870.1	IQ-domain 32 , Symbols: iqd32 , chr1:6895400-6898539 REVERSE LENGTH=794	15443	19179.9	20505.9	19644.4	21278.3	18085.9	22136.4	22026.9	25076.8	18355.7	20281.9	21803.3	25752.4	19313.1	22706.3	21094.8	19122.5	20612.3	0.991675	0.897621	1.12235	0.101342	5.71287e+07	5.68364e+07	5.71755e+07	5.65232e+07	5.64486e+07	5.65956e+07	5.93958e+07	5.85987e+07	6.01216e+07	5.94432e+07	5.99622e+07	5.9512e+07	5.27211e+07	5.2814e+07
	5	20.85	99	3	3	0	S742s S745s S746s	737	VQEHNsPRssPDLQER	VQEHNS(1.0)PRS(1.0)S(1.0)PDLQER	AT1G19870.1	AT1G19870.1	IQ-domain 32 , Symbols: iqd32 , chr1:6895400-6898539 REVERSE LENGTH=794	454629	440030	481989	416667	431460	416837	414295	509882	478493	477224	434452	458302	449696	496965	382437	446078	482528	450280	0.976678	0.62468	1.10537	0.0603719	5.71287e+07	5.68364e+07	5.71755e+07	5.65232e+07	5.64486e+07	5.65956e+07	5.93958e+07	5.85987e+07	6.01216e+07	5.94432e+07	5.99622e+07	5.9512e+07	5.27211e+07	5.2814e+07
	5	22.1	12.1	2	2	0	S742s S745s	737	VQEHNsPRsSPDLQER	VQEHNS(0.99)PRS(0.99)S(0.0)PDLQER	AT1G19870.1	AT1G19870.1	IQ-domain 32 , Symbols: iqd32 , chr1:6895400-6898539 REVERSE LENGTH=794	436118	415710	441221	410314	436249	413542	422784	421177	459798	440128	407845	396185	427730	411073	424747	404418	456679	418866	0.998271	0.951998	1.12981	0.00133462	5.71287e+07	5.68364e+07	5.71755e+07	5.65232e+07	5.64486e+07	5.65956e+07	5.93958e+07	5.85987e+07	6.01216e+07	5.94432e+07	5.99622e+07	5.9512e+07	5.27211e+07	5.2814e+07
	5	24.35	24.35	1	1	0	S742s	737	VQEHNsPRSSPDLQER	VQEHNS(0.99)PRS(0.0)S(0.0)PDLQER	AT1G19870.1	AT1G19870.1	IQ-domain 32 , Symbols: iqd32 , chr1:6895400-6898539 REVERSE LENGTH=794	160739	156906	152217	165039	167884	150231	147817	165512	150726	175108	171844	150229	144810	171697	158632	129550	168718	143599	0.953988	0.394823	1.07969	0.186968	5.71287e+07	5.68364e+07	5.71755e+07	5.65232e+07	5.64486e+07	5.65956e+07	5.93958e+07	5.85987e+07	6.01216e+07	5.94432e+07	5.99622e+07	5.9512e+07	5.27211e+07	5.2814e+07
	5	22.1	1	2	1	1	S742s S746s	737	VQEHNsPRSsPDLQER	VQEHNS(0.99)PRS(0.50)S(0.50)PDLQER	AT1G19870.1	AT1G19870.1	IQ-domain 32 , Symbols: iqd32 , chr1:6895400-6898539 REVERSE LENGTH=794	1.5553e+06	1.60503e+06	1.57898e+06	1.64673e+06	1.55503e+06	1.57673e+06	1.76872e+06	1.63623e+06	1.62866e+06	1.63669e+06	1.74021e+06	1.69945e+06	1.6972e+06	1.57017e+06	1.49481e+06	1.6262e+06	1.70381e+06	1.62866e+06	0.961511	0.141106	1.08821	0.0070624	5.71287e+07	5.68364e+07	5.71755e+07	5.65232e+07	5.64486e+07	5.65956e+07	5.93958e+07	5.85987e+07	6.01216e+07	5.94432e+07	5.99622e+07	5.9512e+07	5.27211e+07	5.2814e+07
	5	21.1	0	1	0	1	S746s	737	VQEHNSPRSsPDLQER	VQEHNS(0.0)PRS(0.50)S(0.50)PDLQER	AT1G19870.1	AT1G19870.1	IQ-domain 32 , Symbols: iqd32 , chr1:6895400-6898539 REVERSE LENGTH=794	53468.6	48973.9	48588.3	46698.8	48238.4	49325.3	34996.5	44096.5	51005.5	50580.7	44297.1	52708.6	39826.9	42006.2	38742.8	46171.1	52155.5	46843.4	0.957006	0.570918	1.08311	0.306332	5.71287e+07	5.68364e+07	5.71755e+07	5.65232e+07	5.64486e+07	5.65956e+07	5.93958e+07	5.85987e+07	6.01216e+07	5.94432e+07	5.99622e+07	5.9512e+07	5.27211e+07	5.2814e+07
	6	23.1	16.35	1	1	0	T49t	46	HGEtNSFLPIFR	HGET(0.99)NS(0.0)FLPIFR	AT2G43680.3	AT2G43680.2|AT2G43680.3|AT2G43680.1	IQ-domain 14 , Symbols: IQD14 , chr2:18109302-18111587 FORWARD LENGTH=668	107765	107487	101849	102527	113928	114906	122480	129892	132081	122923	119762	125696	103208	106158	107105	106460	99189.5	97450.1	0.822983	5.5477e-06	0.847919	2.35187e-05	1.6714e+06	1.65736e+06	1.75421e+06	1.71274e+06	1.65275e+06	1.6073e+06	1.56317e+06	1.5719e+06	1.60305e+06	1.51663e+06	1.60507e+06	1.58058e+06	1.51808e+06	1.46645e+06
	6	17.6	2	1	1	0	S51s	46	HGETNsFLPIFR	HGET(0.0)NS(0.99)FLPIFR	AT2G43680.3	AT2G43680.3|AT2G43680.2|AT2G43680.1	IQ-domain 14 , Symbols: IQD14 , chr2:18109302-18111587 FORWARD LENGTH=668	18874.3	14850.3	19077.1	20383.1	18741.7	15424.5	16734.3	19178.4	17570.5	14639	18428.6	18019.5	19964.5	15600.1	15821.7	14316.5	14337.2	17277.8	0.930646	0.292802	0.958844	0.532641	1.6714e+06	1.65736e+06	1.75421e+06	1.71274e+06	1.65275e+06	1.6073e+06	1.56317e+06	1.5719e+06	1.60305e+06	1.51663e+06	1.60507e+06	1.58058e+06	1.51808e+06	1.46645e+06
	6	19.85	2	1	1	0	T49t	46	HGEtNSFLPIFREPSSIEK	HGET(0.99)NS(0.0)FLPIFREPS(0.0)S(0.0)IEK	AT2G43680.3	AT2G43680.2|AT2G43680.3|AT2G43680.1	IQ-domain 14 , Symbols: IQD14 , chr2:18109302-18111587 FORWARD LENGTH=668	27029.3	24453.1	21359	23894.6	26584.4	21944.3	24406.7	19005.9	28764.9	22746.2	22234	29994.9	25612.3	26547.6	25890.3	20362.6	25687.6	25519.9	1.01677	0.836121	1.04758	0.563028	1.6714e+06	1.65736e+06	1.75421e+06	1.71274e+06	1.65275e+06	1.6073e+06	1.56317e+06	1.5719e+06	1.60305e+06	1.51663e+06	1.60507e+06	1.58058e+06	1.51808e+06	1.46645e+06
	6	12.1	0	1	0	1	S51s	46	HGETNsFLPIFREPSSIEK	HGET(0.50)NS(0.50)FLPIFREPS(0.0)S(0.0)IEK	AT2G43680.3	AT2G43680.3|AT2G43680.2|AT2G43680.1	IQ-domain 14 , Symbols: IQD14 , chr2:18109302-18111587 FORWARD LENGTH=668	10792.9	8229.83	7981.81	4117.38	9416.6	10312.6	6851.96	10265.2	11015.5	5998.22	6658.43	5883.63	7095.43	7686.18	11766.8	6803.38	9576.79	9023.57	1.11311	0.479274	1.14684	0.368228	1.6714e+06	1.65736e+06	1.75421e+06	1.71274e+06	1.65275e+06	1.6073e+06	1.56317e+06	1.5719e+06	1.60305e+06	1.51663e+06	1.60507e+06	1.58058e+06	1.51808e+06	1.46645e+06
	6	12.85	10.35	1	1	0	S103s	101	VAsPRPTSPR	VAS(0.99)PRPT(0.0)S(0.0)PR	AT2G43680.3	AT2G43680.2|AT2G43680.3|AT2G43680.1	IQ-domain 14 , Symbols: IQD14 , chr2:18109302-18111587 FORWARD LENGTH=668	405625	430636	416020	440784	424150	439920	497627	528001	540548	506837	535684	547725	489194	527905	482695	516021	513426	431739	0.938081	0.0739029	0.966504	0.316072	1.6714e+06	1.65736e+06	1.75421e+06	1.71274e+06	1.65275e+06	1.6073e+06	1.56317e+06	1.5719e+06	1.60305e+06	1.51663e+06	1.60507e+06	1.58058e+06	1.51808e+06	1.46645e+06
	6	11.85	0	2	1	1	S103s S108s	101	VAsPRPTsPR	VAS(0.0)PRPT(0.50)S(0.50)PR	AT2G43680.3	AT2G43680.1|AT2G43680.3|AT2G43680.2	IQ-domain 14 , Symbols: IQD14 , chr2:18109302-18111587 FORWARD LENGTH=668	2.28551e+06	2.30807e+06	2.35781e+06	2.31309e+06	2.33014e+06	2.28939e+06	2.84167e+06	2.91409e+06	2.84562e+06	2.78384e+06	2.86845e+06	2.83765e+06	2.6391e+06	2.67667e+06	2.69359e+06	2.65136e+06	2.85237e+06	2.82943e+06	0.956189	0.0135963	0.98516	0.34663	1.6714e+06	1.65736e+06	1.75421e+06	1.71274e+06	1.65275e+06	1.6073e+06	1.56317e+06	1.5719e+06	1.60305e+06	1.51663e+06	1.60507e+06	1.58058e+06	1.51808e+06	1.46645e+06
	6	12.35	2.25	1	1	0	S108s	101	VASPRPTsPR	VAS(0.0)PRPT(0.0)S(0.99)PR	AT2G43680.3	AT2G43680.2|AT2G43680.3|AT2G43680.1	IQ-domain 14 , Symbols: IQD14 , chr2:18109302-18111587 FORWARD LENGTH=668	947203	1.05206e+06	917516	1.00494e+06	971653	1.02204e+06	1.0102e+06	1.03783e+06	1.05523e+06	1.10084e+06	1.09885e+06	983361	895689	875740	866664	929752	995387	1.06506e+06	0.895326	0.0144816	0.922453	0.0580859	1.6714e+06	1.65736e+06	1.75421e+06	1.71274e+06	1.65275e+06	1.6073e+06	1.56317e+06	1.5719e+06	1.60305e+06	1.51663e+06	1.60507e+06	1.58058e+06	1.51808e+06	1.46645e+06
	6	12.35	0	1	0	1	T107t	101	VASPRPtSPR	VAS(0.33)PRPT(0.33)S(0.33)PR	AT2G43680.3	AT2G43680.3|AT2G43680.2|AT2G43680.1	IQ-domain 14 , Symbols: IQD14 , chr2:18109302-18111587 FORWARD LENGTH=668	1.12988e+06	1.05696e+06	1.1586e+06	1.13322e+06	1.12754e+06	1.0492e+06	1.14449e+06	1.13044e+06	1.19019e+06	1.04193e+06	1.10536e+06	1.14599e+06	1.04464e+06	1.05964e+06	1.13554e+06	1.02731e+06	1.1586e+06	1.06261e+06	0.960039	0.159918	0.989128	0.692944	1.6714e+06	1.65736e+06	1.75421e+06	1.71274e+06	1.65275e+06	1.6073e+06	1.56317e+06	1.5719e+06	1.60305e+06	1.51663e+06	1.60507e+06	1.58058e+06	1.51808e+06	1.46645e+06
	6	11.21	99	2	2	0	S113s S118s	111	VAsPRVPsPR	VAS(1.0)PRVPS(1.0)PR	AT2G43680.3	AT2G43680.1|AT2G43680.2|AT2G43680.3	IQ-domain 14 , Symbols: IQD14 , chr2:18109302-18111587 FORWARD LENGTH=668	282933	290842	286995	306528	298435	304628	296046	280666	260900	287703	275376	288330	319131	313166	329261	315140	301705	304176	1.1146	0.000568032	1.14837	8.38488e-05	1.6714e+06	1.65736e+06	1.75421e+06	1.71274e+06	1.65275e+06	1.6073e+06	1.56317e+06	1.5719e+06	1.60305e+06	1.51663e+06	1.60507e+06	1.58058e+06	1.51808e+06	1.46645e+06
	6	9.85	3.5	1	1	0	S118s	111	VASPRVPsPR	VAS(0.0)PRVPS(0.99)PR	AT2G43680.3	AT2G43680.1|AT2G43680.3|AT2G43680.2	IQ-domain 14 , Symbols: IQD14 , chr2:18109302-18111587 FORWARD LENGTH=668	8749.93	8392.46	8248.34	8155.57	8293.86	7761.77	6529.72	7207.68	7843.85	8354.72	7406.68	8226.71	8737.58	7064.47	6843.03	8626.41	8034.22	8446.29	1.0479	0.423411	1.07965	0.202615	1.6714e+06	1.65736e+06	1.75421e+06	1.71274e+06	1.65275e+06	1.6073e+06	1.56317e+06	1.5719e+06	1.60305e+06	1.51663e+06	1.60507e+06	1.58058e+06	1.51808e+06	1.46645e+06
	6	12.1	2	2	2	0	S128s S133s	126	TLsPKPPsPR	T(0.0)LS(0.99)PKPPS(0.99)PR	AT2G43680.3	AT2G43680.2|AT2G43680.3|AT2G43680.1	IQ-domain 14 , Symbols: IQD14 , chr2:18109302-18111587 FORWARD LENGTH=668	3.68462e+06	3.59166e+06	3.51187e+06	3.47786e+06	3.96639e+06	3.77964e+06	3.7856e+06	3.61085e+06	3.55869e+06	3.81921e+06	3.46345e+06	3.67596e+06	3.85508e+06	3.59625e+06	4.01734e+06	3.89496e+06	2.44451e+06	3.06367e+06	0.952453	0.511568	0.981311	0.800132	1.6714e+06	1.65736e+06	1.75421e+06	1.71274e+06	1.65275e+06	1.6073e+06	1.56317e+06	1.5719e+06	1.60305e+06	1.51663e+06	1.60507e+06	1.58058e+06	1.51808e+06	1.46645e+06
	6	14.1	14.1	1	1	0	S133s	126	TLSPKPPsPR	T(0.0)LS(0.0)PKPPS(0.99)PR	AT2G43680.3	AT2G43680.3|AT2G43680.2|AT2G43680.1	IQ-domain 14 , Symbols: IQD14 , chr2:18109302-18111587 FORWARD LENGTH=668	1.89898e+06	2.05546e+06	1.87687e+06	1.96157e+06	1.88039e+06	1.98543e+06	1.71071e+06	1.88759e+06	1.72066e+06	1.82555e+06	1.8183e+06	1.83021e+06	1.72538e+06	1.88296e+06	1.81852e+06	1.77175e+06	1.66647e+06	1.74551e+06	0.983099	0.483002	1.01289	0.596782	1.6714e+06	1.65736e+06	1.75421e+06	1.71274e+06	1.65275e+06	1.6073e+06	1.56317e+06	1.5719e+06	1.60305e+06	1.51663e+06	1.60507e+06	1.58058e+06	1.51808e+06	1.46645e+06
	6	11.1	1	1	0	1	S128s	126	TLsPKPPSPR	T(0.50)LS(0.50)PKPPS(0.0)PR	AT2G43680.3	AT2G43680.2|AT2G43680.3|AT2G43680.1	IQ-domain 14 , Symbols: IQD14 , chr2:18109302-18111587 FORWARD LENGTH=668	625658	524079	551578	591715	628039	595988	658122	721611	665659	716202	677350	716399	616508	554650	576166	650394	562440	594730	0.855498	0.000341673	0.881419	0.00161389	1.6714e+06	1.65736e+06	1.75421e+06	1.71274e+06	1.65275e+06	1.6073e+06	1.56317e+06	1.5719e+06	1.60305e+06	1.51663e+06	1.60507e+06	1.58058e+06	1.51808e+06	1.46645e+06
	6	12.1	11.1	2	2	0	S143s S148s	141	SLsPKPPsPR	S(0.0)LS(0.99)PKPPS(0.99)PR	AT2G43680.3	AT2G43680.3|AT2G43680.2|AT2G43680.1	IQ-domain 14 , Symbols: IQD14 , chr2:18109302-18111587 FORWARD LENGTH=668	1.0513e+06	974191	994772	992495	1.09483e+06	1.09179e+06	996641	1.0402e+06	1.02838e+06	1.03411e+06	990888	1.0478e+06	1.03483e+06	1.01742e+06	1.09245e+06	1.04617e+06	678564	860102	0.933448	0.317617	0.961731	0.569935	1.6714e+06	1.65736e+06	1.75421e+06	1.71274e+06	1.65275e+06	1.6073e+06	1.56317e+06	1.5719e+06	1.60305e+06	1.51663e+06	1.60507e+06	1.58058e+06	1.51808e+06	1.46645e+06
	6	15.1	15.1	1	1	0	S148s	141	SLSPKPPsPR	S(0.0)LS(0.0)PKPPS(0.99)PR	AT2G43680.3	AT2G43680.1|AT2G43680.2|AT2G43680.3	IQ-domain 14 , Symbols: IQD14 , chr2:18109302-18111587 FORWARD LENGTH=668	3.77281e+06	3.68235e+06	3.81426e+06	3.68243e+06	3.72191e+06	3.8307e+06	3.36594e+06	3.44551e+06	3.43158e+06	3.38825e+06	3.44068e+06	3.45456e+06	3.39477e+06	3.1466e+06	3.307e+06	3.47375e+06	3.07864e+06	3.31937e+06	0.960715	0.0572082	0.989824	0.600332	1.6714e+06	1.65736e+06	1.75421e+06	1.71274e+06	1.65275e+06	1.6073e+06	1.56317e+06	1.5719e+06	1.60305e+06	1.51663e+06	1.60507e+06	1.58058e+06	1.51808e+06	1.46645e+06
	6	14.1	14.1	1	1	0	S158s	156	SLsPKPFDR	S(0.0)LS(0.99)PKPFDR	AT2G43680.3	AT2G43680.1|AT2G43680.3|AT2G43680.2	IQ-domain 14 , Symbols: IQD14 , chr2:18109302-18111587 FORWARD LENGTH=668	1.40356e+07	1.30905e+07	1.2774e+07	1.36888e+07	1.33864e+07	1.30496e+07	1.42107e+07	1.42108e+07	1.45407e+07	1.48516e+07	1.48327e+07	1.39665e+07	1.31993e+07	1.27185e+07	1.29989e+07	1.27607e+07	1.09839e+07	1.15756e+07	0.857111	0.000355929	0.883081	0.00178934	1.6714e+06	1.65736e+06	1.75421e+06	1.71274e+06	1.65275e+06	1.6073e+06	1.56317e+06	1.5719e+06	1.60305e+06	1.51663e+06	1.60507e+06	1.58058e+06	1.51808e+06	1.46645e+06
	6	17.85	0.5	1	0	1	S202s	190	ITPHSVPSPRPSsPR	IT(0.0)PHS(0.0)VPS(0.33)PRPS(0.33)S(0.33)PR	AT2G43680.3	AT2G43680.1|AT2G43680.3|AT2G43680.2	IQ-domain 14 , Symbols: IQD14 , chr2:18109302-18111587 FORWARD LENGTH=668	1.29893e+06	1.41268e+06	1.36619e+06	1.39097e+06	1.31101e+06	1.24591e+06	1.10167e+06	1.19188e+06	1.23352e+06	1.1261e+06	1.20767e+06	1.21956e+06	1.13085e+06	1.25032e+06	1.11278e+06	1.12534e+06	1.79543e+06	1.46678e+06	1.11314	0.264772	1.14687	0.167046	1.6714e+06	1.65736e+06	1.75421e+06	1.71274e+06	1.65275e+06	1.6073e+06	1.56317e+06	1.5719e+06	1.60305e+06	1.51663e+06	1.60507e+06	1.58058e+06	1.51808e+06	1.46645e+06
	6	20.35	0	2	1	1	S197s S202s	190	ITPHSVPsPRPSsPR	IT(0.0)PHS(0.0)VPS(0.99)PRPS(0.50)S(0.50)PR	AT2G43680.3	AT2G43680.1|AT2G43680.3|AT2G43680.2	IQ-domain 14 , Symbols: IQD14 , chr2:18109302-18111587 FORWARD LENGTH=668	1.03488e+06	829365	973312	1.00746e+06	899017	879561	743664	762378	761161	742116	777034	774044	749542	769742	771110	731680	898736	807517	1.03682	0.292029	1.06824	0.0729075	1.6714e+06	1.65736e+06	1.75421e+06	1.71274e+06	1.65275e+06	1.6073e+06	1.56317e+06	1.5719e+06	1.60305e+06	1.51663e+06	1.60507e+06	1.58058e+06	1.51808e+06	1.46645e+06
	6	17.85	0	1	0	1	S201s	190	ITPHSVPSPRPsSPR	IT(0.0)PHS(0.0)VPS(0.33)PRPS(0.33)S(0.33)PR	AT2G43680.3	AT2G43680.1|AT2G43680.2|AT2G43680.3	IQ-domain 14 , Symbols: IQD14 , chr2:18109302-18111587 FORWARD LENGTH=668	193484	212494	189148	202847	191126	195839	176349	171500	187162	193855	182140	188275	182071	183241	188149	187608	254356	216717	1.10267	0.153332	1.13608	0.0743446	1.6714e+06	1.65736e+06	1.75421e+06	1.71274e+06	1.65275e+06	1.6073e+06	1.56317e+06	1.5719e+06	1.60305e+06	1.51663e+06	1.60507e+06	1.58058e+06	1.51808e+06	1.46645e+06
	6	17.85	0	1	0	1	S197s	190	ITPHSVPsPRPSSPR	IT(0.0)PHS(0.0)VPS(0.33)PRPS(0.33)S(0.33)PR	AT2G43680.3	AT2G43680.1|AT2G43680.3|AT2G43680.2	IQ-domain 14 , Symbols: IQD14 , chr2:18109302-18111587 FORWARD LENGTH=668	13761.5	13733.1	13335.3	12691.1	11222.6	10602.9	13950.1	16082.4	15355.4	11881.1	10864.4	12036.5	13471.7	11482.4	15563.2	15410.2	15426.7	14840.8	1.07515	0.373755	1.10773	0.216377	1.6714e+06	1.65736e+06	1.75421e+06	1.71274e+06	1.65275e+06	1.6073e+06	1.56317e+06	1.5719e+06	1.60305e+06	1.51663e+06	1.60507e+06	1.58058e+06	1.51808e+06	1.46645e+06
	6	20.35	0	2	1	1	S197s S201s	190	ITPHSVPsPRPsSPR	IT(0.0)PHS(0.0)VPS(0.99)PRPS(0.50)S(0.50)PR	AT2G43680.3	AT2G43680.3|AT2G43680.2|AT2G43680.1	IQ-domain 14 , Symbols: IQD14 , chr2:18109302-18111587 FORWARD LENGTH=668	15792.2	19744.3	15408.8	15214.2	13553	9864.73	11527	0	9975.88	12349.3	9083.48	10318.6	10128.2	14833.1	14268.6	13153.7	14846.5	14406.4	1.53296	0.0380321	1.5794	0.0271366	1.6714e+06	1.65736e+06	1.75421e+06	1.71274e+06	1.65275e+06	1.6073e+06	1.56317e+06	1.5719e+06	1.60305e+06	1.51663e+06	1.60507e+06	1.58058e+06	1.51808e+06	1.46645e+06
	6	20.6	0	2	1	1	S213s S217s	205	GASPQAISsKPPsPR	GAS(0.0)PQAIS(0.50)S(0.50)KPPS(0.0)PR	AT2G43680.3	AT2G43680.1|AT2G43680.2|AT2G43680.3	IQ-domain 14 , Symbols: IQD14 , chr2:18109302-18111587 FORWARD LENGTH=668	547934	511862	537051	513585	597795	576941	542488	498793	502652	550816	533332	539924	545162	500532	529939	534624	341795	466570	0.921281	0.229042	0.949195	0.439913	1.6714e+06	1.65736e+06	1.75421e+06	1.71274e+06	1.65275e+06	1.6073e+06	1.56317e+06	1.5719e+06	1.60305e+06	1.51663e+06	1.60507e+06	1.58058e+06	1.51808e+06	1.46645e+06
	6	24.6	9.85	1	1	0	S217s	205	GASPQAISSKPPsPR	GAS(0.0)PQAIS(0.0)S(0.0)KPPS(0.99)PR	AT2G43680.3	AT2G43680.2|AT2G43680.3|AT2G43680.1	IQ-domain 14 , Symbols: IQD14 , chr2:18109302-18111587 FORWARD LENGTH=668	942391	962268	1.01127e+06	943166	987498	996006	985124	796306	864671	899997	932488	971428	1.00853e+06	930784	928740	842838	940702	929621	1.02407	0.55706	1.0551	0.199003	1.6714e+06	1.65736e+06	1.75421e+06	1.71274e+06	1.65275e+06	1.6073e+06	1.56317e+06	1.5719e+06	1.60305e+06	1.51663e+06	1.60507e+06	1.58058e+06	1.51808e+06	1.46645e+06
	6	20.85	0.5	2	1	1	S212s S217s	205	GASPQAIsSKPPsPR	GAS(0.0)PQAIS(0.50)S(0.50)KPPS(0.99)PR	AT2G43680.3	AT2G43680.1|AT2G43680.3|AT2G43680.2	IQ-domain 14 , Symbols: IQD14 , chr2:18109302-18111587 FORWARD LENGTH=668	168998	165631	163280	165296	194086	169928	162626	156479	166251	149852	143950	151755	164700	132672	169259	169145	113238	136554	0.951292	0.474138	0.980115	0.773538	1.6714e+06	1.65736e+06	1.75421e+06	1.71274e+06	1.65275e+06	1.6073e+06	1.56317e+06	1.5719e+06	1.60305e+06	1.51663e+06	1.60507e+06	1.58058e+06	1.51808e+06	1.46645e+06
	6	18.61	2	1	1	0	S232s	220	AEPPTLDTPRPPsPR	AEPPT(0.0)LDT(0.0)PRPPS(0.99)PR	AT2G43680.3	AT2G43680.3|AT2G43680.2|AT2G43680.1	IQ-domain 14 , Symbols: IQD14 , chr2:18109302-18111587 FORWARD LENGTH=668	1.14412e+07	1.14848e+07	1.19488e+07	1.18966e+07	1.13701e+07	1.12294e+07	1.1084e+07	1.09913e+07	1.11346e+07	1.11212e+07	1.13273e+07	1.10304e+07	1.05233e+07	1.03579e+07	1.03821e+07	1.09976e+07	1.18314e+07	1.09077e+07	0.974676	0.254093	1.00421	0.849016	1.6714e+06	1.65736e+06	1.75421e+06	1.71274e+06	1.65275e+06	1.6073e+06	1.56317e+06	1.5719e+06	1.60305e+06	1.51663e+06	1.60507e+06	1.58058e+06	1.51808e+06	1.46645e+06
	6	13.1	0	2	1	1	T224t S232s	220	AEPPtLDTPRPPsPR	AEPPT(0.50)LDT(0.50)PRPPS(0.0)PR	AT2G43680.3	AT2G43680.1|AT2G43680.2|AT2G43680.3	IQ-domain 14 , Symbols: IQD14 , chr2:18109302-18111587 FORWARD LENGTH=668	10440.5	6987.67	7757.6	8814.13	9370.98	8246.15	12296.7	9378.17	9693.72	7416.27	5282.67	7987.61	9572.93	6334.75	11245.8	9295.47	11497.6	9312.54	1.09997	0.49661	1.1333	0.374304	1.6714e+06	1.65736e+06	1.75421e+06	1.71274e+06	1.65275e+06	1.6073e+06	1.56317e+06	1.5719e+06	1.60305e+06	1.51663e+06	1.60507e+06	1.58058e+06	1.51808e+06	1.46645e+06
	6	14.1	2	2	2	0	T227t S232s	220	AEPPTLDtPRPPsPR	AEPPT(0.0)LDT(0.99)PRPPS(0.99)PR	AT2G43680.3	AT2G43680.3|AT2G43680.2|AT2G43680.1	IQ-domain 14 , Symbols: IQD14 , chr2:18109302-18111587 FORWARD LENGTH=668	284740	310204	279639	284036	302024	300748	264893	268474	243182	271329	238058	267000	286180	264145	279446	266372	264568	237093	1.02889	0.427977	1.06007	0.122361	1.6714e+06	1.65736e+06	1.75421e+06	1.71274e+06	1.65275e+06	1.6073e+06	1.56317e+06	1.5719e+06	1.60305e+06	1.51663e+06	1.60507e+06	1.58058e+06	1.51808e+06	1.46645e+06
	6	17.11	0	1	0	1	T227t	220	AEPPTLDtPRPPSPR	AEPPT(0.0)LDT(0.50)PRPPS(0.50)PR	AT2G43680.3	AT2G43680.3|AT2G43680.2|AT2G43680.1	IQ-domain 14 , Symbols: IQD14 , chr2:18109302-18111587 FORWARD LENGTH=668	217327	187200	181286	185416	202862	198127	183927	198202	190138	171218	197342	178122	166826	197568	185909	190152	191188	199822	1.01119	0.755539	1.04182	0.266491	1.6714e+06	1.65736e+06	1.75421e+06	1.71274e+06	1.65275e+06	1.6073e+06	1.56317e+06	1.5719e+06	1.60305e+06	1.51663e+06	1.60507e+06	1.58058e+06	1.51808e+06	1.46645e+06
	6	10.35	99	1	1	0	S237s	235	AAsLRADPPR	AAS(1.0)LRADPPR	AT2G43680.3	AT2G43680.2|AT2G43680.3|AT2G43680.1	IQ-domain 14 , Symbols: IQD14 , chr2:18109302-18111587 FORWARD LENGTH=668	98310.9	99170.4	91426	99609.7	84300.1	90808.1	112993	115235	109043	109005	120268	112144	93323.6	90925.4	96106.7	91069.1	97629.3	87309.9	0.819763	5.09262e-06	0.844601	2.10747e-05	1.6714e+06	1.65736e+06	1.75421e+06	1.71274e+06	1.65275e+06	1.6073e+06	1.56317e+06	1.5719e+06	1.60305e+06	1.51663e+06	1.60507e+06	1.58058e+06	1.51808e+06	1.46645e+06
	6	18.7	1	1	0	1	T251t	245	LDAARPtTPRPPSPLADAPR	LDAARPT(0.50)T(0.50)PRPPS(0.0)PLADAPR	AT2G43680.3	AT2G43680.1|AT2G43680.3|AT2G43680.2	IQ-domain 14 , Symbols: IQD14 , chr2:18109302-18111587 FORWARD LENGTH=668	161052	159358	171166	170706	165068	172130	145942	167164	161527	166124	164142	155944	153577	150747	162471	162105	159518	169956	0.997431	0.925931	1.02765	0.334892	1.6714e+06	1.65736e+06	1.75421e+06	1.71274e+06	1.65275e+06	1.6073e+06	1.56317e+06	1.5719e+06	1.60305e+06	1.51663e+06	1.60507e+06	1.58058e+06	1.51808e+06	1.46645e+06
	6	18.1	0	2	1	1	T251t S257s	245	LDAARPtTPRPPsPLADAPR	LDAARPT(0.50)T(0.50)PRPPS(0.0)PLADAPR	AT2G43680.3	AT2G43680.3|AT2G43680.2|AT2G43680.1	IQ-domain 14 , Symbols: IQD14 , chr2:18109302-18111587 FORWARD LENGTH=668	1.63085e+06	1.7089e+06	1.63072e+06	1.78219e+06	1.64007e+06	1.66858e+06	1.58908e+06	1.64168e+06	1.65995e+06	1.68242e+06	1.69693e+06	1.61015e+06	1.61588e+06	1.70063e+06	1.60942e+06	1.71078e+06	1.78112e+06	1.71096e+06	1.02516	0.218794	1.05622	0.016668	1.6714e+06	1.65736e+06	1.75421e+06	1.71274e+06	1.65275e+06	1.6073e+06	1.56317e+06	1.5719e+06	1.60305e+06	1.51663e+06	1.60507e+06	1.58058e+06	1.51808e+06	1.46645e+06
	6	18.7	0	1	0	1	T252t	245	LDAARPTtPRPPSPLADAPR	LDAARPT(0.50)T(0.50)PRPPS(0.0)PLADAPR	AT2G43680.3	AT2G43680.1|AT2G43680.3|AT2G43680.2	IQ-domain 14 , Symbols: IQD14 , chr2:18109302-18111587 FORWARD LENGTH=668	482891	451290	446206	457367	463160	425913	447476	437435	429090	424138	449770	434582	458149	430181	436590	427598	462556	460134	1.0201	0.283839	1.05101	0.0184009	1.6714e+06	1.65736e+06	1.75421e+06	1.71274e+06	1.65275e+06	1.6073e+06	1.56317e+06	1.5719e+06	1.60305e+06	1.51663e+06	1.60507e+06	1.58058e+06	1.51808e+06	1.46645e+06
	6	12.1	0	2	1	1	T271t S277s	265	LDAPRPtTPKPPsPR	LDAPRPT(0.50)T(0.50)PKPPS(0.0)PR	AT2G43680.3	AT2G43680.1|AT2G43680.3|AT2G43680.2	IQ-domain 14 , Symbols: IQD14 , chr2:18109302-18111587 FORWARD LENGTH=668	1.75312e+06	1.74654e+06	1.77832e+06	1.81162e+06	2.00743e+06	1.78102e+06	1.82995e+06	1.71044e+06	1.88457e+06	1.87082e+06	1.7948e+06	1.80184e+06	1.86476e+06	1.75256e+06	1.84138e+06	1.94273e+06	1.28424e+06	1.78958e+06	0.961701	0.500439	0.990839	0.874069	1.6714e+06	1.65736e+06	1.75421e+06	1.71274e+06	1.65275e+06	1.6073e+06	1.56317e+06	1.5719e+06	1.60305e+06	1.51663e+06	1.60507e+06	1.58058e+06	1.51808e+06	1.46645e+06
	6	11.1	11.1	1	1	0	S277s	265	LDAPRPTTPKPPsPR	LDAPRPT(0.0)T(0.0)PKPPS(0.99)PR	AT2G43680.3	AT2G43680.1|AT2G43680.3|AT2G43680.2	IQ-domain 14 , Symbols: IQD14 , chr2:18109302-18111587 FORWARD LENGTH=668	163541	176497	174970	173031	166396	178486	174019	161476	164380	162047	156883	159746	171241	156871	150414	158640	142161	162988	0.96297	0.233166	0.992147	0.797761	1.6714e+06	1.65736e+06	1.75421e+06	1.71274e+06	1.65275e+06	1.6073e+06	1.56317e+06	1.5719e+06	1.60305e+06	1.51663e+06	1.60507e+06	1.58058e+06	1.51808e+06	1.46645e+06
	6	12.6	0	1	0	1	T271t	265	LDAPRPtTPKPPSPR	LDAPRPT(0.50)T(0.50)PKPPS(0.0)PR	AT2G43680.3	AT2G43680.2|AT2G43680.3|AT2G43680.1	IQ-domain 14 , Symbols: IQD14 , chr2:18109302-18111587 FORWARD LENGTH=668	7268.14	8211.81	8640.08	8452.9	10023.9	8113.91	9437.85	10389.3	8029.04	8806.96	4556.09	9144.73	8374.15	5970.43	9662.5	5919.21	7104.02	6370.41	0.861742	0.287066	0.887853	0.388068	1.6714e+06	1.65736e+06	1.75421e+06	1.71274e+06	1.65275e+06	1.6073e+06	1.56317e+06	1.5719e+06	1.60305e+06	1.51663e+06	1.60507e+06	1.58058e+06	1.51808e+06	1.46645e+06
	6	12.6	0	1	0	1	T272t	265	LDAPRPTtPKPPSPR	LDAPRPT(0.50)T(0.50)PKPPS(0.0)PR	AT2G43680.3	AT2G43680.3|AT2G43680.2|AT2G43680.1	IQ-domain 14 , Symbols: IQD14 , chr2:18109302-18111587 FORWARD LENGTH=668	25782.1	24627.1	28937	27956.4	30756.1	25513.9	28106.9	24514.2	25831.3	26768.6	28891	22038.6	24412.6	25981.9	24988.8	22404.4	22838.6	26193	0.940242	0.226889	0.96873	0.519292	1.6714e+06	1.65736e+06	1.75421e+06	1.71274e+06	1.65275e+06	1.6073e+06	1.56317e+06	1.5719e+06	1.60305e+06	1.51663e+06	1.60507e+06	1.58058e+06	1.51808e+06	1.46645e+06
	6	30.6	12.5	1	1	0	S405s	402	WAAsEAGNDNWDDSVLTK	WAAS(0.99)EAGNDNWDDS(0.0)VLT(0.0)K	AT2G43680.3	AT2G43680.2|AT2G43680.3|AT2G43680.1	IQ-domain 14 , Symbols: IQD14 , chr2:18109302-18111587 FORWARD LENGTH=668	104632	125476	115581	111604	103393	104597	113439	104984	104726	119645	116465	125223	110977	102500	105379	112182	132323	112833	0.987892	0.803583	1.01782	0.719824	1.6714e+06	1.65736e+06	1.75421e+06	1.71274e+06	1.65275e+06	1.6073e+06	1.56317e+06	1.5719e+06	1.60305e+06	1.51663e+06	1.60507e+06	1.58058e+06	1.51808e+06	1.46645e+06
	6	14.6	14.6	1	1	0	S439s	437	ERsMAYAYSR	ERS(0.99)MAY(0.0)AY(0.0)S(0.0)R	AT2G43680.3	AT2G43680.1|AT2G43680.3|AT2G43680.2	IQ-domain 14 , Symbols: IQD14 , chr2:18109302-18111587 FORWARD LENGTH=668	23164.9	20417.1	21964.6	23298.1	20621	23541	34331.2	34128.5	34549.4	34396.3	32551.1	31310.1	23532.5	20784.7	18821.9	28046.9	22628.5	22540.1	0.677483	1.35885e-05	0.698011	2.98109e-05	1.6714e+06	1.65736e+06	1.75421e+06	1.71274e+06	1.65275e+06	1.6073e+06	1.56317e+06	1.5719e+06	1.60305e+06	1.51663e+06	1.60507e+06	1.58058e+06	1.51808e+06	1.46645e+06
	6	31.5	17.35	1	1	0	S477s	472	QNPLAsPAPSYSQPQR	QNPLAS(0.99)PAPS(0.0)Y(0.0)S(0.0)QPQR	AT2G43680.3	AT2G43680.2|AT2G43680.3|AT2G43680.1	IQ-domain 14 , Symbols: IQD14 , chr2:18109302-18111587 FORWARD LENGTH=668	71963.2	71160.1	82308.5	91319.8	61124.9	94704.2	86500.2	76190.4	103268	106051	79926.6	83881.6	85541.3	79434.9	76053	54896.8	63563.7	77994.7	0.81648	0.0385992	0.841218	0.069687	1.6714e+06	1.65736e+06	1.75421e+06	1.71274e+06	1.65275e+06	1.6073e+06	1.56317e+06	1.5719e+06	1.60305e+06	1.51663e+06	1.60507e+06	1.58058e+06	1.51808e+06	1.46645e+06
	6	14.35	10.95	1	1	0	T492t	488	DFRLtPSR	DFRLT(0.99)PS(0.0)R	AT2G43680.3	AT2G43680.3|AT2G43680.2|AT2G43680.1	IQ-domain 14 , Symbols: IQD14 , chr2:18109302-18111587 FORWARD LENGTH=668	328739	312103	313622	332181	328403	327250	325175	319492	326246	323863	322217	334322	320872	327182	305052	307472	327557	337848	0.987018	0.465772	1.01692	0.358111	1.6714e+06	1.65736e+06	1.75421e+06	1.71274e+06	1.65275e+06	1.6073e+06	1.56317e+06	1.5719e+06	1.60305e+06	1.51663e+06	1.60507e+06	1.58058e+06	1.51808e+06	1.46645e+06
	6	16.35	16.1	1	1	0	C497c S499s	496	LcPsPLSQSSK	LC(1.0)PS(0.99)PLS(0.0)QS(0.0)S(0.0)K	AT2G43680.3	AT2G43680.3|AT2G43680.2|AT2G43680.1	IQ-domain 14 , Symbols: IQD14 , chr2:18109302-18111587 FORWARD LENGTH=668	410151	419923	427233	431996	402186	419976	470288	419971	440853	449549	445852	451151	420314	412637	420765	410791	438781	417205	0.941303	0.00734814	0.969823	0.118308	1.6714e+06	1.65736e+06	1.75421e+06	1.71274e+06	1.65275e+06	1.6073e+06	1.56317e+06	1.5719e+06	1.60305e+06	1.51663e+06	1.60507e+06	1.58058e+06	1.51808e+06	1.46645e+06
	6	16.85	1	1	0	1	C497c S504s	496	LcPSPLSQsSK	LC(1.0)PS(0.0)PLS(0.33)QS(0.33)S(0.33)K	AT2G43680.3	AT2G43680.1|AT2G43680.3|AT2G43680.2	IQ-domain 14 , Symbols: IQD14 , chr2:18109302-18111587 FORWARD LENGTH=668	23479.3	27090.5	19919.2	29402.5	29157.4	27268.9	34151.7	34298.6	34134.7	28184.4	34552.5	30496.2	32264.2	27671.3	26071.2	24797.1	27201.9	25453.8	0.834753	0.00575037	0.860045	0.0153712	1.6714e+06	1.65736e+06	1.75421e+06	1.71274e+06	1.65275e+06	1.6073e+06	1.56317e+06	1.5719e+06	1.60305e+06	1.51663e+06	1.60507e+06	1.58058e+06	1.51808e+06	1.46645e+06
	6	16.85	0	2	1	1	S519s S523s	512	LDNHFDTsTPRsSR	LDNHFDT(0.20)S(0.20)T(0.20)PRS(0.20)S(0.20)R	AT2G43680.3	AT2G43680.1|AT2G43680.2|AT2G43680.3	IQ-domain 14 , Symbols: IQD14 , chr2:18109302-18111587 FORWARD LENGTH=668	277966	288872	256251	279988	244404	222826	301329	275721	239357	262325	284784	253083	265295	272773	258370	290234	261266	240814	0.982775	0.690855	1.01255	0.773875	1.6714e+06	1.65736e+06	1.75421e+06	1.71274e+06	1.65275e+06	1.6073e+06	1.56317e+06	1.5719e+06	1.60305e+06	1.51663e+06	1.60507e+06	1.58058e+06	1.51808e+06	1.46645e+06
	6	19.35	0	1	0	1	S519s	512	LDNHFDTsTPR	LDNHFDT(0.33)S(0.33)T(0.33)PR	AT2G43680.3	AT2G43680.1|AT2G43680.2|AT2G43680.3	IQ-domain 14 , Symbols: IQD14 , chr2:18109302-18111587 FORWARD LENGTH=668	168888	180245	168057	175751	151077	151463	154160	160073	158134	163532	159450	143727	134382	138827	153155	157329	175576	153603	0.972095	0.524221	1.00155	0.9722	1.6714e+06	1.65736e+06	1.75421e+06	1.71274e+06	1.65275e+06	1.6073e+06	1.56317e+06	1.5719e+06	1.60305e+06	1.51663e+06	1.60507e+06	1.58058e+06	1.51808e+06	1.46645e+06
	6	19.35	0	1	0	1	T520t	512	LDNHFDTStPR	LDNHFDT(0.33)S(0.33)T(0.33)PR	AT2G43680.3	AT2G43680.1|AT2G43680.2|AT2G43680.3	IQ-domain 14 , Symbols: IQD14 , chr2:18109302-18111587 FORWARD LENGTH=668	854886	799392	863369	839131	762670	798347	799207	789424	782785	695293	786966	738761	777970	746163	725576	682213	760743	754487	0.968364	0.284772	0.997705	0.937055	1.6714e+06	1.65736e+06	1.75421e+06	1.71274e+06	1.65275e+06	1.6073e+06	1.56317e+06	1.5719e+06	1.60305e+06	1.51663e+06	1.60507e+06	1.58058e+06	1.51808e+06	1.46645e+06
	6	20.1	0.25	1	0	1	S552s C563c	549	GQDsPFKDDDSLTScPPFPSYMAPTVSAK	GQDS(0.25)PFKDDDS(0.25)LT(0.25)S(0.25)C(1.0)PPFPS(0.0)Y(0.0)MAPT(0.0)VS(0.0)AK	AT2G43680.3	AT2G43680.1|AT2G43680.3|AT2G43680.2	IQ-domain 14 , Symbols: IQD14 , chr2:18109302-18111587 FORWARD LENGTH=668	7975.02	9525.43	6977.35	9223.95	8849.43	8500.77	10333.2	7056.91	7134.36	9893.97	7866.51	7549.9	10208.1	12215.5	8700.12	8539.13	8587.34	9434.92	1.15753	0.14479	1.1926	0.0859085	1.6714e+06	1.65736e+06	1.75421e+06	1.71274e+06	1.65275e+06	1.6073e+06	1.56317e+06	1.5719e+06	1.60305e+06	1.51663e+06	1.60507e+06	1.58058e+06	1.51808e+06	1.46645e+06
	6	22.1	0	2	1	1	S552s T561t C563c	549	GQDsPFKDDDSLtScPPFPSYMAPTVSAK	GQDS(0.25)PFKDDDS(0.25)LT(0.25)S(0.25)C(1.0)PPFPS(0.0)Y(0.0)MAPT(0.0)VS(0.0)AK	AT2G43680.3	AT2G43680.2|AT2G43680.3|AT2G43680.1	IQ-domain 14 , Symbols: IQD14 , chr2:18109302-18111587 FORWARD LENGTH=668	4444.64	4293.75	4693.27	4732.32	5405.18	6485.24	4490.23	2766.04	3175.16	4283.65	3827.29	3264.07	3261.81	5909.72	2176.08	5979.55	6403.54	4447.72	1.29221	0.186242	1.33136	0.147886	1.6714e+06	1.65736e+06	1.75421e+06	1.71274e+06	1.65275e+06	1.6073e+06	1.56317e+06	1.5719e+06	1.60305e+06	1.51663e+06	1.60507e+06	1.58058e+06	1.51808e+06	1.46645e+06
	6	22.1	0	2	1	1	S552s S562s C563c	549	GQDsPFKDDDSLTscPPFPSYMAPTVSAK	GQDS(0.25)PFKDDDS(0.25)LT(0.25)S(0.25)C(1.0)PPFPS(0.0)Y(0.0)MAPT(0.0)VS(0.0)AK	AT2G43680.3	AT2G43680.2|AT2G43680.3|AT2G43680.1	IQ-domain 14 , Symbols: IQD14 , chr2:18109302-18111587 FORWARD LENGTH=668	9751.44	8738.2	10332.9	9256.59	7525.71	9765.73	8625.2	4976.28	9602.46	11274.1	9707.21	8351.42	7384.14	8224.17	6570.7	6497.94	10613	6191.32	0.865705	0.309559	0.891936	0.414422	1.6714e+06	1.65736e+06	1.75421e+06	1.71274e+06	1.65275e+06	1.6073e+06	1.56317e+06	1.5719e+06	1.60305e+06	1.51663e+06	1.60507e+06	1.58058e+06	1.51808e+06	1.46645e+06
	6	21.6	0	1	0	1	T561t C563c	549	GQDSPFKDDDSLtScPPFPSYMAPTVSAK	GQDS(0.25)PFKDDDS(0.25)LT(0.25)S(0.25)C(1.0)PPFPS(0.0)Y(0.0)MAPT(0.0)VS(0.0)AK	AT2G43680.3	AT2G43680.1|AT2G43680.3|AT2G43680.2	IQ-domain 14 , Symbols: IQD14 , chr2:18109302-18111587 FORWARD LENGTH=668	14693.1	13365.2	12629.1	11467.8	15138.6	14229.2	12762.1	15132.9	13563.7	16023.3	15335.2	17039.4	14679.2	14480.7	12654.9	17609.5	10260.4	11674.6	0.905434	0.280188	0.932868	0.446275	1.6714e+06	1.65736e+06	1.75421e+06	1.71274e+06	1.65275e+06	1.6073e+06	1.56317e+06	1.5719e+06	1.60305e+06	1.51663e+06	1.60507e+06	1.58058e+06	1.51808e+06	1.46645e+06
	6	22.1	0	2	1	1	S559s S562s C563c	549	GQDSPFKDDDsLTscPPFPSYMAPTVSAK	GQDS(0.25)PFKDDDS(0.25)LT(0.25)S(0.25)C(1.0)PPFPS(0.0)Y(0.0)MAPT(0.0)VS(0.0)AK	AT2G43680.3	AT2G43680.3|AT2G43680.2|AT2G43680.1	IQ-domain 14 , Symbols: IQD14 , chr2:18109302-18111587 FORWARD LENGTH=668	3548.36	3242.5	3650.85	2741.91	2313.71	4582.97	4190.04	3146.03	0	3780	5014.91	3676.31	2814.93	3606.27	2049.17	4691.77	5635.1	2686.91	1.08466	0.762085	1.11752	0.678451	1.6714e+06	1.65736e+06	1.75421e+06	1.71274e+06	1.65275e+06	1.6073e+06	1.56317e+06	1.5719e+06	1.60305e+06	1.51663e+06	1.60507e+06	1.58058e+06	1.51808e+06	1.46645e+06
	6	9.6	3.75	1	1	0	T593t	588	ERVMGtPVSEK	ERVMGT(0.99)PVS(0.0)EK	AT2G43680.3	AT2G43680.2|AT2G43680.3|AT2G43680.1	IQ-domain 14 , Symbols: IQD14 , chr2:18109302-18111587 FORWARD LENGTH=668	120010	121026	128884	115283	111644	131567	93880.6	106570	125978	111298	114802	120913	121223	133265	136935	127390	136946	132971	1.1712	0.00440042	1.20668	0.0013637	1.6714e+06	1.65736e+06	1.75421e+06	1.71274e+06	1.65275e+06	1.6073e+06	1.56317e+06	1.5719e+06	1.60305e+06	1.51663e+06	1.60507e+06	1.58058e+06	1.51808e+06	1.46645e+06
	6	16.35	14.85	1	1	0	T593t	590	VMGtPVSEK	VMGT(0.99)PVS(0.0)EK	AT2G43680.3	AT2G43680.1|AT2G43680.2|AT2G43680.3	IQ-domain 14 , Symbols: IQD14 , chr2:18109302-18111587 FORWARD LENGTH=668	946568	925965	911489	975014	944891	902235	911763	861110	953243	924196	913549	911940	929529	932416	932094	875490	928424	910268	1.00592	0.730037	1.0364	0.056304	1.6714e+06	1.65736e+06	1.75421e+06	1.71274e+06	1.65275e+06	1.6073e+06	1.56317e+06	1.5719e+06	1.60305e+06	1.51663e+06	1.60507e+06	1.58058e+06	1.51808e+06	1.46645e+06
	6	9.85	9.85	1	1	0	T593t	590	VMGtPVSEKR	VMGT(0.99)PVS(0.0)EKR	AT2G43680.3	AT2G43680.3|AT2G43680.2|AT2G43680.1	IQ-domain 14 , Symbols: IQD14 , chr2:18109302-18111587 FORWARD LENGTH=668	75892	71898.9	78859.1	79529.9	68601.6	76371.5	66675.5	58151.9	69490.1	64101.9	69231.1	67288.3	70907.5	57406.1	72146.2	65674	61209.2	73093.1	1.01392	0.776326	1.04464	0.38086	1.6714e+06	1.65736e+06	1.75421e+06	1.71274e+06	1.65275e+06	1.6073e+06	1.56317e+06	1.5719e+06	1.60305e+06	1.51663e+06	1.60507e+06	1.58058e+06	1.51808e+06	1.46645e+06
	6	17.36	1	1	0	1	S622s	615	GSLVMSNsSSHR	GS(0.0)LVMS(0.33)NS(0.33)S(0.33)S(0.0)HR	AT2G43680.3	AT2G43680.2|AT2G43680.3|AT2G43680.1	IQ-domain 14 , Symbols: IQD14 , chr2:18109302-18111587 FORWARD LENGTH=668	12125.2	12150.3	11331.9	11916.6	11149.4	9468.46	12248.6	13844.9	13138	10476.4	11879.5	9914.46	12904.5	13943.9	8662.5	9991.55	17240.2	11352	1.03626	0.762981	1.06766	0.584866	1.6714e+06	1.65736e+06	1.75421e+06	1.71274e+06	1.65275e+06	1.6073e+06	1.56317e+06	1.5719e+06	1.60305e+06	1.51663e+06	1.60507e+06	1.58058e+06	1.51808e+06	1.46645e+06
	6	18.35	99	1	1	0	S630s	627	GPGsPGGVVLEK	GPGS(1.0)PGGVVLEK	AT2G43680.3	AT2G43680.3|AT2G43680.2|AT2G43680.1	IQ-domain 14 , Symbols: IQD14 , chr2:18109302-18111587 FORWARD LENGTH=668	2.50655e+06	2.47138e+06	2.49771e+06	2.52392e+06	2.45324e+06	2.47166e+06	2.24058e+06	2.30711e+06	2.42285e+06	2.35939e+06	2.41449e+06	2.22722e+06	2.3324e+06	2.40368e+06	2.323e+06	2.30929e+06	2.60984e+06	2.3659e+06	1.02666	0.305468	1.05777	0.0445873	1.6714e+06	1.65736e+06	1.75421e+06	1.71274e+06	1.65275e+06	1.6073e+06	1.56317e+06	1.5719e+06	1.60305e+06	1.51663e+06	1.60507e+06	1.58058e+06	1.51808e+06	1.46645e+06
	7	40	3	1	1	0	T108t	84	NQTTPVTPVEAAFSTETTPVTAEKtPEPTQTK	NQT(0.0)T(0.0)PVT(0.0)PVEAAFS(0.0)T(0.0)ET(0.0)T(0.0)PVT(0.0)AEKT(0.99)PEPT(0.0)QT(0.0)K	AT4G39680.1	AT4G39680.1|AT4G39680.2	SAP domain-containing protein , Symbols: , chr4:18414604-18416938 REVERSE LENGTH=633	114647	108756	121721	120514	130350	130261	126818	126188	121298	121353	118704	124450	120128	100313	110927	119801	72709.7	100147	0.844634	0.0261958	0.906691	0.174626	4.97206e+07	5.02342e+07	5.09961e+07	5.0401e+07	5.01585e+07	5.02581e+07	4.83892e+07	4.8939e+07	4.90441e+07	4.83914e+07	4.90228e+07	4.91981e+07	4.49617e+07	4.52503e+07
	7	34.75	2.5	2	2	0	T90t T108t	84	NQTTPVtPVEAAFSTETTPVTAEKtPEPTQTK	NQT(0.0)T(0.0)PVT(0.99)PVEAAFS(0.0)T(0.0)ET(0.0)T(0.0)PVT(0.0)AEKT(0.99)PEPT(0.0)QT(0.0)K	AT4G39680.1	AT4G39680.1|AT4G39680.2	SAP domain-containing protein , Symbols: , chr4:18414604-18416938 REVERSE LENGTH=633	6494.59	7057.74	8285.32	5210.41	7285.69	7058.54	7186.88	6737.91	7151.77	5761.35	4823.57	3918.54	4446.01	4797.27	5352.32	5664.43	0	5008.11	0.710178	0.122867	0.762356	0.218676	4.97206e+07	5.02342e+07	5.09961e+07	5.0401e+07	5.01585e+07	5.02581e+07	4.83892e+07	4.8939e+07	4.90441e+07	4.83914e+07	4.90228e+07	4.91981e+07	4.49617e+07	4.52503e+07
	7	31.1	2	1	1	0	T90t	84	NQTTPVtPVEAAFSTETTPVTAEK	NQT(0.0)T(0.0)PVT(0.99)PVEAAFS(0.0)T(0.0)ET(0.0)T(0.0)PVT(0.0)AEK	AT4G39680.1	AT4G39680.1|AT4G39680.2	SAP domain-containing protein , Symbols: , chr4:18414604-18416938 REVERSE LENGTH=633	4102.72	4250.19	5722.63	8503.59	5496.06	3607.1	4294.45	2704.37	8244.68	4038.23	6078.42	5306.38	5315.49	6001.12	6262.63	8880.29	4912.84	6085.31	1.22145	0.269099	1.31119	0.140074	4.97206e+07	5.02342e+07	5.09961e+07	5.0401e+07	5.01585e+07	5.02581e+07	4.83892e+07	4.8939e+07	4.90441e+07	4.83914e+07	4.90228e+07	4.91981e+07	4.49617e+07	4.52503e+07
	7	37.5	8.5	1	1	0	S144s	116	ITTEASAGVETTPAPVFSEPEVNAVPFAsDEDEK	IT(0.0)T(0.0)EAS(0.0)AGVET(0.0)T(0.0)PAPVFS(0.0)EPEVNAVPFAS(0.99)DEDEK	AT4G39680.1	AT4G39680.1|AT4G39680.2	SAP domain-containing protein , Symbols: , chr4:18414604-18416938 REVERSE LENGTH=633	111460	118320	112309	107609	120774	110531	117932	114636	105494	108657	101042	107163	109557	113192	103839	104201	99737.2	100759	0.963907	0.259475	1.03473	0.290713	4.97206e+07	5.02342e+07	5.09961e+07	5.0401e+07	5.01585e+07	5.02581e+07	4.83892e+07	4.8939e+07	4.90441e+07	4.83914e+07	4.90228e+07	4.91981e+07	4.49617e+07	4.52503e+07
	7	20.35	1	1	0	1	S177s	169	DAAVVQVAsSEHK	DAAVVQVAS(0.50)S(0.50)EHK	AT4G39680.1	AT4G39680.2|AT4G39680.1	SAP domain-containing protein , Symbols: , chr4:18414604-18416938 REVERSE LENGTH=633	111340	136116	122946	120098	96445	115477	92776.6	106772	104687	110798	104184	95087.8	92774.9	122344	95343.8	78377.2	221768	159645	1.25386	0.269641	1.34599	0.168274	4.97206e+07	5.02342e+07	5.09961e+07	5.0401e+07	5.01585e+07	5.02581e+07	4.83892e+07	4.8939e+07	4.90441e+07	4.83914e+07	4.90228e+07	4.91981e+07	4.49617e+07	4.52503e+07
	7	17.6	17.6	3	3	0	S319s S320s S324s	314	LNLDRssGDEsMEDEPETK	LNLDRS(0.99)S(0.99)GDES(0.99)MEDEPET(0.0)K	AT4G39680.1	AT4G39680.1|AT4G39680.2	SAP domain-containing protein , Symbols: , chr4:18414604-18416938 REVERSE LENGTH=633	138277	137482	134667	135099	136661	157073	133370	120023	126394	129290	131029	141068	141438	143114	139179	152594	129580	137857	1.08012	0.0323889	1.15948	0.000776703	4.97206e+07	5.02342e+07	5.09961e+07	5.0401e+07	5.01585e+07	5.02581e+07	4.83892e+07	4.8939e+07	4.90441e+07	4.83914e+07	4.90228e+07	4.91981e+07	4.49617e+07	4.52503e+07
	7	22.1	5	2	2	0	S319s S320s	314	LNLDRssGDESMEDEPETK	LNLDRS(0.99)S(0.99)GDES(0.0)MEDEPET(0.0)K	AT4G39680.1	AT4G39680.1|AT4G39680.2	SAP domain-containing protein , Symbols: , chr4:18414604-18416938 REVERSE LENGTH=633	917741	902663	949192	940164	926617	911499	791580	854739	846966	881782	850520	857283	954133	868508	914571	924044	902514	959371	1.08662	0.00258306	1.16645	2.45784e-05	4.97206e+07	5.02342e+07	5.09961e+07	5.0401e+07	5.01585e+07	5.02581e+07	4.83892e+07	4.8939e+07	4.90441e+07	4.83914e+07	4.90228e+07	4.91981e+07	4.49617e+07	4.52503e+07
	7	21.85	0	2	1	1	S320s S324s	314	LNLDRSsGDEsMEDEPETK	LNLDRS(0.50)S(0.50)GDES(0.99)MEDEPET(0.0)K	AT4G39680.1	AT4G39680.1|AT4G39680.2	SAP domain-containing protein , Symbols: , chr4:18414604-18416938 REVERSE LENGTH=633	622150	570561	627432	622122	665880	539756	571614	595804	560512	526783	630202	443328	555630	547470	585761	520275	504145	560083	0.983511	0.758704	1.05577	0.31657	4.97206e+07	5.02342e+07	5.09961e+07	5.0401e+07	5.01585e+07	5.02581e+07	4.83892e+07	4.8939e+07	4.90441e+07	4.83914e+07	4.90228e+07	4.91981e+07	4.49617e+07	4.52503e+07
	7	21.85	0	2	1	1	S319s S324s	314	LNLDRsSGDEsMEDEPETK	LNLDRS(0.50)S(0.50)GDES(0.99)MEDEPET(0.0)K	AT4G39680.1	AT4G39680.2|AT4G39680.1	SAP domain-containing protein , Symbols: , chr4:18414604-18416938 REVERSE LENGTH=633	1.68552e+06	1.67887e+06	1.67222e+06	1.71889e+06	1.7784e+06	1.58437e+06	1.67141e+06	1.62438e+06	1.6855e+06	1.59736e+06	1.46647e+06	1.64051e+06	1.71993e+06	1.4497e+06	1.811e+06	1.67024e+06	1.61023e+06	1.61463e+06	1.01963	0.604529	1.09454	0.0343873	4.97206e+07	5.02342e+07	5.09961e+07	5.0401e+07	5.01585e+07	5.02581e+07	4.83892e+07	4.8939e+07	4.90441e+07	4.83914e+07	4.90228e+07	4.91981e+07	4.49617e+07	4.52503e+07
	7	22.6	3	1	1	0	S324s	314	LNLDRSSGDEsMEDEPETK	LNLDRS(0.0)S(0.0)GDES(0.99)MEDEPET(0.0)K	AT4G39680.1	AT4G39680.2|AT4G39680.1	SAP domain-containing protein , Symbols: , chr4:18414604-18416938 REVERSE LENGTH=633	175594	172159	166750	182232	162031	175541	153382	158497	187964	174468	164098	146917	162656	159834	174666	157609	175421	161248	1.0062	0.885364	1.08013	0.0892877	4.97206e+07	5.02342e+07	5.09961e+07	5.0401e+07	5.01585e+07	5.02581e+07	4.83892e+07	4.8939e+07	4.90441e+07	4.83914e+07	4.90228e+07	4.91981e+07	4.49617e+07	4.52503e+07
	7	24.6	0	1	0	1	S319s	314	LNLDRsSGDESMEDEPETK	LNLDRS(0.50)S(0.50)GDES(0.0)MEDEPET(0.0)K	AT4G39680.1	AT4G39680.2|AT4G39680.1	SAP domain-containing protein , Symbols: , chr4:18414604-18416938 REVERSE LENGTH=633	1.04161e+06	1.06471e+06	1.06878e+06	1.06833e+06	1.07712e+06	1.10222e+06	962224	933256	998794	966947	982735	1.02296e+06	875839	944847	948647	947926	924986	930843	0.949918	0.0164593	1.01971	0.298728	4.97206e+07	5.02342e+07	5.09961e+07	5.0401e+07	5.01585e+07	5.02581e+07	4.83892e+07	4.8939e+07	4.90441e+07	4.83914e+07	4.90228e+07	4.91981e+07	4.49617e+07	4.52503e+07
	7	14.6	0	1	0	1	S319s	319	sSGDESMEDEPETK	S(0.33)S(0.33)GDES(0.33)MEDEPET(0.0)K	AT4G39680.1	AT4G39680.2|AT4G39680.1	SAP domain-containing protein , Symbols: , chr4:18414604-18416938 REVERSE LENGTH=633	23880.1	24166.8	24351.7	27199.6	19993.7	26604.1	21834.5	26426.3	19832.6	27015.1	26475.6	26319.5	22824.3	22409.6	28176	20569.9	24118.3	26536.1	0.977895	0.753511	1.04974	0.498661	4.97206e+07	5.02342e+07	5.09961e+07	5.0401e+07	5.01585e+07	5.02581e+07	4.83892e+07	4.8939e+07	4.90441e+07	4.83914e+07	4.90228e+07	4.91981e+07	4.49617e+07	4.52503e+07
	7	20.6	2	1	1	0	S324s	319	SSGDEsMEDEPETK	S(0.0)S(0.0)GDES(0.99)MEDEPET(0.0)K	AT4G39680.1	AT4G39680.2|AT4G39680.1	SAP domain-containing protein , Symbols: , chr4:18414604-18416938 REVERSE LENGTH=633	91190.4	93526	90334	87597.8	94787.8	84537.9	80037.2	82778.1	79016.4	90978.8	82395.1	77787.6	78305.9	68307.8	67738.1	77216.8	68141.2	68608.1	0.868811	0.00318902	0.932644	0.0859901	4.97206e+07	5.02342e+07	5.09961e+07	5.0401e+07	5.01585e+07	5.02581e+07	4.83892e+07	4.8939e+07	4.90441e+07	4.83914e+07	4.90228e+07	4.91981e+07	4.49617e+07	4.52503e+07
	7	35.5	1	2	1	1	T417t T421t	400	WNSNSIKVPEAQITNSAtPTTtPR	WNS(0.0)NS(0.0)IKVPEAQIT(0.0)NS(0.0)AT(0.99)PT(0.33)T(0.33)T(0.33)PR	AT4G39680.1	AT4G39680.1|AT4G39680.2	SAP domain-containing protein , Symbols: , chr4:18414604-18416938 REVERSE LENGTH=633	338235	329220	322516	334760	321810	337486	227775	191599	207441	214926	227379	228800	215087	214132	231261	224099	248434	222942	1.04471	0.252713	1.12147	0.0095518	4.97206e+07	5.02342e+07	5.09961e+07	5.0401e+07	5.01585e+07	5.02581e+07	4.83892e+07	4.8939e+07	4.90441e+07	4.83914e+07	4.90228e+07	4.91981e+07	4.49617e+07	4.52503e+07
	7	9.11	1	1	0	1	S402s	400	WNsNSIK	WNS(0.50)NS(0.50)IK	AT4G39680.1	AT4G39680.1|AT4G39680.2	SAP domain-containing protein , Symbols: , chr4:18414604-18416938 REVERSE LENGTH=633	6819.57	6306.09	6746.71	6285.96	8171.51	9538.96	5929.81	8876.55	6800.02	6855.61	6689.27	6572.45	8543.31	7779.11	7812.29	4632.23	4321.94	7825.91	0.980612	0.877776	1.05266	0.693756	4.97206e+07	5.02342e+07	5.09961e+07	5.0401e+07	5.01585e+07	5.02581e+07	4.83892e+07	4.8939e+07	4.90441e+07	4.83914e+07	4.90228e+07	4.91981e+07	4.49617e+07	4.52503e+07
	7	35.5	0	1	0	1	T419t	400	WNSNSIKVPEAQITNSATPtTTPR	WNS(0.0)NS(0.0)IKVPEAQIT(0.0)NS(0.0)AT(0.0)PT(0.33)T(0.33)T(0.33)PR	AT4G39680.1	AT4G39680.2|AT4G39680.1	SAP domain-containing protein , Symbols: , chr4:18414604-18416938 REVERSE LENGTH=633	95168.8	96304.1	87577.5	105985	90119.7	94937	73726.7	73149.6	73265.6	68880.6	75534.9	72284.2	66926.4	85929.2	76987.7	66695.1	98967.3	69191.2	1.06377	0.404634	1.14192	0.100815	4.97206e+07	5.02342e+07	5.09961e+07	5.0401e+07	5.01585e+07	5.02581e+07	4.83892e+07	4.8939e+07	4.90441e+07	4.83914e+07	4.90228e+07	4.91981e+07	4.49617e+07	4.52503e+07
	7	35.5	0	2	1	1	T417t T419t	400	WNSNSIKVPEAQITNSAtPtTTPR	WNS(0.0)NS(0.0)IKVPEAQIT(0.0)NS(0.0)AT(0.99)PT(0.33)T(0.33)T(0.33)PR	AT4G39680.1	AT4G39680.1|AT4G39680.2	SAP domain-containing protein , Symbols: , chr4:18414604-18416938 REVERSE LENGTH=633	437774	459462	491359	475630	466913	447371	309853	296034	308783	280722	326806	286397	352363	314765	362841	260041	308478	339245	1.0714	0.227559	1.15012	0.0290058	4.97206e+07	5.02342e+07	5.09961e+07	5.0401e+07	5.01585e+07	5.02581e+07	4.83892e+07	4.8939e+07	4.90441e+07	4.83914e+07	4.90228e+07	4.91981e+07	4.49617e+07	4.52503e+07
	7	17.1	0	2	0	2	S415s T421t	400	WNSNSIKVPEAQITNsATPTTtPR	WNS(0.0)NS(0.0)IKVPEAQIT(0.17)NS(0.17)AT(0.17)PT(0.17)T(0.17)T(0.17)PR	AT4G39680.1	AT4G39680.1|AT4G39680.2	SAP domain-containing protein , Symbols: , chr4:18414604-18416938 REVERSE LENGTH=633	8563.77	7367.58	6847.45	6666.07	7516.52	9958.11	4803.35	7086.39	6109.3	6841.54	7463.46	7284.28	7508.98	7632.65	8961.68	5376.37	4320.95	5407.63	0.990399	0.940481	1.06317	0.643635	4.97206e+07	5.02342e+07	5.09961e+07	5.0401e+07	5.01585e+07	5.02581e+07	4.83892e+07	4.8939e+07	4.90441e+07	4.83914e+07	4.90228e+07	4.91981e+07	4.49617e+07	4.52503e+07
	7	17.1	0	2	0	2	T413t T421t	400	WNSNSIKVPEAQItNSATPTTtPR	WNS(0.0)NS(0.0)IKVPEAQIT(0.17)NS(0.17)AT(0.17)PT(0.17)T(0.17)T(0.17)PR	AT4G39680.1	AT4G39680.2|AT4G39680.1	SAP domain-containing protein , Symbols: , chr4:18414604-18416938 REVERSE LENGTH=633	5208.29	4484.32	7092.17	6074.83	5818.87	8855.32	3993.65	2987.32	6314.76	5397.94	5430.98	2124.86	3769.88	6136.41	5117.45	4561.32	7291.53	3919.74	1.17322	0.400883	1.25941	0.231426	4.97206e+07	5.02342e+07	5.09961e+07	5.0401e+07	5.01585e+07	5.02581e+07	4.83892e+07	4.8939e+07	4.90441e+07	4.83914e+07	4.90228e+07	4.91981e+07	4.49617e+07	4.52503e+07
	7	27.6	0	2	0	2	S404s T417t	400	WNSNsIKVPEAQITNSAtPTTTPR	WNS(0.17)NS(0.17)IKVPEAQIT(0.0)NS(0.0)AT(0.17)PT(0.17)T(0.17)T(0.17)PR	AT4G39680.1	AT4G39680.1|AT4G39680.2	SAP domain-containing protein , Symbols: , chr4:18414604-18416938 REVERSE LENGTH=633	5796.69	6315.89	4724.92	5630.45	6991.4	5177.1	7456.27	5086.24	5847.42	5957.96	3895.75	7232.07	7598.11	5093.19	7440.26	4349.21	7380.2	4869.34	1.03536	0.803791	1.11144	0.458128	4.97206e+07	5.02342e+07	5.09961e+07	5.0401e+07	5.01585e+07	5.02581e+07	4.83892e+07	4.8939e+07	4.90441e+07	4.83914e+07	4.90228e+07	4.91981e+07	4.49617e+07	4.52503e+07
	7	30.26	0	2	1	1	S402s T420t	400	WNsNSIKVPEAQITNSATPTtTPR	WNS(0.20)NS(0.20)IKVPEAQIT(0.0)NS(0.0)AT(0.0)PT(0.20)T(0.20)T(0.20)PR	AT4G39680.1	AT4G39680.2|AT4G39680.1	SAP domain-containing protein , Symbols: , chr4:18414604-18416938 REVERSE LENGTH=633	21974.9	37028.7	37043.9	29835.3	34336.8	38925.4	30088.8	28732.2	21236.9	26118.7	19992.5	24988.5	23916.4	24689.8	31114.2	34273.3	34651	24632.2	1.14633	0.191462	1.23056	0.0609555	4.97206e+07	5.02342e+07	5.09961e+07	5.0401e+07	5.01585e+07	5.02581e+07	4.83892e+07	4.8939e+07	4.90441e+07	4.83914e+07	4.90228e+07	4.91981e+07	4.49617e+07	4.52503e+07
	7	31.01	0	2	1	1	S404s T420t	400	WNSNsIKVPEAQITNSATPTtTPR	WNS(0.20)NS(0.20)IKVPEAQIT(0.0)NS(0.0)AT(0.0)PT(0.20)T(0.20)T(0.20)PR	AT4G39680.1	AT4G39680.2|AT4G39680.1	SAP domain-containing protein , Symbols: , chr4:18414604-18416938 REVERSE LENGTH=633	28744.3	34799.4	22153.6	25798.3	24446	35884.4	29263.1	27815.3	23536.6	35855	25025.7	28896.7	28536.3	30107.5	21709.8	27052.1	27623.3	22290.6	0.923278	0.354177	0.991113	0.915101	4.97206e+07	5.02342e+07	5.09961e+07	5.0401e+07	5.01585e+07	5.02581e+07	4.83892e+07	4.8939e+07	4.90441e+07	4.83914e+07	4.90228e+07	4.91981e+07	4.49617e+07	4.52503e+07
	7	31.01	0	2	1	1	S404s T421t	400	WNSNsIKVPEAQITNSATPTTtPR	WNS(0.20)NS(0.20)IKVPEAQIT(0.0)NS(0.0)AT(0.0)PT(0.20)T(0.20)T(0.20)PR	AT4G39680.1	AT4G39680.2|AT4G39680.1	SAP domain-containing protein , Symbols: , chr4:18414604-18416938 REVERSE LENGTH=633	64230.8	63077.7	59550.8	59149.9	53979	55886	52831.7	56772.2	49621.9	51546.2	52003.8	59944.5	57690	54798.2	45379.9	52175.3	50078.4	52673	0.969245	0.492024	1.04046	0.388545	4.97206e+07	5.02342e+07	5.09961e+07	5.0401e+07	5.01585e+07	5.02581e+07	4.83892e+07	4.8939e+07	4.90441e+07	4.83914e+07	4.90228e+07	4.91981e+07	4.49617e+07	4.52503e+07
	7	24.6	1	3	2	1	T417t T421t S424s	407	VPEAQITNSAtPTTtPRsTGLKR	VPEAQIT(0.0)NS(0.14)AT(0.14)PT(0.14)T(0.14)T(0.14)PRS(0.14)T(0.14)GLKR	AT4G39680.1	AT4G39680.2|AT4G39680.1	SAP domain-containing protein , Symbols: , chr4:18414604-18416938 REVERSE LENGTH=633	11291.4	9478.02	8857	10635.8	13515.8	9511.11	11942.9	10615.3	10354.4	10341.1	8482.85	7196.64	11869.9	12513.4	11597.2	15537.2	9955.42	9720.79	1.20805	0.0939874	1.2968	0.0301003	4.97206e+07	5.02342e+07	5.09961e+07	5.0401e+07	5.01585e+07	5.02581e+07	4.83892e+07	4.8939e+07	4.90441e+07	4.83914e+07	4.90228e+07	4.91981e+07	4.49617e+07	4.52503e+07
	7	30.5	0.5	1	0	1	T419t	407	VPEAQITNSATPtTTPR	VPEAQIT(0.0)NS(0.0)AT(0.0)PT(0.33)T(0.33)T(0.33)PR	AT4G39680.1	AT4G39680.1|AT4G39680.2	SAP domain-containing protein , Symbols: , chr4:18414604-18416938 REVERSE LENGTH=633	981990	1.02653e+06	1.04171e+06	1.06864e+06	1.07796e+06	1.01989e+06	995442	1.03353e+06	1.01035e+06	983288	1.01176e+06	1.01692e+06	1.02849e+06	1.04492e+06	993178	1.02135e+06	1.03726e+06	1.00172e+06	1.0125	0.273891	1.08689	1.6089e-05	4.97206e+07	5.02342e+07	5.09961e+07	5.0401e+07	5.01585e+07	5.02581e+07	4.83892e+07	4.8939e+07	4.90441e+07	4.83914e+07	4.90228e+07	4.91981e+07	4.49617e+07	4.52503e+07
	7	23.6	0.5	2	1	1	T417t T421t	407	VPEAQITNSAtPTTtPR	VPEAQIT(0.0)NS(0.0)AT(0.25)PT(0.25)T(0.25)T(0.25)PR	AT4G39680.1	AT4G39680.1|AT4G39680.2	SAP domain-containing protein , Symbols: , chr4:18414604-18416938 REVERSE LENGTH=633	4042	3666.49	4595.18	4694.97	5122.08	2012.55	2998.98	4649.12	5577.43	4332.89	3814.79	4237.94	0	3509.93	2283.93	4273.31	4648.43	2962.22	0.69024	0.116607	0.740953	0.204665	4.97206e+07	5.02342e+07	5.09961e+07	5.0401e+07	5.01585e+07	5.02581e+07	4.83892e+07	4.8939e+07	4.90441e+07	4.83914e+07	4.90228e+07	4.91981e+07	4.49617e+07	4.52503e+07
	7	20.6	0	3	2	1	T417t T421t T425t	407	VPEAQITNSAtPTTtPRStGLKR	VPEAQIT(0.0)NS(0.14)AT(0.14)PT(0.14)T(0.14)T(0.14)PRS(0.14)T(0.14)GLKR	AT4G39680.1	AT4G39680.2|AT4G39680.1	SAP domain-containing protein , Symbols: , chr4:18414604-18416938 REVERSE LENGTH=633	5969.03	9398.05	8681.07	7057.97	10964.3	6478.06	7114.49	6785.47	5939.9	6998.55	6566.05	9858.31	6350.47	6887.51	7659.17	6896.46	4601.71	5862.89	0.884322	0.263465	0.949295	0.624436	4.97206e+07	5.02342e+07	5.09961e+07	5.0401e+07	5.01585e+07	5.02581e+07	4.83892e+07	4.8939e+07	4.90441e+07	4.83914e+07	4.90228e+07	4.91981e+07	4.49617e+07	4.52503e+07
	7	14.6	0	1	0	1	S432s	430	DFsRSDSSVSEDGPK	DFS(0.33)RS(0.33)DS(0.33)S(0.0)VS(0.0)EDGPK	AT4G39680.1	AT4G39680.2|AT4G39680.1	SAP domain-containing protein , Symbols: , chr4:18414604-18416938 REVERSE LENGTH=633	28253.9	26598.1	30565.8	22750.5	25298.9	22336.5	28687	27005.7	24663.5	26409.9	32868.6	29625	20316.2	24121.9	22082.8	31087.4	17500.1	22274.6	0.81167	0.0371146	0.871305	0.150048	4.97206e+07	5.02342e+07	5.09961e+07	5.0401e+07	5.01585e+07	5.02581e+07	4.83892e+07	4.8939e+07	4.90441e+07	4.83914e+07	4.90228e+07	4.91981e+07	4.49617e+07	4.52503e+07
	7	12.6	0	1	0	1	S434s	434	sDSSVSEDGPK	S(0.33)DS(0.33)S(0.33)VS(0.0)EDGPK	AT4G39680.1	AT4G39680.2|AT4G39680.1	SAP domain-containing protein , Symbols: , chr4:18414604-18416938 REVERSE LENGTH=633	40243.5	39436.9	33739	39795.9	40944.1	34533.8	39630.6	40428.2	43141.1	39586.6	38266.5	42662.8	40853.4	46656.9	41302.7	38450.2	34501.8	38883.2	0.987413	0.783781	1.05996	0.234095	4.97206e+07	5.02342e+07	5.09961e+07	5.0401e+07	5.01585e+07	5.02581e+07	4.83892e+07	4.8939e+07	4.90441e+07	4.83914e+07	4.90228e+07	4.91981e+07	4.49617e+07	4.52503e+07
	7	21.6	11.6	1	1	0	S436s	434	SDsSVSEDGPK	S(0.0)DS(0.99)S(0.0)VS(0.0)EDGPK	AT4G39680.1	AT4G39680.2|AT4G39680.1	SAP domain-containing protein , Symbols: , chr4:18414604-18416938 REVERSE LENGTH=633	6.88057e+06	6.66976e+06	6.66577e+06	6.78225e+06	6.88679e+06	6.71948e+06	8.22258e+06	8.29904e+06	8.31913e+06	8.31038e+06	8.33045e+06	8.21778e+06	8.29191e+06	8.16056e+06	8.19377e+06	8.09641e+06	7.09679e+06	8.05092e+06	0.963601	0.127395	1.0344	0.173689	4.97206e+07	5.02342e+07	5.09961e+07	5.0401e+07	5.01585e+07	5.02581e+07	4.83892e+07	4.8939e+07	4.90441e+07	4.83914e+07	4.90228e+07	4.91981e+07	4.49617e+07	4.52503e+07
	7	14.1	1	1	0	1	S439s	434	SDSSVsEDGPKER	S(0.0)DS(0.0)S(0.50)VS(0.50)EDGPKER	AT4G39680.1	AT4G39680.1|AT4G39680.2	SAP domain-containing protein , Symbols: , chr4:18414604-18416938 REVERSE LENGTH=633	20022	16247.1	16069.4	14654	14911.7	16659	13648.7	13452.8	15495.9	14643.5	16136.8	16519.8	16521	10647.3	11699.3	15294.4	15672.5	15366.5	0.947757	0.498033	1.01739	0.82933	4.97206e+07	5.02342e+07	5.09961e+07	5.0401e+07	5.01585e+07	5.02581e+07	4.83892e+07	4.8939e+07	4.90441e+07	4.83914e+07	4.90228e+07	4.91981e+07	4.49617e+07	4.52503e+07
	7	15.6	1	1	0	1	S439s	434	SDSSVsEDGPK	S(0.0)DS(0.33)S(0.33)VS(0.33)EDGPK	AT4G39680.1	AT4G39680.1|AT4G39680.2	SAP domain-containing protein , Symbols: , chr4:18414604-18416938 REVERSE LENGTH=633	8325.97	8254.48	9368.96	11731.5	11592.8	10477.5	11210.8	10539.4	11288.5	10793.7	11718.7	10590.5	12201.1	11610.9	11762.1	11083.5	7981.79	10056.9	0.978149	0.723884	1.05002	0.454033	4.97206e+07	5.02342e+07	5.09961e+07	5.0401e+07	5.01585e+07	5.02581e+07	4.83892e+07	4.8939e+07	4.90441e+07	4.83914e+07	4.90228e+07	4.91981e+07	4.49617e+07	4.52503e+07
	7	14.6	1	1	0	1	S436s	434	SDsSVSEDGPKER	S(0.0)DS(0.50)S(0.50)VS(0.0)EDGPKER	AT4G39680.1	AT4G39680.1|AT4G39680.2	SAP domain-containing protein , Symbols: , chr4:18414604-18416938 REVERSE LENGTH=633	77013.1	75111.2	79061	69594.1	78661.9	84688.6	40913.7	45357.9	45458	43850.8	44264.3	47808.3	48795.1	45241.9	44819	50162.3	45288.3	40916.3	1.02828	0.455497	1.10383	0.0217677	4.97206e+07	5.02342e+07	5.09961e+07	5.0401e+07	5.01585e+07	5.02581e+07	4.83892e+07	4.8939e+07	4.90441e+07	4.83914e+07	4.90228e+07	4.91981e+07	4.49617e+07	4.52503e+07
	7	21.6	0	1	0	1	S437s	434	SDSsVSEDGPK	S(0.33)DS(0.33)S(0.33)VS(0.0)EDGPK	AT4G39680.1	AT4G39680.1|AT4G39680.2	SAP domain-containing protein , Symbols: , chr4:18414604-18416938 REVERSE LENGTH=633	199634	177695	174236	179557	171845	196512	225021	208296	209864	198573	212853	217839	215822	221205	205020	203040	192981	191713	0.966471	0.268999	1.03748	0.240084	4.97206e+07	5.02342e+07	5.09961e+07	5.0401e+07	5.01585e+07	5.02581e+07	4.83892e+07	4.8939e+07	4.90441e+07	4.83914e+07	4.90228e+07	4.91981e+07	4.49617e+07	4.52503e+07
	7	11.85	11.85	1	1	0	S451s	447	VVPPsPKEPTNSLR	VVPPS(0.99)PKEPT(0.0)NS(0.0)LR	AT4G39680.1	AT4G39680.2|AT4G39680.1	SAP domain-containing protein , Symbols: , chr4:18414604-18416938 REVERSE LENGTH=633	121353	108122	119375	112877	113157	100941	95129.4	84442.7	90083.8	92039.5	84930.1	88089.5	91012.4	88448.6	99000.3	90496.3	91284.8	90645.7	1.03025	0.260257	1.10594	0.00233398	4.97206e+07	5.02342e+07	5.09961e+07	5.0401e+07	5.01585e+07	5.02581e+07	4.83892e+07	4.8939e+07	4.90441e+07	4.83914e+07	4.90228e+07	4.91981e+07	4.49617e+07	4.52503e+07
	8	31.35	21.1	1	1	0	T27t	18	AIAFSDEIItPPPQR	AIAFS(0.0)DEIIT(0.99)PPPQR	AT1G68790.1	AT1G68790.1	little nuclei3 , Symbols: LINC3 , chr1:25834932-25839157 REVERSE LENGTH=1085	166953	175035	183552	180947	175960	184989	167191	155647	178956	160935	171523	165331	175962	171609	161675	172655	188168	174773	1.04528	0.148266	1.10336	0.00597998	7.0994e+06	7.26019e+06	7.30023e+06	7.29817e+06	7.1798e+06	7.21276e+06	7.0754e+06	7.14693e+06	7.25182e+06	7.30547e+06	7.1334e+06	7.28932e+06	6.73791e+06	6.71596e+06
	8	12.1	12.1	1	1	0	S787s	783	LLSIsPIGK	LLS(0.0)IS(0.99)PIGK	AT1G68790.1	AT1G68790.1	little nuclei3 , Symbols: LINC3 , chr1:25834932-25839157 REVERSE LENGTH=1085	55073.9	63826.4	62626	47184	53696.8	50335.5	51284.6	50745.4	52003.4	55528.7	54917	56396.3	40967	47693.5	42819.5	46864.6	51031.7	40248.9	0.84028	0.00163151	0.886976	0.0158211	7.0994e+06	7.26019e+06	7.30023e+06	7.29817e+06	7.1798e+06	7.21276e+06	7.0754e+06	7.14693e+06	7.25182e+06	7.30547e+06	7.1334e+06	7.28932e+06	6.73791e+06	6.71596e+06
	8	24.1	20	2	2	0	S813s S818s	804	LPESSQPDDsLDRVsGEDHEPSATEQSFTDSR	LPES(0.0)S(0.0)QPDDS(0.99)LDRVS(0.99)GEDHEPS(0.0)AT(0.0)EQS(0.0)FT(0.0)DS(0.0)R	AT1G68790.1	AT1G68790.1	little nuclei3 , Symbols: LINC3 , chr1:25834932-25839157 REVERSE LENGTH=1085	48001	41793.2	51215.1	45244.6	46298.5	50414.2	45320.3	49394	43771.5	41086.2	40755.2	32592.9	38072.7	44895.1	44249.4	46531.3	45826	41580.7	1.03256	0.615059	1.08994	0.187616	7.0994e+06	7.26019e+06	7.30023e+06	7.29817e+06	7.1798e+06	7.21276e+06	7.0754e+06	7.14693e+06	7.25182e+06	7.30547e+06	7.1334e+06	7.28932e+06	6.73791e+06	6.71596e+06
	8	19	2	3	3	0	S813s S818s S825s	804	LPESSQPDDsLDRVsGEDHEPsATEQSFTDSR	LPES(0.0)S(0.0)QPDDS(0.99)LDRVS(0.99)GEDHEPS(0.99)AT(0.0)EQS(0.0)FT(0.0)DS(0.0)R	AT1G68790.1	AT1G68790.1	little nuclei3 , Symbols: LINC3 , chr1:25834932-25839157 REVERSE LENGTH=1085	11769.7	10312.9	10847.1	11785.1	10331.6	10265.8	8035.45	9531.09	9576.96	10649	12735.1	10591.7	11817.7	6272.58	4864.45	8716.42	11940.3	12325.3	0.915206	0.567219	0.966065	0.82533	7.0994e+06	7.26019e+06	7.30023e+06	7.29817e+06	7.1798e+06	7.21276e+06	7.0754e+06	7.14693e+06	7.25182e+06	7.30547e+06	7.1334e+06	7.28932e+06	6.73791e+06	6.71596e+06
	8	33.85	2	1	1	0	S818s	804	LPESSQPDDSLDRVsGEDHEPSATEQSFTDSR	LPES(0.0)S(0.0)QPDDS(0.0)LDRVS(0.99)GEDHEPS(0.0)AT(0.0)EQS(0.0)FT(0.0)DS(0.0)R	AT1G68790.1	AT1G68790.1	little nuclei3 , Symbols: LINC3 , chr1:25834932-25839157 REVERSE LENGTH=1085	27240.6	30053.7	28218.5	27580.6	24859	25274.9	30762	21328	24334.6	23453.6	22261.9	23246.4	25516.8	28249.4	27894.2	28078.3	30900.7	22807.1	1.12422	0.121128	1.18669	0.0320265	7.0994e+06	7.26019e+06	7.30023e+06	7.29817e+06	7.1798e+06	7.21276e+06	7.0754e+06	7.14693e+06	7.25182e+06	7.30547e+06	7.1334e+06	7.28932e+06	6.73791e+06	6.71596e+06
	8	26.75	0	2	1	1	S818s S830s	804	LPESSQPDDSLDRVsGEDHEPSATEQsFTDSR	LPES(0.0)S(0.0)QPDDS(0.20)LDRVS(0.20)GEDHEPS(0.0)AT(0.20)EQS(0.20)FT(0.20)DS(0.0)R	AT1G68790.1	AT1G68790.1	little nuclei3 , Symbols: LINC3 , chr1:25834932-25839157 REVERSE LENGTH=1085	4544.59	5881.43	3352.54	5139.59	3874.48	4672.89	4968.81	2841.43	6220.74	4174.42	5746.93	3265.98	3889.12	3646.29	3554.85	2782.24	8929.33	7546.28	1.11499	0.665274	1.17695	0.525802	7.0994e+06	7.26019e+06	7.30023e+06	7.29817e+06	7.1798e+06	7.21276e+06	7.0754e+06	7.14693e+06	7.25182e+06	7.30547e+06	7.1334e+06	7.28932e+06	6.73791e+06	6.71596e+06
	8	24.85	1	2	1	1	S818s S825s	804	LPESSQPDDSLDRVsGEDHEPsATEQSFTDSR	LPES(0.0)S(0.0)QPDDS(0.50)LDRVS(0.50)GEDHEPS(0.99)AT(0.0)EQS(0.0)FT(0.0)DS(0.0)R	AT1G68790.1	AT1G68790.1	little nuclei3 , Symbols: LINC3 , chr1:25834932-25839157 REVERSE LENGTH=1085	27039.9	26228.6	26380.9	23389.3	23843.8	23129.7	24797.4	23262.4	21383.5	22259.3	19675.7	27485.3	23396.4	20246.9	25316.6	26002	25276	24936.6	1.04545	0.474043	1.10354	0.127949	7.0994e+06	7.26019e+06	7.30023e+06	7.29817e+06	7.1798e+06	7.21276e+06	7.0754e+06	7.14693e+06	7.25182e+06	7.30547e+06	7.1334e+06	7.28932e+06	6.73791e+06	6.71596e+06
	8	26.75	1	3	1	2	S818s S825s S830s	804	LPESSQPDDSLDRVsGEDHEPsATEQsFTDSR	LPES(0.0)S(0.0)QPDDS(0.20)LDRVS(0.20)GEDHEPS(0.99)AT(0.20)EQS(0.20)FT(0.20)DS(0.0)R	AT1G68790.1	AT1G68790.1	little nuclei3 , Symbols: LINC3 , chr1:25834932-25839157 REVERSE LENGTH=1085	12258.5	6961.96	7330.3	9269.7	11908.5	5838.71	6530.04	5759.44	6221.62	8869.23	6231.64	7889.4	7148.37	6252.25	10701.2	8250.21	9058.11	11477.5	1.27436	0.0759254	1.34518	0.0378503	7.0994e+06	7.26019e+06	7.30023e+06	7.29817e+06	7.1798e+06	7.21276e+06	7.0754e+06	7.14693e+06	7.25182e+06	7.30547e+06	7.1334e+06	7.28932e+06	6.73791e+06	6.71596e+06
	8	26.75	0	3	1	2	S818s S825s T827t	804	LPESSQPDDSLDRVsGEDHEPsAtEQSFTDSR	LPES(0.0)S(0.0)QPDDS(0.17)LDRVS(0.17)GEDHEPS(0.17)AT(0.17)EQS(0.17)FT(0.17)DS(0.0)R	AT1G68790.1	AT1G68790.1	little nuclei3 , Symbols: LINC3 , chr1:25834932-25839157 REVERSE LENGTH=1085	18982.5	16141.8	17316.9	16348.8	14662.1	14856.3	17286.4	14767.3	12342.8	15463.7	13394.8	16824.2	20612	16146.6	18963.2	15998.5	18819.4	14263.2	1.16345	0.0772368	1.22811	0.0239767	7.0994e+06	7.26019e+06	7.30023e+06	7.29817e+06	7.1798e+06	7.21276e+06	7.0754e+06	7.14693e+06	7.25182e+06	7.30547e+06	7.1334e+06	7.28932e+06	6.73791e+06	6.71596e+06
	8	25.75	0	3	1	2	S813s S825s T827t	804	LPESSQPDDsLDRVSGEDHEPsAtEQSFTDSR	LPES(0.0)S(0.0)QPDDS(0.20)LDRVS(0.20)GEDHEPS(0.99)AT(0.20)EQS(0.20)FT(0.20)DS(0.0)R	AT1G68790.1	AT1G68790.1	little nuclei3 , Symbols: LINC3 , chr1:25834932-25839157 REVERSE LENGTH=1085	8780.24	4951.45	6156.66	7187.85	8002.39	8255.57	9004.51	7745.67	9614.44	9513.89	8708.78	7218.41	5426.36	8790.35	6903.15	9649.65	6508.75	6094.29	0.837215	0.100734	0.883741	0.243373	7.0994e+06	7.26019e+06	7.30023e+06	7.29817e+06	7.1798e+06	7.21276e+06	7.0754e+06	7.14693e+06	7.25182e+06	7.30547e+06	7.1334e+06	7.28932e+06	6.73791e+06	6.71596e+06
	8	22	0	3	2	1	S813s S825s T832t	804	LPESSQPDDsLDRVSGEDHEPsATEQSFtDSR	LPES(0.0)S(0.0)QPDDS(0.14)LDRVS(0.14)GEDHEPS(0.14)AT(0.14)EQS(0.14)FT(0.14)DS(0.14)R	AT1G68790.1	AT1G68790.1	little nuclei3 , Symbols: LINC3 , chr1:25834932-25839157 REVERSE LENGTH=1085	8052.37	6368.2	8194.6	7018.36	7959.92	8799.4	6645.95	5980.07	9490.52	5532.83	4648.35	7570.12	9130.58	6772.42	3437.38	10067.4	8374.55	5452.6	1.08446	0.657797	1.14472	0.468469	7.0994e+06	7.26019e+06	7.30023e+06	7.29817e+06	7.1798e+06	7.21276e+06	7.0754e+06	7.14693e+06	7.25182e+06	7.30547e+06	7.1334e+06	7.28932e+06	6.73791e+06	6.71596e+06
	8	25.6	0.5	2	1	1	S813s S825s	804	LPESSQPDDsLDRVSGEDHEPsATEQSFTDSR	LPES(0.0)S(0.0)QPDDS(0.50)LDRVS(0.50)GEDHEPS(0.99)AT(0.0)EQS(0.0)FT(0.0)DS(0.0)R	AT1G68790.1	AT1G68790.1	little nuclei3 , Symbols: LINC3 , chr1:25834932-25839157 REVERSE LENGTH=1085	22267.2	31128.6	27576.1	24326.6	25952.8	25908.3	22003.8	20659.4	24793.8	28552.1	27189	27165.3	26115.4	20574.9	29175.3	29077.2	25310.3	24804.9	1.03122	0.678358	1.08853	0.266231	7.0994e+06	7.26019e+06	7.30023e+06	7.29817e+06	7.1798e+06	7.21276e+06	7.0754e+06	7.14693e+06	7.25182e+06	7.30547e+06	7.1334e+06	7.28932e+06	6.73791e+06	6.71596e+06
	8	20.25	0	2	1	1	S813s T832t	804	LPESSQPDDsLDRVSGEDHEPSATEQSFtDSR	LPES(0.0)S(0.0)QPDDS(0.14)LDRVS(0.14)GEDHEPS(0.14)AT(0.14)EQS(0.14)FT(0.14)DS(0.14)R	AT1G68790.1	AT1G68790.1	little nuclei3 , Symbols: LINC3 , chr1:25834932-25839157 REVERSE LENGTH=1085	5337.36	5465.94	4703.13	4425.37	5758.97	5974.78	4233.73	6006.42	2305.45	4954.14	5667.42	5314.79	4246.26	5588.93	6288.07	4133.29	4563.34	6047.7	1.08376	0.566694	1.14399	0.34104	7.0994e+06	7.26019e+06	7.30023e+06	7.29817e+06	7.1798e+06	7.21276e+06	7.0754e+06	7.14693e+06	7.25182e+06	7.30547e+06	7.1334e+06	7.28932e+06	6.73791e+06	6.71596e+06
	8	26.75	0	2	0	2	S813s S830s	804	LPESSQPDDsLDRVSGEDHEPSATEQsFTDSR	LPES(0.0)S(0.0)QPDDS(0.17)LDRVS(0.17)GEDHEPS(0.17)AT(0.17)EQS(0.17)FT(0.17)DS(0.0)R	AT1G68790.1	AT1G68790.1	little nuclei3 , Symbols: LINC3 , chr1:25834932-25839157 REVERSE LENGTH=1085	4834.19	5636.82	6225.41	5690.02	3987.43	4551.7	0	4642.31	4295.94	6887.79	5466.44	4446.53	4000.02	6502.89	3568.66	2509.03	6319.09	3980.69	1.04434	0.871395	1.10238	0.714339	7.0994e+06	7.26019e+06	7.30023e+06	7.29817e+06	7.1798e+06	7.21276e+06	7.0754e+06	7.14693e+06	7.25182e+06	7.30547e+06	7.1334e+06	7.28932e+06	6.73791e+06	6.71596e+06
	8	20.25	0	2	1	1	S813s T827t	804	LPESSQPDDsLDRVSGEDHEPSAtEQSFTDSR	LPES(0.0)S(0.0)QPDDS(0.20)LDRVS(0.20)GEDHEPS(0.20)AT(0.20)EQS(0.20)FT(0.0)DS(0.0)R	AT1G68790.1	AT1G68790.1	little nuclei3 , Symbols: LINC3 , chr1:25834932-25839157 REVERSE LENGTH=1085	4248.21	5194.38	3574.91	5329.94	4633.63	4374.31	0	4540.99	4763.58	4360.96	4263.26	2871.13	4352.56	2905.02	4435.69	2833.84	4291.21	6592.45	1.22168	0.428268	1.28957	0.315377	7.0994e+06	7.26019e+06	7.30023e+06	7.29817e+06	7.1798e+06	7.21276e+06	7.0754e+06	7.14693e+06	7.25182e+06	7.30547e+06	7.1334e+06	7.28932e+06	6.73791e+06	6.71596e+06
	8	17.85	0	2	1	1	S807s S825s	804	LPEsSQPDDSLDRVSGEDHEPsATEQSFTDSR	LPES(0.50)S(0.50)QPDDS(0.0)LDRVS(0.0)GEDHEPS(0.0)AT(0.0)EQS(0.0)FT(0.0)DS(0.0)R	AT1G68790.1	AT1G68790.1	little nuclei3 , Symbols: LINC3 , chr1:25834932-25839157 REVERSE LENGTH=1085	4244.32	7381.69	5176.74	5230.72	9614.29	7171.27	6358.3	4192.11	3863.43	5048.02	5564.1	5078.74	7704.99	0	5898.61	7705.33	4594.64	6243.2	1.06783	0.787898	1.12717	0.632561	7.0994e+06	7.26019e+06	7.30023e+06	7.29817e+06	7.1798e+06	7.21276e+06	7.0754e+06	7.14693e+06	7.25182e+06	7.30547e+06	7.1334e+06	7.28932e+06	6.73791e+06	6.71596e+06
	8	12.1	11.35	1	1	0	T888t	880	DSKPSDGEtPR	DS(0.0)KPS(0.0)DGET(0.99)PR	AT1G68790.1	AT1G68790.1	little nuclei3 , Symbols: LINC3 , chr1:25834932-25839157 REVERSE LENGTH=1085	102349	104556	87184.5	117294	105402	99472.3	118780	106054	111531	114442	132442	130105	109137	105694	108162	100026	103107	106349	0.886621	0.0132958	0.935892	0.12221	7.0994e+06	7.26019e+06	7.30023e+06	7.29817e+06	7.1798e+06	7.21276e+06	7.0754e+06	7.14693e+06	7.25182e+06	7.30547e+06	7.1334e+06	7.28932e+06	6.73791e+06	6.71596e+06
	8	15.1	11.35	1	1	0	S884s	880	DSKPsDGETPR	DS(0.0)KPS(0.99)DGET(0.0)PR	AT1G68790.1	AT1G68790.1	little nuclei3 , Symbols: LINC3 , chr1:25834932-25839157 REVERSE LENGTH=1085	390421	450682	517328	492733	383235	455840	538774	477198	588810	526327	527730	549595	543232	556596	545753	543302	432288	575821	0.996434	0.941851	1.05181	0.319403	7.0994e+06	7.26019e+06	7.30023e+06	7.29817e+06	7.1798e+06	7.21276e+06	7.0754e+06	7.14693e+06	7.25182e+06	7.30547e+06	7.1334e+06	7.28932e+06	6.73791e+06	6.71596e+06
	8	30.5	1	3	2	1	T901t S903s S910s	893	QREQTSRItEsEQAAGDsDEGVDSITTGGR	QREQT(0.33)S(0.33)RIT(0.33)ES(0.99)EQAAGDS(0.99)DEGVDS(0.0)IT(0.0)T(0.0)GGR	AT1G68790.1	AT1G68790.1	little nuclei3 , Symbols: LINC3 , chr1:25834932-25839157 REVERSE LENGTH=1085	4614.58	2509.34	3355.46	2277.98	5497.74	5474.78	0	3081.21	20.6296	3491.49	0	4221.38	3001.56	0	3841.96	5979.12	0	4926.35	1.64119	0.39754	1.73239	0.352029	7.0994e+06	7.26019e+06	7.30023e+06	7.29817e+06	7.1798e+06	7.21276e+06	7.0754e+06	7.14693e+06	7.25182e+06	7.30547e+06	7.1334e+06	7.28932e+06	6.73791e+06	6.71596e+06
	8	29.5	0	4	1	3	T897t T901t S903s S910s	893	QREQtSRItEsEQAAGDsDEGVDSITTGGR	QREQT(0.33)S(0.33)RIT(0.33)ES(0.99)EQAAGDS(0.99)DEGVDS(0.0)IT(0.0)T(0.0)GGR	AT1G68790.1	AT1G68790.1	little nuclei3 , Symbols: LINC3 , chr1:25834932-25839157 REVERSE LENGTH=1085	16340.4	11965.9	16703.4	16117.1	13776.5	19093.3	14804.5	18067.8	14883.1	15691.9	12192.9	12192	15272.1	17154.5	20817.8	13215.7	14016.3	12635.4	1.06011	0.58156	1.11902	0.302155	7.0994e+06	7.26019e+06	7.30023e+06	7.29817e+06	7.1798e+06	7.21276e+06	7.0754e+06	7.14693e+06	7.25182e+06	7.30547e+06	7.1334e+06	7.28932e+06	6.73791e+06	6.71596e+06
	8	36.25	0	2	1	1	S898s T901t	893	QREQTsRItESEQAAGDSDEGVDSITTGGR	QREQT(0.25)S(0.25)RIT(0.25)ES(0.25)EQAAGDS(0.0)DEGVDS(0.0)IT(0.0)T(0.0)GGR	AT1G68790.1	AT1G68790.1	little nuclei3 , Symbols: LINC3 , chr1:25834932-25839157 REVERSE LENGTH=1085	7547.8	11541.4	8332.08	6886.43	7732.86	7674.21	7378.41	5854.22	6870.36	5825.1	5527.64	6611.06	5274.25	6365	9820.2	6194.69	5504.2	0	0.871057	0.551194	0.919463	0.722097	7.0994e+06	7.26019e+06	7.30023e+06	7.29817e+06	7.1798e+06	7.21276e+06	7.0754e+06	7.14693e+06	7.25182e+06	7.30547e+06	7.1334e+06	7.28932e+06	6.73791e+06	6.71596e+06
	8	30.5	0	3	1	2	T897t T901t S910s	893	QREQtSRItESEQAAGDsDEGVDSITTGGR	QREQT(0.25)S(0.25)RIT(0.25)ES(0.25)EQAAGDS(0.99)DEGVDS(0.0)IT(0.0)T(0.0)GGR	AT1G68790.1	AT1G68790.1	little nuclei3 , Symbols: LINC3 , chr1:25834932-25839157 REVERSE LENGTH=1085	62229.6	76424.5	81863.4	82115.4	83657.7	53136.2	32170.6	58774.5	81428.3	66057.6	55955.7	41648.4	35105.4	54037.4	61607.7	66686.1	83410.3	72345.9	1.11058	0.543119	1.17229	0.361902	7.0994e+06	7.26019e+06	7.30023e+06	7.29817e+06	7.1798e+06	7.21276e+06	7.0754e+06	7.14693e+06	7.25182e+06	7.30547e+06	7.1334e+06	7.28932e+06	6.73791e+06	6.71596e+06
	8	30.5	0	3	1	2	S898s T901t S910s	893	QREQTsRItESEQAAGDsDEGVDSITTGGR	QREQT(0.25)S(0.25)RIT(0.25)ES(0.25)EQAAGDS(0.99)DEGVDS(0.0)IT(0.0)T(0.0)GGR	AT1G68790.1	AT1G68790.1	little nuclei3 , Symbols: LINC3 , chr1:25834932-25839157 REVERSE LENGTH=1085	43398.5	54555.7	46528.2	48265.2	45866.8	46997.6	42578.6	18872.6	47220.3	40392.3	52951.7	27048	33496.3	44159.9	42320.5	39297.2	33680	38632.8	1.01102	0.940848	1.0672	0.654351	7.0994e+06	7.26019e+06	7.30023e+06	7.29817e+06	7.1798e+06	7.21276e+06	7.0754e+06	7.14693e+06	7.25182e+06	7.30547e+06	7.1334e+06	7.28932e+06	6.73791e+06	6.71596e+06
	8	30.5	0	3	1	2	T897t S898s S910s	893	QREQtsRITESEQAAGDsDEGVDSITTGGR	QREQT(0.25)S(0.25)RIT(0.25)ES(0.25)EQAAGDS(0.99)DEGVDS(0.0)IT(0.0)T(0.0)GGR	AT1G68790.1	AT1G68790.1	little nuclei3 , Symbols: LINC3 , chr1:25834932-25839157 REVERSE LENGTH=1085	6280.88	6346.65	4776.58	5591.3	6169.47	7162.05	8952.37	4565.74	7347.66	4533.12	4168.44	5869.2	9372.1	8732.83	5198.58	5042.49	2523.78	2689.31	0.94702	0.830053	0.999647	0.998901	7.0994e+06	7.26019e+06	7.30023e+06	7.29817e+06	7.1798e+06	7.21276e+06	7.0754e+06	7.14693e+06	7.25182e+06	7.30547e+06	7.1334e+06	7.28932e+06	6.73791e+06	6.71596e+06
	8	30.5	0	3	1	2	S898s S903s S910s	893	QREQTsRITEsEQAAGDsDEGVDSITTGGR	QREQT(0.25)S(0.25)RIT(0.25)ES(0.25)EQAAGDS(0.99)DEGVDS(0.0)IT(0.0)T(0.0)GGR	AT1G68790.1	AT1G68790.1	little nuclei3 , Symbols: LINC3 , chr1:25834932-25839157 REVERSE LENGTH=1085	4869.67	3988.1	3709.09	3616.45	3168.53	6051.36	4966.51	3462.28	5613.02	4524.12	5677.93	3344.9	0	3062.81	6715.63	3130.85	6181.14	3913.71	0.833823	0.494289	0.88016	0.635796	7.0994e+06	7.26019e+06	7.30023e+06	7.29817e+06	7.1798e+06	7.21276e+06	7.0754e+06	7.14693e+06	7.25182e+06	7.30547e+06	7.1334e+06	7.28932e+06	6.73791e+06	6.71596e+06
	8	31.5	2	2	2	0	T901t S910s	895	EQTSRItESEQAAGDsDEGVDSITTGGR	EQT(0.0)S(0.0)RIT(0.99)ES(0.0)EQAAGDS(0.99)DEGVDS(0.0)IT(0.0)T(0.0)GGR	AT1G68790.1	AT1G68790.1	little nuclei3 , Symbols: LINC3 , chr1:25834932-25839157 REVERSE LENGTH=1085	57909.4	62270.9	63975.5	71134.4	71142.1	67330.1	49646.1	66480.5	59625.1	54321.8	58933.1	56621.1	52658.9	42642.4	56842.9	51073.2	65716.6	54793.4	0.936636	0.365638	0.988687	0.873515	7.0994e+06	7.26019e+06	7.30023e+06	7.29817e+06	7.1798e+06	7.21276e+06	7.0754e+06	7.14693e+06	7.25182e+06	7.30547e+06	7.1334e+06	7.28932e+06	6.73791e+06	6.71596e+06
	8	31.5	0	2	1	1	T897t S910s	895	EQtSRITESEQAAGDsDEGVDSITTGGR	EQT(0.25)S(0.25)RIT(0.25)ES(0.25)EQAAGDS(0.99)DEGVDS(0.0)IT(0.0)T(0.0)GGR	AT1G68790.1	AT1G68790.1	little nuclei3 , Symbols: LINC3 , chr1:25834932-25839157 REVERSE LENGTH=1085	13200.6	12343.2	17088.5	16516.1	16781	18030.9	15994.6	15890	11000.2	13223	12485.9	10352.2	12201.9	9068.31	11610.3	11945.4	14031	14319	0.926911	0.457992	0.978421	0.828005	7.0994e+06	7.26019e+06	7.30023e+06	7.29817e+06	7.1798e+06	7.21276e+06	7.0754e+06	7.14693e+06	7.25182e+06	7.30547e+06	7.1334e+06	7.28932e+06	6.73791e+06	6.71596e+06
	8	31.5	21.1	1	1	0	S910s	900	ITESEQAAGDsDEGVDSITTGGRR	IT(0.0)ES(0.0)EQAAGDS(0.99)DEGVDS(0.0)IT(0.0)T(0.0)GGRR	AT1G68790.1	AT1G68790.1	little nuclei3 , Symbols: LINC3 , chr1:25834932-25839157 REVERSE LENGTH=1085	207168	199900	171960	182989	192215	200779	177062	178363	180416	185594	163365	176493	186177	156334	178707	164811	188073	178872	0.992163	0.81936	1.0473	0.204078	7.0994e+06	7.26019e+06	7.30023e+06	7.29817e+06	7.1798e+06	7.21276e+06	7.0754e+06	7.14693e+06	7.25182e+06	7.30547e+06	7.1334e+06	7.28932e+06	6.73791e+06	6.71596e+06
	8	36	7.5	1	1	0	S910s	900	ITESEQAAGDsDEGVDSITTGGR	IT(0.0)ES(0.0)EQAAGDS(0.99)DEGVDS(0.0)IT(0.0)T(0.0)GGR	AT1G68790.1	AT1G68790.1	little nuclei3 , Symbols: LINC3 , chr1:25834932-25839157 REVERSE LENGTH=1085	81615.3	69004.7	72464.9	88857.9	95991.3	91752.9	79106.1	70982	81322.3	78290.1	82235.7	80730.3	78540.9	85522.3	81086.1	80386.5	77199.1	94186	1.05131	0.214234	1.10974	0.0212224	7.0994e+06	7.26019e+06	7.30023e+06	7.29817e+06	7.1798e+06	7.21276e+06	7.0754e+06	7.14693e+06	7.25182e+06	7.30547e+06	7.1334e+06	7.28932e+06	6.73791e+06	6.71596e+06
	8	15.6	2	1	1	0	T984t	981	ETRtPPEGENR	ET(0.0)RT(0.99)PPEGENR	AT1G68790.1	AT1G68790.1	little nuclei3 , Symbols: LINC3 , chr1:25834932-25839157 REVERSE LENGTH=1085	56373.3	58299.3	45453.1	50608.4	52066	51390.4	72134	84367.3	72422.1	87975.3	79950.6	73057.9	71403.1	66595.7	63341.8	64951.4	73504.6	62191.3	0.855463	0.00695956	0.903002	0.0496615	7.0994e+06	7.26019e+06	7.30023e+06	7.29817e+06	7.1798e+06	7.21276e+06	7.0754e+06	7.14693e+06	7.25182e+06	7.30547e+06	7.1334e+06	7.28932e+06	6.73791e+06	6.71596e+06
	8	27.6	99	1	1	0	S1037s	1025	NPVEDPQLEVGGsGEIR	NPVEDPQLEVGGS(1.0)GEIR	AT1G68790.1	AT1G68790.1	little nuclei3 , Symbols: LINC3 , chr1:25834932-25839157 REVERSE LENGTH=1085	73276.2	75981.6	77343.7	74665.7	68629.9	68576.1	63839.7	73521.9	77399.6	71569.6	69595.2	71538.7	64462.1	83371.9	71097.7	72928.3	76917.7	71808.4	1.0307	0.505344	1.08797	0.0853482	7.0994e+06	7.26019e+06	7.30023e+06	7.29817e+06	7.1798e+06	7.21276e+06	7.0754e+06	7.14693e+06	7.25182e+06	7.30547e+06	7.1334e+06	7.28932e+06	6.73791e+06	6.71596e+06
	8	38	38	1	1	0	S1052s	1042	EHGEEDDENIsMIEEENEGEEEEETER	EHGEEDDENIS(0.99)MIEEENEGEEEEET(0.0)ER	AT1G68790.1	AT1G68790.1	little nuclei3 , Symbols: LINC3 , chr1:25834932-25839157 REVERSE LENGTH=1085	36356	29307.3	36467.5	29638.9	36558.6	36821.6	39780.8	41689.7	38051.3	34031.7	29092.3	38053.7	31286.9	34062.1	30611.3	21892.6	14939.7	37471.6	0.771475	0.0560564	0.814347	0.123382	7.0994e+06	7.26019e+06	7.30023e+06	7.29817e+06	7.1798e+06	7.21276e+06	7.0754e+06	7.14693e+06	7.25182e+06	7.30547e+06	7.1334e+06	7.28932e+06	6.73791e+06	6.71596e+06
	9	36	4.25	1	1	0	S837s	827	QSSGEEDSEQsEGKTSDVDAR	QS(0.0)S(0.0)GEEDS(0.0)EQS(0.99)EGKT(0.0)S(0.0)DVDAR	AT1G21630.1	AT1G21630.1|AT1G21630.2	Calcium-binding EF hand family protein , Symbols: , chr1:7581457-7587796 FORWARD LENGTH=1218	17754.8	19670.7	16613.9	18043.1	22148.5	20128.1	15863.7	20836.1	13754.9	16928.8	12254.8	19807.2	21411.5	19726.5	23095.4	18821.9	9643.02	19081.9	1.12403	0.402292	1.18775	0.23095	3.49757e+07	3.4671e+07	3.41795e+07	3.44692e+07	3.44118e+07	3.4238e+07	3.45411e+07	3.43118e+07	3.54334e+07	3.51881e+07	3.56446e+07	3.51722e+07	3.22281e+07	3.30652e+07
	9	32.76	1	1	0	1	S842s	827	QSSGEEDSEQSEGKTsDVDAR	QS(0.0)S(0.0)GEEDS(0.0)EQS(0.0)EGKT(0.50)S(0.50)DVDAR	AT1G21630.1	AT1G21630.1|AT1G21630.2	Calcium-binding EF hand family protein , Symbols: , chr1:7581457-7587796 FORWARD LENGTH=1218	80544.3	75503.5	82793	77338.1	79944.6	86784.5	84009.5	77479	93843.7	93124.6	89436	78920	105478	96056.6	84400.3	112088	83425.6	90352.9	1.1064	0.129108	1.16912	0.0301694	3.49757e+07	3.4671e+07	3.41795e+07	3.44692e+07	3.44118e+07	3.4238e+07	3.45411e+07	3.43118e+07	3.54334e+07	3.51881e+07	3.56446e+07	3.51722e+07	3.22281e+07	3.30652e+07
	9	32.76	0	1	0	1	T841t	827	QSSGEEDSEQSEGKtSDVDAR	QS(0.0)S(0.0)GEEDS(0.0)EQS(0.0)EGKT(0.50)S(0.50)DVDAR	AT1G21630.1	AT1G21630.1|AT1G21630.2	Calcium-binding EF hand family protein , Symbols: , chr1:7581457-7587796 FORWARD LENGTH=1218	189206	185252	185981	203026	188194	189529	210891	198316	201162	213972	190776	199516	205455	217799	224648	237108	164002	186345	1.01706	0.770192	1.07472	0.239787	3.49757e+07	3.4671e+07	3.41795e+07	3.44692e+07	3.44118e+07	3.4238e+07	3.45411e+07	3.43118e+07	3.54334e+07	3.51881e+07	3.56446e+07	3.51722e+07	3.22281e+07	3.30652e+07
	9	13.1	0	1	0	1	S834s	827	QSSGEEDsEQSEGKTSDVDAR	QS(0.0)S(0.0)GEEDS(0.50)EQS(0.50)EGKT(0.0)S(0.0)DVDAR	AT1G21630.1	AT1G21630.2|AT1G21630.1	Calcium-binding EF hand family protein , Symbols: , chr1:7581457-7587796 FORWARD LENGTH=1218	7340.72	4676.59	5291.37	2627.53	3849.38	5371.19	6373.74	4509.7	4717.7	6636.74	2597.33	5387.37	5763.13	4703.83	7292.51	6708.38	5568.55	3662.07	1.11501	0.488631	1.17821	0.30288	3.49757e+07	3.4671e+07	3.41795e+07	3.44692e+07	3.44118e+07	3.4238e+07	3.45411e+07	3.43118e+07	3.54334e+07	3.51881e+07	3.56446e+07	3.51722e+07	3.22281e+07	3.30652e+07
	9	12.35	1	1	0	1	S867s	860	KGIEADSsPR	KGIEADS(0.50)S(0.50)PR	AT1G21630.1	AT1G21630.2|AT1G21630.1	Calcium-binding EF hand family protein , Symbols: , chr1:7581457-7587796 FORWARD LENGTH=1218	59502.3	47857.3	49223.8	59438.8	62837.1	47980.6	69170.1	61724	57258.3	50441.2	60847.5	53853.8	57415.5	64396.3	64220.6	52620.1	55191.6	41434.4	0.949005	0.510596	1.0028	0.971876	3.49757e+07	3.4671e+07	3.41795e+07	3.44692e+07	3.44118e+07	3.4238e+07	3.45411e+07	3.43118e+07	3.54334e+07	3.51881e+07	3.56446e+07	3.51722e+07	3.22281e+07	3.30652e+07
	9	12.35	0	1	0	1	S866s	860	KGIEADsSPR	KGIEADS(0.50)S(0.50)PR	AT1G21630.1	AT1G21630.1|AT1G21630.2	Calcium-binding EF hand family protein , Symbols: , chr1:7581457-7587796 FORWARD LENGTH=1218	536547	556654	588920	595918	563993	586121	598543	691980	594425	676055	684332	681646	614250	634889	603473	657683	676824	586702	0.960998	0.295458	1.01547	0.677019	3.49757e+07	3.4671e+07	3.41795e+07	3.44692e+07	3.44118e+07	3.4238e+07	3.45411e+07	3.43118e+07	3.54334e+07	3.51881e+07	3.56446e+07	3.51722e+07	3.22281e+07	3.30652e+07
	9	14.1	1	1	0	1	S867s	861	GIEADSsPR	GIEADS(0.50)S(0.50)PR	AT1G21630.1	AT1G21630.2|AT1G21630.1	Calcium-binding EF hand family protein , Symbols: , chr1:7581457-7587796 FORWARD LENGTH=1218	341690	370019	304254	402301	387616	376977	425811	399072	473860	445894	408189	387721	405309	440750	414638	436746	452734	431098	1.01603	0.658857	1.07363	0.0661523	3.49757e+07	3.4671e+07	3.41795e+07	3.44692e+07	3.44118e+07	3.4238e+07	3.45411e+07	3.43118e+07	3.54334e+07	3.51881e+07	3.56446e+07	3.51722e+07	3.22281e+07	3.30652e+07
	9	14.1	0	1	0	1	S866s	861	GIEADsSPR	GIEADS(0.50)S(0.50)PR	AT1G21630.1	AT1G21630.1|AT1G21630.2	Calcium-binding EF hand family protein , Symbols: , chr1:7581457-7587796 FORWARD LENGTH=1218	272474	293853	271381	290778	253173	290380	324514	303875	312260	331792	345575	323978	304061	321128	317918	308659	326365	347468	0.991558	0.758694	1.04776	0.113536	3.49757e+07	3.4671e+07	3.41795e+07	3.44692e+07	3.44118e+07	3.4238e+07	3.45411e+07	3.43118e+07	3.54334e+07	3.51881e+07	3.56446e+07	3.51722e+07	3.22281e+07	3.30652e+07
	9	19.35	0.5	1	0	1	S875s	872	DTRsENGHDDGESTASAGK	DT(0.50)RS(0.50)ENGHDDGES(0.0)T(0.0)AS(0.0)AGK	AT1G21630.1	AT1G21630.1|AT1G21630.2	Calcium-binding EF hand family protein , Symbols: , chr1:7581457-7587796 FORWARD LENGTH=1218	7519.23	8495.92	11961.2	7104.17	8225.7	5633.26	18404.4	19065.8	14521	13215.4	11591	17678.2	14614.5	23168.3	13761.3	12962.9	24065.3	19113.2	1.13982	0.372066	1.20443	0.218675	3.49757e+07	3.4671e+07	3.41795e+07	3.44692e+07	3.44118e+07	3.4238e+07	3.45411e+07	3.43118e+07	3.54334e+07	3.51881e+07	3.56446e+07	3.51722e+07	3.22281e+07	3.30652e+07
	9	19.6	4	1	1	0	S875s	875	sENGHDDGESTASAGK	S(0.99)ENGHDDGES(0.0)T(0.0)AS(0.0)AGK	AT1G21630.1	AT1G21630.1|AT1G21630.2	Calcium-binding EF hand family protein , Symbols: , chr1:7581457-7587796 FORWARD LENGTH=1218	10134.7	9843.15	12783.9	15451.2	8626.95	10554	9471.66	17198.5	13190.4	14269.9	12276.6	12741.2	12329.4	12790.4	10715.2	14411.3	22334.1	19449.6	1.16275	0.33658	1.22867	0.204009	3.49757e+07	3.4671e+07	3.41795e+07	3.44692e+07	3.44118e+07	3.4238e+07	3.45411e+07	3.43118e+07	3.54334e+07	3.51881e+07	3.56446e+07	3.51722e+07	3.22281e+07	3.30652e+07
	9	29.1	2	1	1	0	S896s	891	TVNYDsHDETDSVSSVNPDNGK	T(0.0)VNY(0.0)DS(0.99)HDET(0.0)DS(0.0)VS(0.0)S(0.0)VNPDNGK	AT1G21630.1	AT1G21630.2|AT1G21630.1	Calcium-binding EF hand family protein , Symbols: , chr1:7581457-7587796 FORWARD LENGTH=1218	894556	911733	872907	942696	797203	857484	798348	854409	873260	827198	840297	782768	814914	986191	764083	894077	1.10071e+06	968600	1.11099	0.107318	1.17396	0.024992	3.49757e+07	3.4671e+07	3.41795e+07	3.44692e+07	3.44118e+07	3.4238e+07	3.45411e+07	3.43118e+07	3.54334e+07	3.51881e+07	3.56446e+07	3.51722e+07	3.22281e+07	3.30652e+07
	9	21.1	0.5	1	0	1	S904s	891	TVNYDSHDETDSVsSVNPDNGK	T(0.0)VNY(0.0)DS(0.0)HDET(0.0)DS(0.33)VS(0.33)S(0.33)VNPDNGK	AT1G21630.1	AT1G21630.2|AT1G21630.1	Calcium-binding EF hand family protein , Symbols: , chr1:7581457-7587796 FORWARD LENGTH=1218	9989.82	10543.4	7394.79	7440.06	8375.14	8425.01	9906.06	11182.2	7584.31	8458.53	8137.48	8944.07	8312.24	10663.9	7198.37	11323.6	9170.82	12207.2	1.08602	0.430535	1.14759	0.204732	3.49757e+07	3.4671e+07	3.41795e+07	3.44692e+07	3.44118e+07	3.4238e+07	3.45411e+07	3.43118e+07	3.54334e+07	3.51881e+07	3.56446e+07	3.51722e+07	3.22281e+07	3.30652e+07
	9	22.35	0	1	0	1	T900t	891	TVNYDSHDEtDSVSSVNPDNGK	T(0.25)VNY(0.0)DS(0.25)HDET(0.25)DS(0.25)VS(0.0)S(0.0)VNPDNGK	AT1G21630.1	AT1G21630.1|AT1G21630.2	Calcium-binding EF hand family protein , Symbols: , chr1:7581457-7587796 FORWARD LENGTH=1218	6585.34	10133.3	9119.7	7423.46	7411.28	12012.2	5058.06	9334.64	7966.94	8444.73	7385.38	7645.23	5295.47	9484.18	12636.5	6996.13	7344.08	7627.73	1.07743	0.630463	1.13851	0.414758	3.49757e+07	3.4671e+07	3.41795e+07	3.44692e+07	3.44118e+07	3.4238e+07	3.45411e+07	3.43118e+07	3.54334e+07	3.51881e+07	3.56446e+07	3.51722e+07	3.22281e+07	3.30652e+07
	9	21.1	1	1	0	1	S1002s	997	SFFDDsVPSTPAYPGNLFAEK	S(0.0)FFDDS(0.33)VPS(0.33)T(0.33)PAY(0.0)PGNLFAEK	AT1G21630.1	AT1G21630.2|AT1G21630.1	Calcium-binding EF hand family protein , Symbols: , chr1:7581457-7587796 FORWARD LENGTH=1218	9291.1	8994.21	6521.52	7887.75	9473.61	8958.81	4837.1	6151.55	8786.17	9651.24	6887.43	7277.6	7993.34	8759.65	10355.2	8586.96	8570.19	9083.7	1.22385	0.0650798	1.29322	0.0228175	3.49757e+07	3.4671e+07	3.41795e+07	3.44692e+07	3.44118e+07	3.4238e+07	3.45411e+07	3.43118e+07	3.54334e+07	3.51881e+07	3.56446e+07	3.51722e+07	3.22281e+07	3.30652e+07
	9	28.36	0.5	1	0	1	S1005s	997	SFFDDSVPsTPAYPGNLFAEK	S(0.0)FFDDS(0.0)VPS(0.50)T(0.50)PAY(0.0)PGNLFAEK	AT1G21630.1	AT1G21630.1|AT1G21630.2	Calcium-binding EF hand family protein , Symbols: , chr1:7581457-7587796 FORWARD LENGTH=1218	282161	273496	263619	256485	241970	254283	249315	259471	274626	187071	219400	251781	292494	287751	279251	292406	311101	279763	1.20886	0.00455658	1.27738	0.000726353	3.49757e+07	3.4671e+07	3.41795e+07	3.44692e+07	3.44118e+07	3.4238e+07	3.45411e+07	3.43118e+07	3.54334e+07	3.51881e+07	3.56446e+07	3.51722e+07	3.22281e+07	3.30652e+07
	9	30.61	0.5	1	0	1	T1006t	997	SFFDDSVPStPAYPGNLFAEK	S(0.0)FFDDS(0.0)VPS(0.50)T(0.50)PAY(0.0)PGNLFAEK	AT1G21630.1	AT1G21630.2|AT1G21630.1	Calcium-binding EF hand family protein , Symbols: , chr1:7581457-7587796 FORWARD LENGTH=1218	175511	190187	160702	189357	187900	173050	168455	167574	165545	51268.9	0	173471	204778	213916	188183	210675	190584	204101	1.66903	0.0267042	1.76364	0.0143101	3.49757e+07	3.4671e+07	3.41795e+07	3.44692e+07	3.44118e+07	3.4238e+07	3.45411e+07	3.43118e+07	3.54334e+07	3.51881e+07	3.56446e+07	3.51722e+07	3.22281e+07	3.30652e+07
	9	31.35	0	1	0	1	S1065s	1041	SYFDDSVPSTPAYSTSDFGGKPFAsETPR	S(0.0)Y(0.0)FDDS(0.0)VPS(0.0)T(0.0)PAY(0.0)S(0.0)T(0.0)S(0.0)DFGGKPFAS(0.50)ET(0.50)PR	AT1G21630.1	AT1G21630.2|AT1G21630.1	Calcium-binding EF hand family protein , Symbols: , chr1:7581457-7587796 FORWARD LENGTH=1218	9168.65	8691.78	8165.67	9316.99	6752.47	7438.01	4230.14	6594.22	9006.79	8831.58	6768.95	6101.9	5350.84	5598.75	9953.48	11040.6	6259.12	10891.8	1.18204	0.365784	1.24905	0.241041	3.49757e+07	3.4671e+07	3.41795e+07	3.44692e+07	3.44118e+07	3.4238e+07	3.45411e+07	3.43118e+07	3.54334e+07	3.51881e+07	3.56446e+07	3.51722e+07	3.22281e+07	3.30652e+07
	9	31.35	0	1	0	1	T1067t	1041	SYFDDSVPSTPAYSTSDFGGKPFASEtPR	S(0.0)Y(0.0)FDDS(0.0)VPS(0.0)T(0.0)PAY(0.0)S(0.0)T(0.0)S(0.0)DFGGKPFAS(0.50)ET(0.50)PR	AT1G21630.1	AT1G21630.2|AT1G21630.1	Calcium-binding EF hand family protein , Symbols: , chr1:7581457-7587796 FORWARD LENGTH=1218	16373.6	16676.2	12995.5	12704.4	17571.6	16755.3	17304.7	15626.7	15857.3	13411.4	13528.7	10807	14631.7	16612.4	15890.3	12706.5	13318.4	15516.9	1.02474	0.758691	1.08282	0.323265	3.49757e+07	3.4671e+07	3.41795e+07	3.44692e+07	3.44118e+07	3.4238e+07	3.45411e+07	3.43118e+07	3.54334e+07	3.51881e+07	3.56446e+07	3.51722e+07	3.22281e+07	3.30652e+07
	9	29.5	0	2	1	1	T1050t T1067t	1041	SYFDDSVPStPAYSTSDFGGKPFASEtPR	S(0.0)Y(0.0)FDDS(0.0)VPS(0.25)T(0.25)PAY(0.0)S(0.0)T(0.0)S(0.0)DFGGKPFAS(0.25)ET(0.25)PR	AT1G21630.1	AT1G21630.1|AT1G21630.2	Calcium-binding EF hand family protein , Symbols: , chr1:7581457-7587796 FORWARD LENGTH=1218	14692.9	12172.8	17614.2	16332.8	17002.1	16405.8	13676.2	16571.4	14683.7	14515.9	14554.8	16059	20711	14644.2	16887.3	20546.9	14542	17317.3	1.16198	0.0690627	1.22784	0.0211762	3.49757e+07	3.4671e+07	3.41795e+07	3.44692e+07	3.44118e+07	3.4238e+07	3.45411e+07	3.43118e+07	3.54334e+07	3.51881e+07	3.56446e+07	3.51722e+07	3.22281e+07	3.30652e+07
	9	17.6	#N/A	#N/A	#N/A	#N/A	#N/A	#N/A	#N/A	#N/A	AT1G21630.1	AT1G21630.1|AT1G21630.2	Calcium-binding EF hand family protein , Symbols: , chr1:7581457-7587796 FORWARD LENGTH=1218	4201.57	2992.33	0	5222.56	5141.37	2809.5	5665.78	5552.11	4036.35	3983.46	3508.77	4754.86	6058.6	5362.71	4900.93	5286.41	4604.38	0	0.953155	0.828783	1.00718	0.974743	3.49757e+07	3.4671e+07	3.41795e+07	3.44692e+07	3.44118e+07	3.4238e+07	3.45411e+07	3.43118e+07	3.54334e+07	3.51881e+07	3.56446e+07	3.51722e+07	3.22281e+07	3.30652e+07
	9	22.85	0	2	1	1	T1050t S1065s	1041	SYFDDSVPStPAYSTSDFGGKPFAsETPRSDNLFPGR	S(0.0)Y(0.0)FDDS(0.0)VPS(0.25)T(0.25)PAY(0.0)S(0.0)T(0.0)S(0.0)DFGGKPFAS(0.25)ET(0.25)PRS(0.0)DNLFPGR	AT1G21630.1	AT1G21630.2|AT1G21630.1	Calcium-binding EF hand family protein , Symbols: , chr1:7581457-7587796 FORWARD LENGTH=1218	4385.82	2630.15	2656.03	3178.21	2975.77	3489.73	3341.98	5729.81	2728.22	0	2759.24	3368.83	5908.3	3262.29	3519.08	2892.93	3918.84	4507.54	1.33918	0.271441	1.41509	0.19077	3.49757e+07	3.4671e+07	3.41795e+07	3.44692e+07	3.44118e+07	3.4238e+07	3.45411e+07	3.43118e+07	3.54334e+07	3.51881e+07	3.56446e+07	3.51722e+07	3.22281e+07	3.30652e+07
	9	22.85	0	2	1	1	S1049s T1067t	1041	SYFDDSVPsTPAYSTSDFGGKPFASEtPRSDNLFPGR	S(0.0)Y(0.0)FDDS(0.0)VPS(0.25)T(0.25)PAY(0.0)S(0.0)T(0.0)S(0.0)DFGGKPFAS(0.25)ET(0.25)PRS(0.0)DNLFPGR	AT1G21630.1	AT1G21630.1|AT1G21630.2	Calcium-binding EF hand family protein , Symbols: , chr1:7581457-7587796 FORWARD LENGTH=1218	6167.49	11998.8	13453.9	15044.3	9711.43	13594.6	9294.78	7142.74	4328.48	8398.81	9829.89	8771.31	8051.36	9361.02	11046.6	6989.95	12797.4	9592.26	1.21087	0.184239	1.27951	0.0962511	3.49757e+07	3.4671e+07	3.41795e+07	3.44692e+07	3.44118e+07	3.4238e+07	3.45411e+07	3.43118e+07	3.54334e+07	3.51881e+07	3.56446e+07	3.51722e+07	3.22281e+07	3.30652e+07
	9	22.85	0	2	1	1	T1050t T1067t	1041	SYFDDSVPStPAYSTSDFGGKPFASEtPRSDNLFPGR	S(0.0)Y(0.0)FDDS(0.0)VPS(0.25)T(0.25)PAY(0.0)S(0.0)T(0.0)S(0.0)DFGGKPFAS(0.25)ET(0.25)PRS(0.0)DNLFPGR	AT1G21630.1	AT1G21630.1|AT1G21630.2	Calcium-binding EF hand family protein , Symbols: , chr1:7581457-7587796 FORWARD LENGTH=1218	5537.3	5132.89	5442.61	4421.54	6753.23	2488.32	5405.01	5024.63	4534.76	0	5435	5136.72	5540.74	7104.3	4244.46	3127.64	0	5638.47	1.00468	0.988376	1.06163	0.852823	3.49757e+07	3.4671e+07	3.41795e+07	3.44692e+07	3.44118e+07	3.4238e+07	3.45411e+07	3.43118e+07	3.54334e+07	3.51881e+07	3.56446e+07	3.51722e+07	3.22281e+07	3.30652e+07
	9	17.6	0	3	1	2	S1046s S1049s S1065s	1041	SYFDDsVPsTPAYSTSDFGGKPFAsETPRSDNLFPGR	S(0.0)Y(0.0)FDDS(0.13)VPS(0.13)T(0.13)PAY(0.0)S(0.13)T(0.13)S(0.13)DFGGKPFAS(0.13)ET(0.13)PRS(0.0)DNLFPGR	AT1G21630.1	AT1G21630.2|AT1G21630.1	Calcium-binding EF hand family protein , Symbols: , chr1:7581457-7587796 FORWARD LENGTH=1218	4737.11	5141.83	8199.46	8629.75	6123.16	7836.42	8004.96	0	3223.56	3465.38	2430.21	3969.71	0	3482.77	3726.51	7840.42	5030.21	3553.18	1.12038	0.781718	1.18389	0.681269	3.49757e+07	3.4671e+07	3.41795e+07	3.44692e+07	3.44118e+07	3.4238e+07	3.45411e+07	3.43118e+07	3.54334e+07	3.51881e+07	3.56446e+07	3.51722e+07	3.22281e+07	3.30652e+07
	9	29	0	2	1	1	S1084s S1087s	1078	SPFMFDsVPsTPAAHDDFSNNSFSR	S(0.0)PFMFDS(0.99)VPS(0.50)T(0.50)PAAHDDFS(0.0)NNS(0.0)FS(0.0)R	AT1G21630.1	AT1G21630.2|AT1G21630.1	Calcium-binding EF hand family protein , Symbols: , chr1:7581457-7587796 FORWARD LENGTH=1218	37959.4	49279.8	43022.9	45370.6	39352.9	44018.8	33476.6	31891.7	38131.5	36785.3	33715.9	34613.1	48920.1	47980.3	44324.1	37829	53207.8	54497	1.37459	0.000638173	1.45251	0.000221491	3.49757e+07	3.4671e+07	3.41795e+07	3.44692e+07	3.44118e+07	3.4238e+07	3.45411e+07	3.43118e+07	3.54334e+07	3.51881e+07	3.56446e+07	3.51722e+07	3.22281e+07	3.30652e+07
	9	22.35	3.25	1	1	0	S1108s	1103	FDSFNsNNNDAFSLSR	FDS(0.0)FNS(0.99)NNNDAFS(0.0)LS(0.0)R	AT1G21630.1	AT1G21630.2|AT1G21630.1	Calcium-binding EF hand family protein , Symbols: , chr1:7581457-7587796 FORWARD LENGTH=1218	9082.56	10644.3	8638.68	8988.45	10213.3	12136.1	7812.42	12165.8	10020.6	9522.51	7181.63	13435.8	10522.9	11779.8	9977.85	9083.22	11624.2	11285.4	1.06875	0.537697	1.12933	0.261675	3.49757e+07	3.4671e+07	3.41795e+07	3.44692e+07	3.44118e+07	3.4238e+07	3.45411e+07	3.43118e+07	3.54334e+07	3.51881e+07	3.56446e+07	3.51722e+07	3.22281e+07	3.30652e+07
	9	22.6	2.75	1	1	0	S1105s	1103	FDsFNSNNNDAFSLSR	FDS(0.99)FNS(0.0)NNNDAFS(0.0)LS(0.0)R	AT1G21630.1	AT1G21630.2|AT1G21630.1	Calcium-binding EF hand family protein , Symbols: , chr1:7581457-7587796 FORWARD LENGTH=1218	14873.3	14961.8	13551.2	17816.3	15373.1	16429.5	14680.2	13350.1	14597.1	20066.5	17926.9	16663.5	16606.3	14095.8	10435.8	13109.7	10813.1	13743.6	0.81004	0.0497412	0.855957	0.130227	3.49757e+07	3.4671e+07	3.41795e+07	3.44692e+07	3.44118e+07	3.4238e+07	3.45411e+07	3.43118e+07	3.54334e+07	3.51881e+07	3.56446e+07	3.51722e+07	3.22281e+07	3.30652e+07
	9	16.1	1	1	0	1	S1124s	1119	TDSMRsTSEPDPFASR	T(0.0)DS(0.0)MRS(0.33)T(0.33)S(0.33)EPDPFAS(0.0)R	AT1G21630.1	AT1G21630.1|AT1G21630.2	Calcium-binding EF hand family protein , Symbols: , chr1:7581457-7587796 FORWARD LENGTH=1218	42883	30353.6	30854.2	31075.4	30791.2	37317	29762.9	36679.1	32148.3	28517.4	32545.1	32502.5	27889.8	31851.7	31484.6	28387.3	26699.9	27649.1	0.905323	0.0622169	0.956641	0.368801	3.49757e+07	3.4671e+07	3.41795e+07	3.44692e+07	3.44118e+07	3.4238e+07	3.45411e+07	3.43118e+07	3.54334e+07	3.51881e+07	3.56446e+07	3.51722e+07	3.22281e+07	3.30652e+07
	9	16.1	1	2	1	1	S1121s S1124s	1119	TDsMRsTSEPDPFASR	T(0.0)DS(0.99)MRS(0.50)T(0.50)S(0.0)EPDPFAS(0.0)R	AT1G21630.1	AT1G21630.1|AT1G21630.2	Calcium-binding EF hand family protein , Symbols: , chr1:7581457-7587796 FORWARD LENGTH=1218	342029	293632	293351	308154	358032	310665	347812	349722	306372	353851	310692	361316	285966	248973	327331	321607	188003	255981	0.801994	0.0166418	0.847455	0.0608414	3.49757e+07	3.4671e+07	3.41795e+07	3.44692e+07	3.44118e+07	3.4238e+07	3.45411e+07	3.43118e+07	3.54334e+07	3.51881e+07	3.56446e+07	3.51722e+07	3.22281e+07	3.30652e+07
	9	12.1	1	1	0	1	S1121s	1119	TDsMRSTSEPDPFASR	T(0.50)DS(0.50)MRS(0.0)T(0.0)S(0.0)EPDPFAS(0.0)R	AT1G21630.1	AT1G21630.1|AT1G21630.2	Calcium-binding EF hand family protein , Symbols: , chr1:7581457-7587796 FORWARD LENGTH=1218	40298.8	36982.7	40938.3	43177.3	35569.2	39721	38598	41040.1	35480	39244.1	38216.9	48748.3	31792.9	35030.1	44251.4	41273.7	36821.9	38241.5	0.942336	0.392426	0.995752	0.95019	3.49757e+07	3.4671e+07	3.41795e+07	3.44692e+07	3.44118e+07	3.4238e+07	3.45411e+07	3.43118e+07	3.54334e+07	3.51881e+07	3.56446e+07	3.51722e+07	3.22281e+07	3.30652e+07
	9	21.35	3	1	1	0	S1137s	1124	STSEPDPFASRFDsFNYQR	S(0.0)T(0.0)S(0.0)EPDPFAS(0.0)RFDS(0.99)FNY(0.0)QR	AT1G21630.1	AT1G21630.1|AT1G21630.2	Calcium-binding EF hand family protein , Symbols: , chr1:7581457-7587796 FORWARD LENGTH=1218	341831	356867	348816	332636	343298	341878	398369	413346	400693	397442	406739	395431	360963	359510	358294	360341	327778	322648	0.866301	4.38883e-05	0.915407	0.00202354	3.49757e+07	3.4671e+07	3.41795e+07	3.44692e+07	3.44118e+07	3.4238e+07	3.45411e+07	3.43118e+07	3.54334e+07	3.51881e+07	3.56446e+07	3.51722e+07	3.22281e+07	3.30652e+07
	9	16.85	0	1	0	1	S1133s	1124	STSEPDPFAsRFDSFNYQR	S(0.0)T(0.0)S(0.0)EPDPFAS(0.50)RFDS(0.50)FNY(0.0)QR	AT1G21630.1	AT1G21630.2|AT1G21630.1	Calcium-binding EF hand family protein , Symbols: , chr1:7581457-7587796 FORWARD LENGTH=1218	6303.27	5366.65	5906.32	3951.5	7054.19	6728.61	5706.94	7617.42	7566.14	2857.02	6434.7	7883.65	5313.11	7079.92	7151.67	6384.15	7999.35	6087.19	1.05121	0.715287	1.1108	0.440777	3.49757e+07	3.4671e+07	3.41795e+07	3.44692e+07	3.44118e+07	3.4238e+07	3.45411e+07	3.43118e+07	3.54334e+07	3.51881e+07	3.56446e+07	3.51722e+07	3.22281e+07	3.30652e+07
	9	14.1	14.1	1	1	0	S1137s	1135	FDsFNYQR	FDS(0.99)FNY(0.0)QR	AT1G21630.1	AT1G21630.2|AT1G21630.1	Calcium-binding EF hand family protein , Symbols: , chr1:7581457-7587796 FORWARD LENGTH=1218	145014	157119	136602	138380	115045	139981	172521	162827	183629	180460	166251	185924	122439	131596	133602	124600	122208	125423	0.722575	5.78714e-07	0.763533	2.80152e-06	3.49757e+07	3.4671e+07	3.41795e+07	3.44692e+07	3.44118e+07	3.4238e+07	3.45411e+07	3.43118e+07	3.54334e+07	3.51881e+07	3.56446e+07	3.51722e+07	3.22281e+07	3.30652e+07
	9	30.35	6	1	1	0	S1145s	1143	YDsFNAQSYDSSSNNNASETPK	Y(0.0)DS(0.99)FNAQS(0.0)Y(0.0)DS(0.0)S(0.0)S(0.0)NNNAS(0.0)ET(0.0)PK	AT1G21630.1	AT1G21630.2|AT1G21630.1	Calcium-binding EF hand family protein , Symbols: , chr1:7581457-7587796 FORWARD LENGTH=1218	1.07388e+06	1.01307e+06	1.03609e+06	1.05861e+06	1.05787e+06	1.02685e+06	1.15064e+06	1.22464e+06	1.26395e+06	1.20539e+06	1.19166e+06	1.19772e+06	978304	977462	968175	972679	906811	968783	0.797927	1.53717e-07	0.843157	1.95992e-06	3.49757e+07	3.4671e+07	3.41795e+07	3.44692e+07	3.44118e+07	3.4238e+07	3.45411e+07	3.43118e+07	3.54334e+07	3.51881e+07	3.56446e+07	3.51722e+07	3.22281e+07	3.30652e+07
	9	34.6	2	1	1	0	T1162t	1143	YDSFNAQSYDSSSNNNASEtPK	Y(0.0)DS(0.0)FNAQS(0.0)Y(0.0)DS(0.0)S(0.0)S(0.0)NNNAS(0.0)ET(0.99)PK	AT1G21630.1	AT1G21630.1|AT1G21630.2	Calcium-binding EF hand family protein , Symbols: , chr1:7581457-7587796 FORWARD LENGTH=1218	46311.8	46886.3	49715.9	51525.3	51417.8	49608.1	45213.6	33411.1	39188.6	41759.5	36409.7	36791.9	56365.4	49057.9	57786.9	48312.2	42889.7	45267.5	1.28743	0.00384532	1.3604	0.00111262	3.49757e+07	3.4671e+07	3.41795e+07	3.44692e+07	3.44118e+07	3.4238e+07	3.45411e+07	3.43118e+07	3.54334e+07	3.51881e+07	3.56446e+07	3.51722e+07	3.22281e+07	3.30652e+07
	9	14.1	14.1	1	1	0	S1172s	1165	ASLTRFDsIGSTR	AS(0.0)LT(0.0)RFDS(0.99)IGS(0.0)T(0.0)R	AT1G21630.1	AT1G21630.2|AT1G21630.1	Calcium-binding EF hand family protein , Symbols: , chr1:7581457-7587796 FORWARD LENGTH=1218	97815.3	98013	104037	109513	88675.5	100830	88934.9	82774.9	84386.6	85728.6	80635.1	84338.2	98396.7	93897.7	94784.2	93009.3	86062.2	86934.7	1.09133	0.00660772	1.15319	0.000264054	3.49757e+07	3.4671e+07	3.41795e+07	3.44692e+07	3.44118e+07	3.4238e+07	3.45411e+07	3.43118e+07	3.54334e+07	3.51881e+07	3.56446e+07	3.51722e+07	3.22281e+07	3.30652e+07
	9	13.35	13.35	1	1	0	S1172s	1170	FDsIGSTR	FDS(0.99)IGS(0.0)T(0.0)R	AT1G21630.1	AT1G21630.2|AT1G21630.1	Calcium-binding EF hand family protein , Symbols: , chr1:7581457-7587796 FORWARD LENGTH=1218	1.60513e+07	1.49894e+07	1.39918e+07	1.44501e+07	1.56782e+07	1.41623e+07	1.67012e+07	1.5599e+07	1.46876e+07	1.58752e+07	1.35243e+07	1.59947e+07	1.34716e+07	1.25657e+07	1.36517e+07	1.32493e+07	1.08088e+07	1.30373e+07	0.831163	0.0019916	0.878277	0.0155164	3.49757e+07	3.4671e+07	3.41795e+07	3.44692e+07	3.44118e+07	3.4238e+07	3.45411e+07	3.43118e+07	3.54334e+07	3.51881e+07	3.56446e+07	3.51722e+07	3.22281e+07	3.30652e+07
	9	11.6	11.6	1	1	0	S1175s	1170	FDSIGsTR	FDS(0.0)IGS(0.99)T(0.0)R	AT1G21630.1	AT1G21630.1|AT1G21630.2	Calcium-binding EF hand family protein , Symbols: , chr1:7581457-7587796 FORWARD LENGTH=1218	212568	180703	180746	207208	187291	207000	199687	193981	201623	168290	191136	170085	168305	182700	176479	182001	170505	149365	0.915144	0.0694746	0.967019	0.45815	3.49757e+07	3.4671e+07	3.41795e+07	3.44692e+07	3.44118e+07	3.4238e+07	3.45411e+07	3.43118e+07	3.54334e+07	3.51881e+07	3.56446e+07	3.51722e+07	3.22281e+07	3.30652e+07
	9	20.36	6	1	1	0	T1208t	1201	TTTTTAEtPR	T(0.0)T(0.0)T(0.0)T(0.0)T(0.0)AET(0.99)PR	AT1G21630.1	AT1G21630.2|AT1G21630.1	Calcium-binding EF hand family protein , Symbols: , chr1:7581457-7587796 FORWARD LENGTH=1218	39175.8	44055.1	52175.7	51759.8	47373.7	44885.8	50383.5	53445.3	48595.1	55372.1	47256.7	45771	67290.2	68487.2	62435.4	65619.8	59493.4	57700.5	1.26661	0.00018774	1.33841	3.49561e-05	3.49757e+07	3.4671e+07	3.41795e+07	3.44692e+07	3.44118e+07	3.4238e+07	3.45411e+07	3.43118e+07	3.54334e+07	3.51881e+07	3.56446e+07	3.51722e+07	3.22281e+07	3.30652e+07
	10	14.6	1	1	0	1	S12s	10	LSsIARPTAQGSSDPPPPQPRPTSR	LS(0.50)S(0.50)IARPT(0.0)AQGS(0.0)S(0.0)DPPPPQPRPT(0.0)S(0.0)R	AT2G46630.1	AT2G46630.1	unknown protein, LOCATED IN: chloroplast, EXPRESSED IN: 22 plant structures, EXPRESSED DURING: 13 growth stages, Has 110095 Blast hits to 59224 proteins in 2216 species: Archae - 177, Bacteria - 15429, Metazoa - 38345, Fungi - 18843, Plants - 13341, Viruses - 3084, Other Eukaryotes - 20876 (source: NCBI BLink). , Symbols: , chr2:19145529-19146713 FORWARD LENGTH=394	112888	115331	112281	103501	108211	112256	105536	106598	102271	101138	106609	102732	115486	112735	116708	116625	99035.4	123591	1.09489	0.0174613	#N/A	#N/A	#N/A	#N/A	#N/A	#N/A	#N/A	#N/A	#N/A	#N/A	#N/A	#N/A	#N/A	#N/A	#N/A	#N/A
	10	10.1	0	2	1	1	T17t T32t	10	LSSIARPtAQGSSDPPPPQPRPtSR	LS(0.14)S(0.14)IARPT(0.14)AQGS(0.14)S(0.14)DPPPPQPRPT(0.14)S(0.14)R	AT2G46630.1	AT2G46630.1	unknown protein, LOCATED IN: chloroplast, EXPRESSED IN: 22 plant structures, EXPRESSED DURING: 13 growth stages, Has 110095 Blast hits to 59224 proteins in 2216 species: Archae - 177, Bacteria - 15429, Metazoa - 38345, Fungi - 18843, Plants - 13341, Viruses - 3084, Other Eukaryotes - 20876 (source: NCBI BLink). , Symbols: , chr2:19145529-19146713 FORWARD LENGTH=394	28259.2	20303.7	32364.8	29269.7	28610.5	31651.1	42014.1	34967.2	35083.1	44414.9	35836.6	42735	43233.8	33552.7	39087.5	33580.2	30211	43532.1	0.949571	0.508553	#N/A	#N/A	#N/A	#N/A	#N/A	#N/A	#N/A	#N/A	#N/A	#N/A	#N/A	#N/A	#N/A	#N/A	#N/A	#N/A
	10	13.1	0	2	1	1	S11s S33s	10	LsSIARPTAQGSSDPPPPQPRPTsR	LS(0.14)S(0.14)IARPT(0.14)AQGS(0.14)S(0.14)DPPPPQPRPT(0.14)S(0.14)R	AT2G46630.1	AT2G46630.1	unknown protein, LOCATED IN: chloroplast, EXPRESSED IN: 22 plant structures, EXPRESSED DURING: 13 growth stages, Has 110095 Blast hits to 59224 proteins in 2216 species: Archae - 177, Bacteria - 15429, Metazoa - 38345, Fungi - 18843, Plants - 13341, Viruses - 3084, Other Eukaryotes - 20876 (source: NCBI BLink). , Symbols: , chr2:19145529-19146713 FORWARD LENGTH=394	38614.7	53315.8	43985.2	51426.3	43953.6	64611.9	42994.1	34870.9	58191.7	49678.4	37708.3	62623.6	48051.8	48538.8	53677.3	67724.1	46614.6	42938	1.07508	0.550819	#N/A	#N/A	#N/A	#N/A	#N/A	#N/A	#N/A	#N/A	#N/A	#N/A	#N/A	#N/A	#N/A	#N/A	#N/A	#N/A
	10	11.6	0	1	0	1	T17t	10	LSSIARPtAQGSSDPPPPQPRPTSR	LS(0.20)S(0.20)IARPT(0.20)AQGS(0.20)S(0.20)DPPPPQPRPT(0.0)S(0.0)R	AT2G46630.1	AT2G46630.1	unknown protein, LOCATED IN: chloroplast, EXPRESSED IN: 22 plant structures, EXPRESSED DURING: 13 growth stages, Has 110095 Blast hits to 59224 proteins in 2216 species: Archae - 177, Bacteria - 15429, Metazoa - 38345, Fungi - 18843, Plants - 13341, Viruses - 3084, Other Eukaryotes - 20876 (source: NCBI BLink). , Symbols: , chr2:19145529-19146713 FORWARD LENGTH=394	3792.41	5216.95	3880.84	2464.37	4429.37	3631.28	3249.1	4670.17	4866.91	0	4157.15	3797.03	3339.46	3523.82	5823.27	5003.44	3575.97	4484.45	1.24156	0.341339	#N/A	#N/A	#N/A	#N/A	#N/A	#N/A	#N/A	#N/A	#N/A	#N/A	#N/A	#N/A	#N/A	#N/A	#N/A	#N/A
	10	14.6	0	1	0	1	S11s	10	LsSIARPTAQGSSDPPPPQPRPTSR	LS(0.20)S(0.20)IARPT(0.20)AQGS(0.20)S(0.20)DPPPPQPRPT(0.0)S(0.0)R	AT2G46630.1	AT2G46630.1	unknown protein, LOCATED IN: chloroplast, EXPRESSED IN: 22 plant structures, EXPRESSED DURING: 13 growth stages, Has 110095 Blast hits to 59224 proteins in 2216 species: Archae - 177, Bacteria - 15429, Metazoa - 38345, Fungi - 18843, Plants - 13341, Viruses - 3084, Other Eukaryotes - 20876 (source: NCBI BLink). , Symbols: , chr2:19145529-19146713 FORWARD LENGTH=394	67635.9	62789.7	70676.6	66523.3	75601.4	71648.4	63808.6	63055.3	64715.7	55365.6	63302.8	75156.7	67290.8	70220.3	66514	69337.6	73620.3	70815.5	1.08405	0.0817656	#N/A	#N/A	#N/A	#N/A	#N/A	#N/A	#N/A	#N/A	#N/A	#N/A	#N/A	#N/A	#N/A	#N/A	#N/A	#N/A
	10	23.45	0	1	0	1	S12s	10	LSsIARPTAQGSSDPPPPQPR	LS(0.33)S(0.33)IARPT(0.33)AQGS(0.0)S(0.0)DPPPPQPR	AT2G46630.1	AT2G46630.1	unknown protein, LOCATED IN: chloroplast, EXPRESSED IN: 22 plant structures, EXPRESSED DURING: 13 growth stages, Has 110095 Blast hits to 59224 proteins in 2216 species: Archae - 177, Bacteria - 15429, Metazoa - 38345, Fungi - 18843, Plants - 13341, Viruses - 3084, Other Eukaryotes - 20876 (source: NCBI BLink). , Symbols: , chr2:19145529-19146713 FORWARD LENGTH=394	2.30522e+06	2.55278e+06	2.45986e+06	2.41752e+06	2.54289e+06	2.40114e+06	2.71919e+06	2.7256e+06	2.74805e+06	2.8023e+06	2.68341e+06	2.76566e+06	2.98247e+06	2.8315e+06	2.82615e+06	2.81385e+06	2.99101e+06	2.80295e+06	1.04888	0.00681053	#N/A	#N/A	#N/A	#N/A	#N/A	#N/A	#N/A	#N/A	#N/A	#N/A	#N/A	#N/A	#N/A	#N/A	#N/A	#N/A
	10	23.45	0	1	0	1	S11s	10	LsSIARPTAQGSSDPPPPQPR	LS(0.50)S(0.50)IARPT(0.0)AQGS(0.0)S(0.0)DPPPPQPR	AT2G46630.1	AT2G46630.1	unknown protein, LOCATED IN: chloroplast, EXPRESSED IN: 22 plant structures, EXPRESSED DURING: 13 growth stages, Has 110095 Blast hits to 59224 proteins in 2216 species: Archae - 177, Bacteria - 15429, Metazoa - 38345, Fungi - 18843, Plants - 13341, Viruses - 3084, Other Eukaryotes - 20876 (source: NCBI BLink). , Symbols: , chr2:19145529-19146713 FORWARD LENGTH=394	418154	415113	399520	407377	452128	375448	455392	434169	478652	467200	446608	418406	522949	476941	437006	450948	515435	473342	1.06525	0.107028	#N/A	#N/A	#N/A	#N/A	#N/A	#N/A	#N/A	#N/A	#N/A	#N/A	#N/A	#N/A	#N/A	#N/A	#N/A	#N/A
	10	23.05	0	1	0	1	T32t	16	PTAQGSSDPPPPQPRPtSR	PT(0.0)AQGS(0.0)S(0.0)DPPPPQPRPT(0.50)S(0.50)R	AT2G46630.1	AT2G46630.1	unknown protein, LOCATED IN: chloroplast, EXPRESSED IN: 22 plant structures, EXPRESSED DURING: 13 growth stages, Has 110095 Blast hits to 59224 proteins in 2216 species: Archae - 177, Bacteria - 15429, Metazoa - 38345, Fungi - 18843, Plants - 13341, Viruses - 3084, Other Eukaryotes - 20876 (source: NCBI BLink). , Symbols: , chr2:19145529-19146713 FORWARD LENGTH=394	0	0.232061	0.281172	0	0.783209	1465.2	0	1864.66	2109.83	0	0	1844.12	8.20974	2788.84	0	0	3983.3	0.24606	1.16533	0.854138	#N/A	#N/A	#N/A	#N/A	#N/A	#N/A	#N/A	#N/A	#N/A	#N/A	#N/A	#N/A	#N/A	#N/A	#N/A	#N/A
	10	10.1	99	1	1	0	S47s	45	QPsPPRQR	QPS(1.0)PPRQR	AT2G46630.1	AT2G46630.1	unknown protein, LOCATED IN: chloroplast, EXPRESSED IN: 22 plant structures, EXPRESSED DURING: 13 growth stages, Has 110095 Blast hits to 59224 proteins in 2216 species: Archae - 177, Bacteria - 15429, Metazoa - 38345, Fungi - 18843, Plants - 13341, Viruses - 3084, Other Eukaryotes - 20876 (source: NCBI BLink). , Symbols: , chr2:19145529-19146713 FORWARD LENGTH=394	5308.34	3691.44	7158.98	5575.7	6994.15	4073.91	7699.52	6626.66	7430.77	7208.52	10192.9	8988.16	8289.1	8770.66	10251.9	9024.26	7885.39	10054.9	1.12731	0.154226	#N/A	#N/A	#N/A	#N/A	#N/A	#N/A	#N/A	#N/A	#N/A	#N/A	#N/A	#N/A	#N/A	#N/A	#N/A	#N/A
	10	9.35	99	1	1	0	S56s	53	QPRsPPR	QPRS(1.0)PPR	AT2G46630.1	AT2G46630.1	unknown protein, LOCATED IN: chloroplast, EXPRESSED IN: 22 plant structures, EXPRESSED DURING: 13 growth stages, Has 110095 Blast hits to 59224 proteins in 2216 species: Archae - 177, Bacteria - 15429, Metazoa - 38345, Fungi - 18843, Plants - 13341, Viruses - 3084, Other Eukaryotes - 20876 (source: NCBI BLink). , Symbols: , chr2:19145529-19146713 FORWARD LENGTH=394	10360	9036.18	10665.9	9872.82	12604	7256.71	24818.3	30112.4	30621.5	33711	30826.7	29954.3	22137.8	28103	26292.3	23555.5	27624	26799.3	0.858189	0.019266	#N/A	#N/A	#N/A	#N/A	#N/A	#N/A	#N/A	#N/A	#N/A	#N/A	#N/A	#N/A	#N/A	#N/A	#N/A	#N/A
	10	20.1	99	2	2	0	S56s S65s	53	QPRsPPRQQDPPsPPR	QPRS(1.0)PPRQQDPPS(1.0)PPR	AT2G46630.1	AT2G46630.1	unknown protein, LOCATED IN: chloroplast, EXPRESSED IN: 22 plant structures, EXPRESSED DURING: 13 growth stages, Has 110095 Blast hits to 59224 proteins in 2216 species: Archae - 177, Bacteria - 15429, Metazoa - 38345, Fungi - 18843, Plants - 13341, Viruses - 3084, Other Eukaryotes - 20876 (source: NCBI BLink). , Symbols: , chr2:19145529-19146713 FORWARD LENGTH=394	2.13529e+06	2.22126e+06	2.12304e+06	2.18729e+06	2.06618e+06	2.12223e+06	2.20181e+06	2.15435e+06	2.25679e+06	2.10303e+06	2.16693e+06	2.11222e+06	2.3282e+06	2.51308e+06	2.3075e+06	2.36539e+06	2.64525e+06	2.4138e+06	1.12144	0.00103308	#N/A	#N/A	#N/A	#N/A	#N/A	#N/A	#N/A	#N/A	#N/A	#N/A	#N/A	#N/A	#N/A	#N/A	#N/A	#N/A
	10	16.1	99	2	2	0	S56s S65s	56	sPPRQQDPPsPPR	S(1.0)PPRQQDPPS(1.0)PPR	AT2G46630.1	AT2G46630.1	unknown protein, LOCATED IN: chloroplast, EXPRESSED IN: 22 plant structures, EXPRESSED DURING: 13 growth stages, Has 110095 Blast hits to 59224 proteins in 2216 species: Archae - 177, Bacteria - 15429, Metazoa - 38345, Fungi - 18843, Plants - 13341, Viruses - 3084, Other Eukaryotes - 20876 (source: NCBI BLink). , Symbols: , chr2:19145529-19146713 FORWARD LENGTH=394	810150	798262	826535	829242	815451	844222	950201	925175	896644	893403	948708	883829	886606	917094	862089	905037	1.00574e+06	911556	0.998211	0.945134	#N/A	#N/A	#N/A	#N/A	#N/A	#N/A	#N/A	#N/A	#N/A	#N/A	#N/A	#N/A	#N/A	#N/A	#N/A	#N/A
	10	15.35	15.35	1	1	0	S56s	53	QPRsPPRQQDPPSPPR	QPRS(0.99)PPRQQDPPS(0.0)PPR	AT2G46630.1	AT2G46630.1	unknown protein, LOCATED IN: chloroplast, EXPRESSED IN: 22 plant structures, EXPRESSED DURING: 13 growth stages, Has 110095 Blast hits to 59224 proteins in 2216 species: Archae - 177, Bacteria - 15429, Metazoa - 38345, Fungi - 18843, Plants - 13341, Viruses - 3084, Other Eukaryotes - 20876 (source: NCBI BLink). , Symbols: , chr2:19145529-19146713 FORWARD LENGTH=394	39757	42543.2	48278.7	43692.2	50044.4	46633.3	46467.3	43489.4	43452.1	50462.4	45581.2	47181.3	49167.9	47921.8	40678.6	48265.3	51485.4	48077.1	1.0324	0.43381	#N/A	#N/A	#N/A	#N/A	#N/A	#N/A	#N/A	#N/A	#N/A	#N/A	#N/A	#N/A	#N/A	#N/A	#N/A	#N/A
	10	12.1	12.1	1	1	0	S56s	56	sPPRQQDPPSPPR	S(0.99)PPRQQDPPS(0.0)PPR	AT2G46630.1	AT2G46630.1	unknown protein, LOCATED IN: chloroplast, EXPRESSED IN: 22 plant structures, EXPRESSED DURING: 13 growth stages, Has 110095 Blast hits to 59224 proteins in 2216 species: Archae - 177, Bacteria - 15429, Metazoa - 38345, Fungi - 18843, Plants - 13341, Viruses - 3084, Other Eukaryotes - 20876 (source: NCBI BLink). , Symbols: , chr2:19145529-19146713 FORWARD LENGTH=394	131045	131387	132998	133068	131972	122086	140335	135145	145567	144418	148206	133236	139222	151658	138022	140353	171495	146966	1.04819	0.261735	#N/A	#N/A	#N/A	#N/A	#N/A	#N/A	#N/A	#N/A	#N/A	#N/A	#N/A	#N/A	#N/A	#N/A	#N/A	#N/A
	10	14.1	99	3	3	0	S56s S65s T75t	56	sPPRQQDPPsPPRQQQQPLtPPR	S(1.0)PPRQQDPPS(1.0)PPRQQQQPLT(1.0)PPR	AT2G46630.1	AT2G46630.1	unknown protein, LOCATED IN: chloroplast, EXPRESSED IN: 22 plant structures, EXPRESSED DURING: 13 growth stages, Has 110095 Blast hits to 59224 proteins in 2216 species: Archae - 177, Bacteria - 15429, Metazoa - 38345, Fungi - 18843, Plants - 13341, Viruses - 3084, Other Eukaryotes - 20876 (source: NCBI BLink). , Symbols: , chr2:19145529-19146713 FORWARD LENGTH=394	237449	237447	230850	228745	226165	232086	208511	203631	215304	195479	232977	202451	238835	255561	260522	244740	297001	266947	1.24258	0.000462195	#N/A	#N/A	#N/A	#N/A	#N/A	#N/A	#N/A	#N/A	#N/A	#N/A	#N/A	#N/A	#N/A	#N/A	#N/A	#N/A
	10	11.1	10.85	1	1	0	S65s	56	SPPRQQDPPsPPR	S(0.0)PPRQQDPPS(0.99)PPR	AT2G46630.1	AT2G46630.1	unknown protein, LOCATED IN: chloroplast, EXPRESSED IN: 22 plant structures, EXPRESSED DURING: 13 growth stages, Has 110095 Blast hits to 59224 proteins in 2216 species: Archae - 177, Bacteria - 15429, Metazoa - 38345, Fungi - 18843, Plants - 13341, Viruses - 3084, Other Eukaryotes - 20876 (source: NCBI BLink). , Symbols: , chr2:19145529-19146713 FORWARD LENGTH=394	91437.6	90842.1	94119.7	93645.3	83483.4	82111	93084.2	95848.7	102999	97012.5	97013.4	91243.4	99702.6	99233.9	94108.6	95220.2	132969	104676	1.08439	0.216704	#N/A	#N/A	#N/A	#N/A	#N/A	#N/A	#N/A	#N/A	#N/A	#N/A	#N/A	#N/A	#N/A	#N/A	#N/A	#N/A
	10	12.1	0.5	2	1	1	S56s T75t	56	sPPRQQDPPSPPRQQQQPLtPPR	S(0.0)PPRQQDPPS(0.50)PPRQQQQPLT(0.50)PPR	AT2G46630.1	AT2G46630.1	unknown protein, LOCATED IN: chloroplast, EXPRESSED IN: 22 plant structures, EXPRESSED DURING: 13 growth stages, Has 110095 Blast hits to 59224 proteins in 2216 species: Archae - 177, Bacteria - 15429, Metazoa - 38345, Fungi - 18843, Plants - 13341, Viruses - 3084, Other Eukaryotes - 20876 (source: NCBI BLink). , Symbols: , chr2:19145529-19146713 FORWARD LENGTH=394	5309.28	5525.25	4426.88	5556.09	6176.66	4409.81	1742.7	2950.65	3239.24	2743.35	3624.39	4965.43	7081.68	5430	6553.51	1733.31	7376.74	7015.19	1.82658	0.0214734	#N/A	#N/A	#N/A	#N/A	#N/A	#N/A	#N/A	#N/A	#N/A	#N/A	#N/A	#N/A	#N/A	#N/A	#N/A	#N/A
	10	12.3	99	1	1	0	S65s	60	QQDPPsPPR	QQDPPS(1.0)PPR	AT2G46630.1	AT2G46630.1	unknown protein, LOCATED IN: chloroplast, EXPRESSED IN: 22 plant structures, EXPRESSED DURING: 13 growth stages, Has 110095 Blast hits to 59224 proteins in 2216 species: Archae - 177, Bacteria - 15429, Metazoa - 38345, Fungi - 18843, Plants - 13341, Viruses - 3084, Other Eukaryotes - 20876 (source: NCBI BLink). , Symbols: , chr2:19145529-19146713 FORWARD LENGTH=394	9600.65	13627	5277.16	6908.08	4818.14	6455.43	10173.6	10223.2	8215.32	12398.8	12159.6	8746.77	7748.99	8665.12	8766.83	7678.79	8559.16	4517.04	0.741892	0.0195037	#N/A	#N/A	#N/A	#N/A	#N/A	#N/A	#N/A	#N/A	#N/A	#N/A	#N/A	#N/A	#N/A	#N/A	#N/A	#N/A
	10	21.25	99	2	2	0	S65s T75t	60	QQDPPsPPRQQQQPLtPPR	QQDPPS(1.0)PPRQQQQPLT(1.0)PPR	AT2G46630.1	AT2G46630.1	unknown protein, LOCATED IN: chloroplast, EXPRESSED IN: 22 plant structures, EXPRESSED DURING: 13 growth stages, Has 110095 Blast hits to 59224 proteins in 2216 species: Archae - 177, Bacteria - 15429, Metazoa - 38345, Fungi - 18843, Plants - 13341, Viruses - 3084, Other Eukaryotes - 20876 (source: NCBI BLink). , Symbols: , chr2:19145529-19146713 FORWARD LENGTH=394	676644	668658	670101	646224	648895	649049	665761	651438	650175	686195	663098	673872	738214	789293	737082	789407	754197	727775	1.13668	2.55909e-05	#N/A	#N/A	#N/A	#N/A	#N/A	#N/A	#N/A	#N/A	#N/A	#N/A	#N/A	#N/A	#N/A	#N/A	#N/A	#N/A
	10	20.1	8.25	1	1	0	S65s	60	QQDPPsPPRQQQQPLTPPR	QQDPPS(0.99)PPRQQQQPLT(0.0)PPR	AT2G46630.1	AT2G46630.1	unknown protein, LOCATED IN: chloroplast, EXPRESSED IN: 22 plant structures, EXPRESSED DURING: 13 growth stages, Has 110095 Blast hits to 59224 proteins in 2216 species: Archae - 177, Bacteria - 15429, Metazoa - 38345, Fungi - 18843, Plants - 13341, Viruses - 3084, Other Eukaryotes - 20876 (source: NCBI BLink). , Symbols: , chr2:19145529-19146713 FORWARD LENGTH=394	5311.87	6107.77	7691.23	3378.14	3066.3	4420.08	3261.88	8218.3	6402.94	5709.63	5742.31	5648.28	3784.65	6900.06	5163.12	6296.25	4918.34	6747.71	0.966464	0.816103	#N/A	#N/A	#N/A	#N/A	#N/A	#N/A	#N/A	#N/A	#N/A	#N/A	#N/A	#N/A	#N/A	#N/A	#N/A	#N/A
	10	10.6	1.5	1	1	0	T75t	60	QQDPPSPPRQQQQPLtPPR	QQDPPS(0.0)PPRQQQQPLT(0.99)PPR	AT2G46630.1	AT2G46630.1	unknown protein, LOCATED IN: chloroplast, EXPRESSED IN: 22 plant structures, EXPRESSED DURING: 13 growth stages, Has 110095 Blast hits to 59224 proteins in 2216 species: Archae - 177, Bacteria - 15429, Metazoa - 38345, Fungi - 18843, Plants - 13341, Viruses - 3084, Other Eukaryotes - 20876 (source: NCBI BLink). , Symbols: , chr2:19145529-19146713 FORWARD LENGTH=394	5031.73	3969.53	4978.48	5762.61	4571.24	4429.91	5281.59	3518.21	4067.39	3179	2463.8	5995.83	5616.19	3896.05	6458.36	5005.43	5582.44	6216.73	1.33745	0.0637172	#N/A	#N/A	#N/A	#N/A	#N/A	#N/A	#N/A	#N/A	#N/A	#N/A	#N/A	#N/A	#N/A	#N/A	#N/A	#N/A
	10	15.7	99	1	1	0	T75t	69	QQQQPLtPPR	QQQQPLT(1.0)PPR	AT2G46630.1	AT2G46630.1	unknown protein, LOCATED IN: chloroplast, EXPRESSED IN: 22 plant structures, EXPRESSED DURING: 13 growth stages, Has 110095 Blast hits to 59224 proteins in 2216 species: Archae - 177, Bacteria - 15429, Metazoa - 38345, Fungi - 18843, Plants - 13341, Viruses - 3084, Other Eukaryotes - 20876 (source: NCBI BLink). , Symbols: , chr2:19145529-19146713 FORWARD LENGTH=394	164481	162384	171573	160005	170481	177853	178272	197643	187745	193465	183538	184335	193072	199519	202685	192992	216573	213729	1.08317	0.0112652	#N/A	#N/A	#N/A	#N/A	#N/A	#N/A	#N/A	#N/A	#N/A	#N/A	#N/A	#N/A	#N/A	#N/A	#N/A	#N/A
	10	12.8	99	1	1	0	T75t	69	QQQQPLtPPRQK	QQQQPLT(1.0)PPRQK	AT2G46630.1	AT2G46630.1	unknown protein, LOCATED IN: chloroplast, EXPRESSED IN: 22 plant structures, EXPRESSED DURING: 13 growth stages, Has 110095 Blast hits to 59224 proteins in 2216 species: Archae - 177, Bacteria - 15429, Metazoa - 38345, Fungi - 18843, Plants - 13341, Viruses - 3084, Other Eukaryotes - 20876 (source: NCBI BLink). , Symbols: , chr2:19145529-19146713 FORWARD LENGTH=394	87001.2	84938.9	85593.4	89955.7	82143.6	94640.4	84604.2	74310.8	86012.4	86701.6	85455.7	81075.5	86804.2	99977.3	84296.6	93417.8	103342	96629.9	1.1331	0.0116811	#N/A	#N/A	#N/A	#N/A	#N/A	#N/A	#N/A	#N/A	#N/A	#N/A	#N/A	#N/A	#N/A	#N/A	#N/A	#N/A
	10	15.6	2	1	1	0	S91s	81	APPTSPPQERsPYHSPPSR	APPT(0.0)S(0.0)PPQERS(0.99)PY(0.0)HS(0.0)PPS(0.0)R	AT2G46630.1	AT2G46630.1	unknown protein, LOCATED IN: chloroplast, EXPRESSED IN: 22 plant structures, EXPRESSED DURING: 13 growth stages, Has 110095 Blast hits to 59224 proteins in 2216 species: Archae - 177, Bacteria - 15429, Metazoa - 38345, Fungi - 18843, Plants - 13341, Viruses - 3084, Other Eukaryotes - 20876 (source: NCBI BLink). , Symbols: , chr2:19145529-19146713 FORWARD LENGTH=394	8889.52	9288.17	6170.98	7888.71	9710	5604.07	9576.91	8086.68	5479.93	7156.84	7301.71	10039.1	6411.86	9119.11	8534.8	10095.9	7306.58	8726.82	1.05361	0.636195	#N/A	#N/A	#N/A	#N/A	#N/A	#N/A	#N/A	#N/A	#N/A	#N/A	#N/A	#N/A	#N/A	#N/A	#N/A	#N/A
	10	18.75	1	2	1	1	S91s Y93y	81	APPTSPPQERsPyHSPPSR	APPT(0.0)S(0.25)PPQERS(0.25)PY(0.25)HS(0.25)PPS(0.0)R	AT2G46630.1	AT2G46630.1	unknown protein, LOCATED IN: chloroplast, EXPRESSED IN: 22 plant structures, EXPRESSED DURING: 13 growth stages, Has 110095 Blast hits to 59224 proteins in 2216 species: Archae - 177, Bacteria - 15429, Metazoa - 38345, Fungi - 18843, Plants - 13341, Viruses - 3084, Other Eukaryotes - 20876 (source: NCBI BLink). , Symbols: , chr2:19145529-19146713 FORWARD LENGTH=394	41938.2	42350.7	42018	38105.6	39148.3	46856.5	35405.5	35980.5	46740.8	42016.1	40592.9	40234.6	42917.3	40360.3	40600.2	46937.9	47862.2	56472.6	1.14184	0.0874797	#N/A	#N/A	#N/A	#N/A	#N/A	#N/A	#N/A	#N/A	#N/A	#N/A	#N/A	#N/A	#N/A	#N/A	#N/A	#N/A
	10	15.02	0.51	3	1	2	T84t S91s S95s	81	APPtSPPQERsPYHsPPSR	APPT(0.25)S(0.25)PPQERS(0.25)PY(0.25)HS(0.99)PPS(0.0)R	AT2G46630.1	AT2G46630.1	unknown protein, LOCATED IN: chloroplast, EXPRESSED IN: 22 plant structures, EXPRESSED DURING: 13 growth stages, Has 110095 Blast hits to 59224 proteins in 2216 species: Archae - 177, Bacteria - 15429, Metazoa - 38345, Fungi - 18843, Plants - 13341, Viruses - 3084, Other Eukaryotes - 20876 (source: NCBI BLink). , Symbols: , chr2:19145529-19146713 FORWARD LENGTH=394	90171.8	138542	96485.3	150603	134365	139003	115049	132121	81627.5	132217	102654	103950	152912	91725.9	121366	142523	182162	163892	1.28004	0.0696278	#N/A	#N/A	#N/A	#N/A	#N/A	#N/A	#N/A	#N/A	#N/A	#N/A	#N/A	#N/A	#N/A	#N/A	#N/A	#N/A
	10	17.86	1	2	1	1	T84t S91s	81	APPtSPPQERsPYHSPPSR	APPT(0.50)S(0.50)PPQERS(0.0)PY(0.0)HS(0.0)PPS(0.0)R	AT2G46630.1	AT2G46630.1	unknown protein, LOCATED IN: chloroplast, EXPRESSED IN: 22 plant structures, EXPRESSED DURING: 13 growth stages, Has 110095 Blast hits to 59224 proteins in 2216 species: Archae - 177, Bacteria - 15429, Metazoa - 38345, Fungi - 18843, Plants - 13341, Viruses - 3084, Other Eukaryotes - 20876 (source: NCBI BLink). , Symbols: , chr2:19145529-19146713 FORWARD LENGTH=394	24360	28095.8	37558.6	29028.2	26593.7	29319.9	19423.2	27728.6	31376.1	23808.2	32316	29318.7	34629.4	38996.6	34037.5	31221.6	39400.2	35106.8	1.3014	0.00602047	#N/A	#N/A	#N/A	#N/A	#N/A	#N/A	#N/A	#N/A	#N/A	#N/A	#N/A	#N/A	#N/A	#N/A	#N/A	#N/A
	10	18.85	0.5	2	1	1	S91s S95s	81	APPTSPPQERsPYHsPPSR	APPT(0.0)S(0.20)PPQERS(0.20)PY(0.20)HS(0.20)PPS(0.20)R	AT2G46630.1	AT2G46630.1	unknown protein, LOCATED IN: chloroplast, EXPRESSED IN: 22 plant structures, EXPRESSED DURING: 13 growth stages, Has 110095 Blast hits to 59224 proteins in 2216 species: Archae - 177, Bacteria - 15429, Metazoa - 38345, Fungi - 18843, Plants - 13341, Viruses - 3084, Other Eukaryotes - 20876 (source: NCBI BLink). , Symbols: , chr2:19145529-19146713 FORWARD LENGTH=394	14433.6	13530.5	14307.7	18873.7	13208.6	14801.7	9696.03	16626.9	15471.6	12559.7	13255.8	14296.1	16643.6	17410	13247.9	16602.4	22710.7	18643.9	1.28511	0.0361128	#N/A	#N/A	#N/A	#N/A	#N/A	#N/A	#N/A	#N/A	#N/A	#N/A	#N/A	#N/A	#N/A	#N/A	#N/A	#N/A
	10	14.51	0	3	2	1	S85s S91s S95s	81	APPTsPPQERsPYHsPPSR	APPT(0.50)S(0.50)PPQERS(0.0)PY(0.0)HS(0.0)PPS(0.0)R	AT2G46630.1	AT2G46630.1	unknown protein, LOCATED IN: chloroplast, EXPRESSED IN: 22 plant structures, EXPRESSED DURING: 13 growth stages, Has 110095 Blast hits to 59224 proteins in 2216 species: Archae - 177, Bacteria - 15429, Metazoa - 38345, Fungi - 18843, Plants - 13341, Viruses - 3084, Other Eukaryotes - 20876 (source: NCBI BLink). , Symbols: , chr2:19145529-19146713 FORWARD LENGTH=394	868782	876731	935463	898667	806884	881135	767570	844450	831051	768374	832675	768103	1.13058e+06	1.06645e+06	1.05695e+06	1.115e+06	1.35951e+06	1.20035e+06	1.43984	2.6858e-05	#N/A	#N/A	#N/A	#N/A	#N/A	#N/A	#N/A	#N/A	#N/A	#N/A	#N/A	#N/A	#N/A	#N/A	#N/A	#N/A
	10	18.25	2	2	2	0	S85s S91s	81	APPTsPPQERsPYHSPPSR	APPT(0.0)S(0.99)PPQERS(0.99)PY(0.0)HS(0.0)PPS(0.0)R	AT2G46630.1	AT2G46630.1	unknown protein, LOCATED IN: chloroplast, EXPRESSED IN: 22 plant structures, EXPRESSED DURING: 13 growth stages, Has 110095 Blast hits to 59224 proteins in 2216 species: Archae - 177, Bacteria - 15429, Metazoa - 38345, Fungi - 18843, Plants - 13341, Viruses - 3084, Other Eukaryotes - 20876 (source: NCBI BLink). , Symbols: , chr2:19145529-19146713 FORWARD LENGTH=394	316223	315562	326867	326139	308353	317840	279911	283006	305621	288543	279389	308771	342564	345365	328675	331034	398593	359941	1.20681	0.000475871	#N/A	#N/A	#N/A	#N/A	#N/A	#N/A	#N/A	#N/A	#N/A	#N/A	#N/A	#N/A	#N/A	#N/A	#N/A	#N/A
	10	12.1	12.1	2	2	0	S91s S95s	91	sPYHsPPSR	S(0.99)PY(0.0)HS(0.99)PPS(0.0)R	AT2G46630.1	AT2G46630.1	unknown protein, LOCATED IN: chloroplast, EXPRESSED IN: 22 plant structures, EXPRESSED DURING: 13 growth stages, Has 110095 Blast hits to 59224 proteins in 2216 species: Archae - 177, Bacteria - 15429, Metazoa - 38345, Fungi - 18843, Plants - 13341, Viruses - 3084, Other Eukaryotes - 20876 (source: NCBI BLink). , Symbols: , chr2:19145529-19146713 FORWARD LENGTH=394	1971.75	1498.56	2358.22	1562.21	0	0	2207.61	2825.32	3097.87	3134.27	2437.03	3706.98	0	0	3069.16	2728.52	0	2761.21	0.491634	0.0541718	#N/A	#N/A	#N/A	#N/A	#N/A	#N/A	#N/A	#N/A	#N/A	#N/A	#N/A	#N/A	#N/A	#N/A	#N/A	#N/A
	10	12.61	1	1	0	1	S85s	81	APPTsPPQER	APPT(0.50)S(0.50)PPQER	AT2G46630.1	AT2G46630.1	unknown protein, LOCATED IN: chloroplast, EXPRESSED IN: 22 plant structures, EXPRESSED DURING: 13 growth stages, Has 110095 Blast hits to 59224 proteins in 2216 species: Archae - 177, Bacteria - 15429, Metazoa - 38345, Fungi - 18843, Plants - 13341, Viruses - 3084, Other Eukaryotes - 20876 (source: NCBI BLink). , Symbols: , chr2:19145529-19146713 FORWARD LENGTH=394	87744.9	81415.2	92767.3	84146.8	94034.8	76452	88635.2	90875.2	88790.7	97488.7	89929.2	89212	93876.7	102499	109679	119672	117558	110086	1.199	0.00142991	#N/A	#N/A	#N/A	#N/A	#N/A	#N/A	#N/A	#N/A	#N/A	#N/A	#N/A	#N/A	#N/A	#N/A	#N/A	#N/A
	10	17.75	0.5	2	1	1	S85s S95s	81	APPTsPPQERSPYHsPPSR	APPT(0.0)S(0.25)PPQERS(0.25)PY(0.25)HS(0.25)PPS(0.0)R	AT2G46630.1	AT2G46630.1	unknown protein, LOCATED IN: chloroplast, EXPRESSED IN: 22 plant structures, EXPRESSED DURING: 13 growth stages, Has 110095 Blast hits to 59224 proteins in 2216 species: Archae - 177, Bacteria - 15429, Metazoa - 38345, Fungi - 18843, Plants - 13341, Viruses - 3084, Other Eukaryotes - 20876 (source: NCBI BLink). , Symbols: , chr2:19145529-19146713 FORWARD LENGTH=394	20706.2	24047.7	20218.2	23747.1	24332.2	20813.6	19016.6	19389.6	22795.2	22679.6	20014.7	16612.3	25386.8	23347.1	21727.9	24503.7	24027.9	25110.9	1.19581	0.00524642	#N/A	#N/A	#N/A	#N/A	#N/A	#N/A	#N/A	#N/A	#N/A	#N/A	#N/A	#N/A	#N/A	#N/A	#N/A	#N/A
	10	12.35	0	2	1	1	T84t S95s	81	APPtSPPQERSPYHsPPSR	APPT(0.50)S(0.50)PPQERS(0.0)PY(0.0)HS(0.99)PPS(0.0)R	AT2G46630.1	AT2G46630.1	unknown protein, LOCATED IN: chloroplast, EXPRESSED IN: 22 plant structures, EXPRESSED DURING: 13 growth stages, Has 110095 Blast hits to 59224 proteins in 2216 species: Archae - 177, Bacteria - 15429, Metazoa - 38345, Fungi - 18843, Plants - 13341, Viruses - 3084, Other Eukaryotes - 20876 (source: NCBI BLink). , Symbols: , chr2:19145529-19146713 FORWARD LENGTH=394	33926.7	27546.5	25161.4	28274	24035.5	30629.2	22058.9	19885	17616.3	18639.2	25297.9	20045	22606.6	26705.2	24895.2	23213	32816.5	26046.7	1.26502	0.0154653	#N/A	#N/A	#N/A	#N/A	#N/A	#N/A	#N/A	#N/A	#N/A	#N/A	#N/A	#N/A	#N/A	#N/A	#N/A	#N/A
	10	14.85	2	1	1	0	S95s	91	SPYHsPPSR	S(0.0)PY(0.0)HS(0.99)PPS(0.0)R	AT2G46630.1	AT2G46630.1	unknown protein, LOCATED IN: chloroplast, EXPRESSED IN: 22 plant structures, EXPRESSED DURING: 13 growth stages, Has 110095 Blast hits to 59224 proteins in 2216 species: Archae - 177, Bacteria - 15429, Metazoa - 38345, Fungi - 18843, Plants - 13341, Viruses - 3084, Other Eukaryotes - 20876 (source: NCBI BLink). , Symbols: , chr2:19145529-19146713 FORWARD LENGTH=394	43314.1	44064.4	42853	43554.2	44915.4	45259.8	52365.4	43770.5	45407.6	42628.2	47251.5	48213.4	54278.9	45914.8	44145.2	43836.1	58445.5	51018.5	1.06438	0.313895	#N/A	#N/A	#N/A	#N/A	#N/A	#N/A	#N/A	#N/A	#N/A	#N/A	#N/A	#N/A	#N/A	#N/A	#N/A	#N/A
	10	13.1	99	2	2	0	S102s T105t	100	HMsPPtPPK	HMS(1.0)PPT(1.0)PPK	AT2G46630.1	AT2G46630.1	unknown protein, LOCATED IN: chloroplast, EXPRESSED IN: 22 plant structures, EXPRESSED DURING: 13 growth stages, Has 110095 Blast hits to 59224 proteins in 2216 species: Archae - 177, Bacteria - 15429, Metazoa - 38345, Fungi - 18843, Plants - 13341, Viruses - 3084, Other Eukaryotes - 20876 (source: NCBI BLink). , Symbols: , chr2:19145529-19146713 FORWARD LENGTH=394	940576	951114	957640	937533	970067	972522	1.01879e+06	988104	1.00615e+06	989177	973464	974247	1.38934e+06	1.33603e+06	1.3249e+06	1.34086e+06	1.1734e+06	1.26157e+06	1.31532	1.91699e-06	#N/A	#N/A	#N/A	#N/A	#N/A	#N/A	#N/A	#N/A	#N/A	#N/A	#N/A	#N/A	#N/A	#N/A	#N/A	#N/A
	10	20.1	99	3	3	0	S102s T105t T111t	100	HMsPPtPPKAAtPPPPPPR	HMS(1.0)PPT(1.0)PPKAAT(1.0)PPPPPPR	AT2G46630.1	AT2G46630.1	unknown protein, LOCATED IN: chloroplast, EXPRESSED IN: 22 plant structures, EXPRESSED DURING: 13 growth stages, Has 110095 Blast hits to 59224 proteins in 2216 species: Archae - 177, Bacteria - 15429, Metazoa - 38345, Fungi - 18843, Plants - 13341, Viruses - 3084, Other Eukaryotes - 20876 (source: NCBI BLink). , Symbols: , chr2:19145529-19146713 FORWARD LENGTH=394	813239	789092	800609	777775	794464	806192	798645	763528	759658	775687	772345	815680	1.02957e+06	998469	1.08743e+06	1.05273e+06	831704	940373	1.26779	0.00030069	#N/A	#N/A	#N/A	#N/A	#N/A	#N/A	#N/A	#N/A	#N/A	#N/A	#N/A	#N/A	#N/A	#N/A	#N/A	#N/A
	10	12.85	2	1	1	0	S102s	100	HMsPPTPPK	HMS(0.99)PPT(0.0)PPK	AT2G46630.1	AT2G46630.1	unknown protein, LOCATED IN: chloroplast, EXPRESSED IN: 22 plant structures, EXPRESSED DURING: 13 growth stages, Has 110095 Blast hits to 59224 proteins in 2216 species: Archae - 177, Bacteria - 15429, Metazoa - 38345, Fungi - 18843, Plants - 13341, Viruses - 3084, Other Eukaryotes - 20876 (source: NCBI BLink). , Symbols: , chr2:19145529-19146713 FORWARD LENGTH=394	39233.6	34031.9	29844.6	32802.8	34099.3	33672.2	32048.2	32101.6	36135.1	32790.1	30999.6	32948.9	26473.7	31324.2	32312.7	31241.6	35579.3	32916.6	0.963581	0.417462	#N/A	#N/A	#N/A	#N/A	#N/A	#N/A	#N/A	#N/A	#N/A	#N/A	#N/A	#N/A	#N/A	#N/A	#N/A	#N/A
	10	18.05	99	1	1	0	T111t	109	AAtPPPPPPR	AAT(1.0)PPPPPPR	AT2G46630.1	AT2G46630.1	unknown protein, LOCATED IN: chloroplast, EXPRESSED IN: 22 plant structures, EXPRESSED DURING: 13 growth stages, Has 110095 Blast hits to 59224 proteins in 2216 species: Archae - 177, Bacteria - 15429, Metazoa - 38345, Fungi - 18843, Plants - 13341, Viruses - 3084, Other Eukaryotes - 20876 (source: NCBI BLink). , Symbols: , chr2:19145529-19146713 FORWARD LENGTH=394	426481	413789	414794	444997	413065	428503	420016	455454	450628	442853	441659	433826	514056	530668	593894	574945	564555	557822	1.26149	4.73391e-06	#N/A	#N/A	#N/A	#N/A	#N/A	#N/A	#N/A	#N/A	#N/A	#N/A	#N/A	#N/A	#N/A	#N/A	#N/A	#N/A
	10	15.1	15.1	1	1	0	S126s	119	SSYTSPPsPK	S(0.0)S(0.0)Y(0.0)T(0.0)S(0.0)PPS(0.99)PK	AT2G46630.1	AT2G46630.1	unknown protein, LOCATED IN: chloroplast, EXPRESSED IN: 22 plant structures, EXPRESSED DURING: 13 growth stages, Has 110095 Blast hits to 59224 proteins in 2216 species: Archae - 177, Bacteria - 15429, Metazoa - 38345, Fungi - 18843, Plants - 13341, Viruses - 3084, Other Eukaryotes - 20876 (source: NCBI BLink). , Symbols: , chr2:19145529-19146713 FORWARD LENGTH=394	441244	450681	399557	434853	445381	486605	445574	450793	408004	453059	455364	425322	452401	455799	449456	502223	375415	441438	1.01464	0.733107	#N/A	#N/A	#N/A	#N/A	#N/A	#N/A	#N/A	#N/A	#N/A	#N/A	#N/A	#N/A	#N/A	#N/A	#N/A	#N/A
	10	9.6	0	2	1	1	T122t S126s	119	SSYtSPPsPKEVQEALPPR	S(0.25)S(0.25)Y(0.0)T(0.25)S(0.25)PPS(0.0)PKEVQEALPPR	AT2G46630.1	AT2G46630.1	unknown protein, LOCATED IN: chloroplast, EXPRESSED IN: 22 plant structures, EXPRESSED DURING: 13 growth stages, Has 110095 Blast hits to 59224 proteins in 2216 species: Archae - 177, Bacteria - 15429, Metazoa - 38345, Fungi - 18843, Plants - 13341, Viruses - 3084, Other Eukaryotes - 20876 (source: NCBI BLink). , Symbols: , chr2:19145529-19146713 FORWARD LENGTH=394	14298	15813.6	14176.6	15628.3	15747.3	13828.1	19003.9	16125.2	14630.5	13737.1	15758.6	12498.5	22940.2	13431.6	15569.2	17457	14788.5	13296.4	1.06244	0.595197	#N/A	#N/A	#N/A	#N/A	#N/A	#N/A	#N/A	#N/A	#N/A	#N/A	#N/A	#N/A	#N/A	#N/A	#N/A	#N/A
	10	9.1	0	2	1	1	S119s S126s	119	sSYTSPPsPKEVQEALPPR	S(0.50)S(0.50)Y(0.0)T(0.0)S(0.0)PPS(0.0)PKEVQEALPPR	AT2G46630.1	AT2G46630.1	unknown protein, LOCATED IN: chloroplast, EXPRESSED IN: 22 plant structures, EXPRESSED DURING: 13 growth stages, Has 110095 Blast hits to 59224 proteins in 2216 species: Archae - 177, Bacteria - 15429, Metazoa - 38345, Fungi - 18843, Plants - 13341, Viruses - 3084, Other Eukaryotes - 20876 (source: NCBI BLink). , Symbols: , chr2:19145529-19146713 FORWARD LENGTH=394	22017.3	25015.5	18641.1	27181	27322.4	29414.9	25451.2	22996.2	22971.8	23324.8	19889.6	26237.7	26826.6	28449.3	31692.4	33214.3	25634.7	22368.2	1.1939	0.0349713	#N/A	#N/A	#N/A	#N/A	#N/A	#N/A	#N/A	#N/A	#N/A	#N/A	#N/A	#N/A	#N/A	#N/A	#N/A	#N/A
	10	23.6	3	2	2	0	S178s S181s	176	VLsPYsLPASLLHSER	VLS(0.99)PY(0.0)S(0.99)LPAS(0.0)LLHS(0.0)ER	AT2G46630.1	AT2G46630.1	unknown protein, LOCATED IN: chloroplast, EXPRESSED IN: 22 plant structures, EXPRESSED DURING: 13 growth stages, Has 110095 Blast hits to 59224 proteins in 2216 species: Archae - 177, Bacteria - 15429, Metazoa - 38345, Fungi - 18843, Plants - 13341, Viruses - 3084, Other Eukaryotes - 20876 (source: NCBI BLink). , Symbols: , chr2:19145529-19146713 FORWARD LENGTH=394	29223.4	30281.3	29769.4	22279.1	28977.2	30092.9	23957.3	32644.4	25265.4	24593.7	33667.6	32517.2	37497.2	33529.7	30773.7	23471.4	27136.9	30111.9	1.0572	0.561193	#N/A	#N/A	#N/A	#N/A	#N/A	#N/A	#N/A	#N/A	#N/A	#N/A	#N/A	#N/A	#N/A	#N/A	#N/A	#N/A
	10	31.25	4.5	1	1	0	S178s	176	VLsPYSLPASLLHSER	VLS(0.99)PY(0.0)S(0.0)LPAS(0.0)LLHS(0.0)ER	AT2G46630.1	AT2G46630.1	unknown protein, LOCATED IN: chloroplast, EXPRESSED IN: 22 plant structures, EXPRESSED DURING: 13 growth stages, Has 110095 Blast hits to 59224 proteins in 2216 species: Archae - 177, Bacteria - 15429, Metazoa - 38345, Fungi - 18843, Plants - 13341, Viruses - 3084, Other Eukaryotes - 20876 (source: NCBI BLink). , Symbols: , chr2:19145529-19146713 FORWARD LENGTH=394	713001	798218	785640	777315	698591	671249	678560	708821	716514	672519	773301	716867	740440	808768	695667	713113	1.29204e+06	1.04162e+06	1.24025	0.112224	#N/A	#N/A	#N/A	#N/A	#N/A	#N/A	#N/A	#N/A	#N/A	#N/A	#N/A	#N/A	#N/A	#N/A	#N/A	#N/A
	10	25.5	3.5	2	2	0	S178s S185s	176	VLsPYSLPAsLLHSER	VLS(0.99)PY(0.0)S(0.0)LPAS(0.99)LLHS(0.0)ER	AT2G46630.1	AT2G46630.1	unknown protein, LOCATED IN: chloroplast, EXPRESSED IN: 22 plant structures, EXPRESSED DURING: 13 growth stages, Has 110095 Blast hits to 59224 proteins in 2216 species: Archae - 177, Bacteria - 15429, Metazoa - 38345, Fungi - 18843, Plants - 13341, Viruses - 3084, Other Eukaryotes - 20876 (source: NCBI BLink). , Symbols: , chr2:19145529-19146713 FORWARD LENGTH=394	31149.5	36688.2	38107.7	41032.1	38504.9	25939.8	36235	40178.1	33767.1	31793.4	37739.5	31033.7	41885.5	40388.5	36657.1	38537.7	39216.5	38912.6	1.11792	0.0286447	#N/A	#N/A	#N/A	#N/A	#N/A	#N/A	#N/A	#N/A	#N/A	#N/A	#N/A	#N/A	#N/A	#N/A	#N/A	#N/A
	10	18.1	2	2	2	0	S181s S185s	176	VLSPYsLPAsLLHSER	VLS(0.0)PY(0.0)S(0.99)LPAS(0.99)LLHS(0.0)ER	AT2G46630.1	AT2G46630.1	unknown protein, LOCATED IN: chloroplast, EXPRESSED IN: 22 plant structures, EXPRESSED DURING: 13 growth stages, Has 110095 Blast hits to 59224 proteins in 2216 species: Archae - 177, Bacteria - 15429, Metazoa - 38345, Fungi - 18843, Plants - 13341, Viruses - 3084, Other Eukaryotes - 20876 (source: NCBI BLink). , Symbols: , chr2:19145529-19146713 FORWARD LENGTH=394	38240.5	39019.7	33937	38457.9	32810.7	36262.2	41425.1	40309.3	41739.2	43071.9	44510.4	44907.1	44361.7	40061.1	47291.7	44846.6	46031.8	51092.1	1.06924	0.105293	#N/A	#N/A	#N/A	#N/A	#N/A	#N/A	#N/A	#N/A	#N/A	#N/A	#N/A	#N/A	#N/A	#N/A	#N/A	#N/A
	10	23.1	99	1	1	0	S281s	273	GAVMEILRsPQGNK	GAVMEILRS(1.0)PQGNK	AT2G46630.1	AT2G46630.1	unknown protein, LOCATED IN: chloroplast, EXPRESSED IN: 22 plant structures, EXPRESSED DURING: 13 growth stages, Has 110095 Blast hits to 59224 proteins in 2216 species: Archae - 177, Bacteria - 15429, Metazoa - 38345, Fungi - 18843, Plants - 13341, Viruses - 3084, Other Eukaryotes - 20876 (source: NCBI BLink). , Symbols: , chr2:19145529-19146713 FORWARD LENGTH=394	744010	738058	721490	784705	748782	741167	687130	644556	701583	710666	693025	674702	1.01664e+06	1.03705e+06	991375	990556	1.06434e+06	1.0102e+06	1.48605	7.85959e-10	#N/A	#N/A	#N/A	#N/A	#N/A	#N/A	#N/A	#N/A	#N/A	#N/A	#N/A	#N/A	#N/A	#N/A	#N/A	#N/A
	10	27	20.35	2	2	0	S384s T393t	374	KPGSDNGFHVsDYGNNGGYtN	KPGS(0.0)DNGFHVS(0.99)DY(0.0)GNNGGY(0.0)T(0.99)N	AT2G46630.1	AT2G46630.1	unknown protein, LOCATED IN: chloroplast, EXPRESSED IN: 22 plant structures, EXPRESSED DURING: 13 growth stages, Has 110095 Blast hits to 59224 proteins in 2216 species: Archae - 177, Bacteria - 15429, Metazoa - 38345, Fungi - 18843, Plants - 13341, Viruses - 3084, Other Eukaryotes - 20876 (source: NCBI BLink). , Symbols: , chr2:19145529-19146713 FORWARD LENGTH=394	402508	393479	409576	423187	391770	426108	344139	358604	383085	358002	401419	377740	436476	509286	448898	464932	594620	549780	1.35133	0.000664776	#N/A	#N/A	#N/A	#N/A	#N/A	#N/A	#N/A	#N/A	#N/A	#N/A	#N/A	#N/A	#N/A	#N/A	#N/A	#N/A
	10	29.2	18.6	1	1	0	S384s	374	KPGSDNGFHVsDYGNNGGYTN	KPGS(0.0)DNGFHVS(0.99)DY(0.0)GNNGGY(0.0)T(0.0)N	AT2G46630.1	AT2G46630.1	unknown protein, LOCATED IN: chloroplast, EXPRESSED IN: 22 plant structures, EXPRESSED DURING: 13 growth stages, Has 110095 Blast hits to 59224 proteins in 2216 species: Archae - 177, Bacteria - 15429, Metazoa - 38345, Fungi - 18843, Plants - 13341, Viruses - 3084, Other Eukaryotes - 20876 (source: NCBI BLink). , Symbols: , chr2:19145529-19146713 FORWARD LENGTH=394	247307	277039	301414	281263	245839	248334	239765	261329	237633	260109	287516	205826	354221	332366	310637	330022	503703	416218	1.50596	0.00275033	#N/A	#N/A	#N/A	#N/A	#N/A	#N/A	#N/A	#N/A	#N/A	#N/A	#N/A	#N/A	#N/A	#N/A	#N/A	#N/A
	10	16.85	16.85	1	1	0	T393t	374	KPGSDNGFHVSDYGNNGGYtN	KPGS(0.0)DNGFHVS(0.0)DY(0.0)GNNGGY(0.0)T(0.99)N	AT2G46630.1	AT2G46630.1	unknown protein, LOCATED IN: chloroplast, EXPRESSED IN: 22 plant structures, EXPRESSED DURING: 13 growth stages, Has 110095 Blast hits to 59224 proteins in 2216 species: Archae - 177, Bacteria - 15429, Metazoa - 38345, Fungi - 18843, Plants - 13341, Viruses - 3084, Other Eukaryotes - 20876 (source: NCBI BLink). , Symbols: , chr2:19145529-19146713 FORWARD LENGTH=394	10239.2	8785.83	6571.41	6685.25	6878.34	6487.9	6244.86	6142.41	6624.71	6179.87	6532.99	6054.13	7836.35	6701.41	6962.21	7751.29	10589.1	12381.6	1.3823	0.0272542	#N/A	#N/A	#N/A	#N/A	#N/A	#N/A	#N/A	#N/A	#N/A	#N/A	#N/A	#N/A	#N/A	#N/A	#N/A	#N/A
	11	9.35	4.15	1	1	0	S86s	81	GAPRGsRDFDSR	GAPRGS(0.99)RDFDS(0.0)R	AT2G37340.2	AT2G37340.3|AT2G37340.2|AT2G37340.1	arginine/serine-rich zinc knuckle-containing protein 33 , Symbols: RSZ33, RS2Z33, AT-RS2Z33 , chr2:15670372-15671477 REVERSE LENGTH=260	84196	103549	85564.5	96391.9	82793.6	104358	75604.1	72287.7	79852.8	82499.7	67628.9	78453.8	98905.6	93878.3	86901.7	88636.9	86140.6	108673	1.23406	0.00169972	1.26371	0.000838698	1.68289e+07	1.69344e+07	1.66507e+07	1.67851e+07	1.6462e+07	1.67367e+07	1.61141e+07	1.51372e+07	1.52265e+07	1.64529e+07	1.60697e+07	1.64508e+07	1.48834e+07	1.55553e+07
	11	15.85	99	1	1	0	S91s	88	DFDsRGPPPGAGR	DFDS(1.0)RGPPPGAGR	AT2G37340.2	AT2G37340.1|AT2G37340.2|AT2G37340.3	arginine/serine-rich zinc knuckle-containing protein 33 , Symbols: RSZ33, RS2Z33, AT-RS2Z33 , chr2:15670372-15671477 REVERSE LENGTH=260	120546	110328	105386	109733	111711	105878	123162	127587	113621	115058	116528	115130	114059	131035	125610	128057	134646	133768	1.07888	0.0350904	1.10479	0.00971235	1.68289e+07	1.69344e+07	1.66507e+07	1.67851e+07	1.6462e+07	1.67367e+07	1.61141e+07	1.51372e+07	1.52265e+07	1.64529e+07	1.60697e+07	1.64508e+07	1.48834e+07	1.55553e+07
	11	12.6	99	1	1	0	S188s	186	ERsVEER	ERS(1.0)VEER	AT2G37340.2	AT2G37340.2|AT2G37340.3|AT2G37340.1	arginine/serine-rich zinc knuckle-containing protein 33 , Symbols: RSZ33, RS2Z33, AT-RS2Z33 , chr2:15670372-15671477 REVERSE LENGTH=260	114367	110192	111894	109026	125521	96922.1	106069	126199	111472	109487	112056	122351	189351	185239	186216	166099	184099	165117	1.56496	3.23111e-07	1.60255	2.04053e-07	1.68289e+07	1.69344e+07	1.66507e+07	1.67851e+07	1.6462e+07	1.67367e+07	1.61141e+07	1.51372e+07	1.52265e+07	1.64529e+07	1.60697e+07	1.64508e+07	1.48834e+07	1.55553e+07
	11	10.71	99	2	2	0	S202s S204s	198	RMDDsLsPR	RMDDS(1.0)LS(1.0)PR	AT2G37340.2	AT2G37340.2|AT2G37340.3|AT2G37340.1	arginine/serine-rich zinc knuckle-containing protein 33 , Symbols: RSZ33, RS2Z33, AT-RS2Z33 , chr2:15670372-15671477 REVERSE LENGTH=260	737566	865644	963925	1.00328e+06	779978	713049	749439	762568	784929	918216	862835	696161	1.0411e+06	1.22987e+06	1.14575e+06	1.13595e+06	875362	1.00974e+06	1.34846	0.00103579	1.38086	0.000618503	1.68289e+07	1.69344e+07	1.66507e+07	1.67851e+07	1.6462e+07	1.67367e+07	1.61141e+07	1.51372e+07	1.52265e+07	1.64529e+07	1.60697e+07	1.64508e+07	1.48834e+07	1.55553e+07
	11	14.6	12.85	1	1	0	S202s	198	RMDDsLSPR	RMDDS(0.99)LS(0.0)PR	AT2G37340.2	AT2G37340.1|AT2G37340.2|AT2G37340.3	arginine/serine-rich zinc knuckle-containing protein 33 , Symbols: RSZ33, RS2Z33, AT-RS2Z33 , chr2:15670372-15671477 REVERSE LENGTH=260	927538	972400	905323	953989	984100	948517	983810	983287	1.03091e+06	984909	970473	962615	1.2117e+06	1.20913e+06	1.1112e+06	1.19547e+06	1.31252e+06	1.15054e+06	1.21544	2.88969e-05	1.24464	1.15725e-05	1.68289e+07	1.69344e+07	1.66507e+07	1.67851e+07	1.6462e+07	1.67367e+07	1.61141e+07	1.51372e+07	1.52265e+07	1.64529e+07	1.60697e+07	1.64508e+07	1.48834e+07	1.55553e+07
	11	13.1	2.25	1	1	0	S204s	198	RMDDSLsPR	RMDDS(0.0)LS(0.99)PR	AT2G37340.2	AT2G37340.1|AT2G37340.2|AT2G37340.3	arginine/serine-rich zinc knuckle-containing protein 33 , Symbols: RSZ33, RS2Z33, AT-RS2Z33 , chr2:15670372-15671477 REVERSE LENGTH=260	1.31804e+06	1.40552e+06	1.36617e+06	1.394e+06	1.31474e+06	1.37236e+06	1.30411e+06	1.34529e+06	1.3187e+06	1.37351e+06	1.36094e+06	1.29859e+06	1.60366e+06	1.57849e+06	1.57167e+06	1.57156e+06	1.71066e+06	1.61647e+06	1.20639	6.85138e-07	1.23537	2.36599e-07	1.68289e+07	1.69344e+07	1.66507e+07	1.67851e+07	1.6462e+07	1.67367e+07	1.61141e+07	1.51372e+07	1.52265e+07	1.64529e+07	1.60697e+07	1.64508e+07	1.48834e+07	1.55553e+07
	11	12.85	2	1	1	0	S204s	199	MDDSLsPR	MDDS(0.0)LS(0.99)PR	AT2G37340.2	AT2G37340.1|AT2G37340.2|AT2G37340.3	arginine/serine-rich zinc knuckle-containing protein 33 , Symbols: RSZ33, RS2Z33, AT-RS2Z33 , chr2:15670372-15671477 REVERSE LENGTH=260	312764	289270	309883	282021	282308	288353	283381	276276	288340	268086	284282	276002	284085	319638	313206	309324	303253	315834	1.1008	0.000871853	1.12724	0.000173331	1.68289e+07	1.69344e+07	1.66507e+07	1.67851e+07	1.6462e+07	1.67367e+07	1.61141e+07	1.51372e+07	1.52265e+07	1.64529e+07	1.60697e+07	1.64508e+07	1.48834e+07	1.55553e+07
	11	21.35	99	2	2	0	S211s S219s	207	ARDRsPVLDDEGsPK	ARDRS(1.0)PVLDDEGS(1.0)PK	AT2G37340.2	AT2G37340.1|AT2G37340.2|AT2G37340.3	arginine/serine-rich zinc knuckle-containing protein 33 , Symbols: RSZ33, RS2Z33, AT-RS2Z33 , chr2:15670372-15671477 REVERSE LENGTH=260	3.87253e+06	3.82602e+06	3.84326e+06	3.9909e+06	4.52135e+06	4.01603e+06	3.94423e+06	3.87955e+06	3.58316e+06	3.90499e+06	3.59656e+06	3.82347e+06	4.55344e+06	3.92179e+06	4.70425e+06	4.57407e+06	2.77459e+06	3.30604e+06	1.04849	0.588632	1.07367	0.426018	1.68289e+07	1.69344e+07	1.66507e+07	1.67851e+07	1.6462e+07	1.67367e+07	1.61141e+07	1.51372e+07	1.52265e+07	1.64529e+07	1.60697e+07	1.64508e+07	1.48834e+07	1.55553e+07
	11	24.1	17.6	1	1	0	S211s	207	ARDRsPVLDDEGSPK	ARDRS(0.99)PVLDDEGS(0.0)PK	AT2G37340.2	AT2G37340.1|AT2G37340.2|AT2G37340.3	arginine/serine-rich zinc knuckle-containing protein 33 , Symbols: RSZ33, RS2Z33, AT-RS2Z33 , chr2:15670372-15671477 REVERSE LENGTH=260	360086	350265	341915	325209	382821	374366	347239	318187	329625	326043	312786	339165	367082	338850	362655	365457	272632	285445	1.00967	0.864257	1.03392	0.560438	1.68289e+07	1.69344e+07	1.66507e+07	1.67851e+07	1.6462e+07	1.67367e+07	1.61141e+07	1.51372e+07	1.52265e+07	1.64529e+07	1.60697e+07	1.64508e+07	1.48834e+07	1.55553e+07
	11	13.1	9.6	1	1	0	S219s	207	ARDRSPVLDDEGsPK	ARDRS(0.0)PVLDDEGS(0.99)PK	AT2G37340.2	AT2G37340.1|AT2G37340.3|AT2G37340.2	arginine/serine-rich zinc knuckle-containing protein 33 , Symbols: RSZ33, RS2Z33, AT-RS2Z33 , chr2:15670372-15671477 REVERSE LENGTH=260	41182	43873.9	47592.4	41551.6	46995.4	46200.6	40015.7	41437	37378	42470.1	44168.1	45789.5	44031	46476.9	49638.5	48453.4	50931	46764.9	1.13945	0.00422279	1.16682	0.00141336	1.68289e+07	1.69344e+07	1.66507e+07	1.67851e+07	1.6462e+07	1.67367e+07	1.61141e+07	1.51372e+07	1.52265e+07	1.64529e+07	1.60697e+07	1.64508e+07	1.48834e+07	1.55553e+07
	11	19.35	99	2	2	0	S211s S219s	209	DRsPVLDDEGsPK	DRS(1.0)PVLDDEGS(1.0)PK	AT2G37340.2	AT2G37340.1|AT2G37340.2|AT2G37340.3	arginine/serine-rich zinc knuckle-containing protein 33 , Symbols: RSZ33, RS2Z33, AT-RS2Z33 , chr2:15670372-15671477 REVERSE LENGTH=260	5.04142e+07	4.55864e+07	4.88271e+07	4.57423e+07	5.55641e+07	5.29334e+07	5.21755e+07	4.7574e+07	4.95656e+07	5.38741e+07	4.77346e+07	5.4204e+07	5.77834e+07	5.08232e+07	6.17708e+07	5.9047e+07	3.1546e+07	4.36614e+07	0.998375	0.986712	1.02236	0.822968	1.68289e+07	1.69344e+07	1.66507e+07	1.67851e+07	1.6462e+07	1.67367e+07	1.61141e+07	1.51372e+07	1.52265e+07	1.64529e+07	1.60697e+07	1.64508e+07	1.48834e+07	1.55553e+07
	11	22.1	99	4	4	0	S211s S219s S226s S230s	209	DRsPVLDDEGsPKIIDGsPPPsPK	DRS(1.0)PVLDDEGS(1.0)PKIIDGS(1.0)PPPS(1.0)PK	AT2G37340.2	AT2G37340.1|AT2G37340.2|AT2G37340.3	arginine/serine-rich zinc knuckle-containing protein 33 , Symbols: RSZ33, RS2Z33, AT-RS2Z33 , chr2:15670372-15671477 REVERSE LENGTH=260	424071	415439	420732	389968	504829	480469	259875	233267	227589	266013	244502	270212	231056	191799	239410	235907	113223	162477	0.781821	0.0312812	0.800601	0.0490294	1.68289e+07	1.69344e+07	1.66507e+07	1.67851e+07	1.6462e+07	1.67367e+07	1.61141e+07	1.51372e+07	1.52265e+07	1.64529e+07	1.60697e+07	1.64508e+07	1.48834e+07	1.55553e+07
	11	28.35	26.1	3	3	0	S211s S219s S226s	209	DRsPVLDDEGsPKIIDGsPPPSPK	DRS(0.99)PVLDDEGS(0.99)PKIIDGS(0.99)PPPS(0.0)PK	AT2G37340.2	AT2G37340.2|AT2G37340.3|AT2G37340.1	arginine/serine-rich zinc knuckle-containing protein 33 , Symbols: RSZ33, RS2Z33, AT-RS2Z33 , chr2:15670372-15671477 REVERSE LENGTH=260	116007	112806	106768	107059	145125	130949	76487.6	65964.6	69771.5	78572.8	73003.3	78772.1	71367.8	62593.9	75560.3	70354.9	36332.8	57133.7	0.843577	0.0928249	0.86384	0.144376	1.68289e+07	1.69344e+07	1.66507e+07	1.67851e+07	1.6462e+07	1.67367e+07	1.61141e+07	1.51372e+07	1.52265e+07	1.64529e+07	1.60697e+07	1.64508e+07	1.48834e+07	1.55553e+07
	11	23.6	23.6	1	1	0	S211s	209	DRsPVLDDEGSPK	DRS(0.99)PVLDDEGS(0.0)PK	AT2G37340.2	AT2G37340.2|AT2G37340.3|AT2G37340.1	arginine/serine-rich zinc knuckle-containing protein 33 , Symbols: RSZ33, RS2Z33, AT-RS2Z33 , chr2:15670372-15671477 REVERSE LENGTH=260	8.48049e+06	7.95472e+06	8.06143e+06	8.2167e+06	9.35107e+06	8.31953e+06	9.50401e+06	8.14585e+06	8.27492e+06	9.25355e+06	8.29389e+06	8.64256e+06	9.20202e+06	8.58089e+06	9.61382e+06	9.4704e+06	5.53275e+06	6.74761e+06	0.943062	0.50832	0.965716	0.694482	1.68289e+07	1.69344e+07	1.66507e+07	1.67851e+07	1.6462e+07	1.67367e+07	1.61141e+07	1.51372e+07	1.52265e+07	1.64529e+07	1.60697e+07	1.64508e+07	1.48834e+07	1.55553e+07
	11	20.1	17.1	1	1	0	S219s	209	DRSPVLDDEGsPK	DRS(0.0)PVLDDEGS(0.99)PK	AT2G37340.2	AT2G37340.3|AT2G37340.2|AT2G37340.1	arginine/serine-rich zinc knuckle-containing protein 33 , Symbols: RSZ33, RS2Z33, AT-RS2Z33 , chr2:15670372-15671477 REVERSE LENGTH=260	5.28471e+06	4.98401e+06	5.00604e+06	5.14319e+06	5.91684e+06	5.3505e+06	5.77032e+06	5.30998e+06	5.05674e+06	5.5887e+06	4.9257e+06	4.99789e+06	6.12274e+06	5.5482e+06	6.35401e+06	5.97227e+06	3.07629e+06	4.33321e+06	0.992335	0.941785	1.01617	0.880275	1.68289e+07	1.69344e+07	1.66507e+07	1.67851e+07	1.6462e+07	1.67367e+07	1.61141e+07	1.51372e+07	1.52265e+07	1.64529e+07	1.60697e+07	1.64508e+07	1.48834e+07	1.55553e+07
	11	24.6	16.6	3	3	0	S211s S219s S230s	209	DRsPVLDDEGsPKIIDGSPPPsPK	DRS(0.99)PVLDDEGS(0.99)PKIIDGS(0.0)PPPS(0.99)PK	AT2G37340.2	AT2G37340.3|AT2G37340.2|AT2G37340.1	arginine/serine-rich zinc knuckle-containing protein 33 , Symbols: RSZ33, RS2Z33, AT-RS2Z33 , chr2:15670372-15671477 REVERSE LENGTH=260	166403	165420	146500	150164	204663	184069	100189	96968.7	95458.9	112357	94136.1	108853	87736.1	82077.1	103255	97570.3	44727.6	58509.3	0.779448	0.0462771	0.798171	0.0690463	1.68289e+07	1.69344e+07	1.66507e+07	1.67851e+07	1.6462e+07	1.67367e+07	1.61141e+07	1.51372e+07	1.52265e+07	1.64529e+07	1.60697e+07	1.64508e+07	1.48834e+07	1.55553e+07
	11	24.1	5.5	3	3	0	S211s S226s S230s	209	DRsPVLDDEGSPKIIDGsPPPsPK	DRS(0.99)PVLDDEGS(0.0)PKIIDGS(0.99)PPPS(0.99)PK	AT2G37340.2	AT2G37340.1|AT2G37340.3|AT2G37340.2	arginine/serine-rich zinc knuckle-containing protein 33 , Symbols: RSZ33, RS2Z33, AT-RS2Z33 , chr2:15670372-15671477 REVERSE LENGTH=260	112843	99907.6	95308.9	98372.8	113743	108693	71096.9	61947.9	51764	65014.3	58516.3	73788	56586.4	46067.8	62430.8	57121.5	32049.9	49883.8	0.795913	0.0403126	0.815031	0.06189	1.68289e+07	1.69344e+07	1.66507e+07	1.67851e+07	1.6462e+07	1.67367e+07	1.61141e+07	1.51372e+07	1.52265e+07	1.64529e+07	1.60697e+07	1.64508e+07	1.48834e+07	1.55553e+07
	11	23.1	3	3	3	0	S219s S226s S230s	209	DRSPVLDDEGsPKIIDGsPPPsPK	DRS(0.0)PVLDDEGS(0.99)PKIIDGS(0.99)PPPS(0.99)PK	AT2G37340.2	AT2G37340.1|AT2G37340.3|AT2G37340.2	arginine/serine-rich zinc knuckle-containing protein 33 , Symbols: RSZ33, RS2Z33, AT-RS2Z33 , chr2:15670372-15671477 REVERSE LENGTH=260	120401	116934	110082	107239	155055	133624	72252.9	70727.4	76649.3	83767.3	68434.6	73981.2	77761.2	59982.1	60742	71597.6	35975.1	42432.3	0.781697	0.0424508	0.800474	0.0642508	1.68289e+07	1.69344e+07	1.66507e+07	1.67851e+07	1.6462e+07	1.67367e+07	1.61141e+07	1.51372e+07	1.52265e+07	1.64529e+07	1.60697e+07	1.64508e+07	1.48834e+07	1.55553e+07
	11	12.45	99	2	2	0	S226s S230s	222	IIDGsPPPsPK	IIDGS(1.0)PPPS(1.0)PK	AT2G37340.2	AT2G37340.2|AT2G37340.3|AT2G37340.1	arginine/serine-rich zinc knuckle-containing protein 33 , Symbols: RSZ33, RS2Z33, AT-RS2Z33 , chr2:15670372-15671477 REVERSE LENGTH=260	150024	130386	135355	135784	154353	144101	149141	143283	139364	154332	150197	148549	141554	148214	146010	150544	138914	146405	0.985054	0.448519	1.00872	0.658354	1.68289e+07	1.69344e+07	1.66507e+07	1.67851e+07	1.6462e+07	1.67367e+07	1.61141e+07	1.51372e+07	1.52265e+07	1.64529e+07	1.60697e+07	1.64508e+07	1.48834e+07	1.55553e+07
	11	17.35	15.85	1	1	0	S226s	222	IIDGsPPPSPK	IIDGS(0.99)PPPS(0.0)PK	AT2G37340.2	AT2G37340.3|AT2G37340.2|AT2G37340.1	arginine/serine-rich zinc knuckle-containing protein 33 , Symbols: RSZ33, RS2Z33, AT-RS2Z33 , chr2:15670372-15671477 REVERSE LENGTH=260	4.38149e+06	4.21926e+06	4.36886e+06	4.2186e+06	4.50573e+06	4.5384e+06	4.44314e+06	4.36609e+06	4.21411e+06	4.26764e+06	4.35203e+06	4.32215e+06	4.48521e+06	4.44003e+06	4.69745e+06	4.69696e+06	3.6862e+06	4.34048e+06	1.01468	0.692406	1.03905	0.314478	1.68289e+07	1.69344e+07	1.66507e+07	1.67851e+07	1.6462e+07	1.67367e+07	1.61141e+07	1.51372e+07	1.52265e+07	1.64529e+07	1.60697e+07	1.64508e+07	1.48834e+07	1.55553e+07
	11	12.85	12.85	1	1	0	S230s	222	IIDGSPPPsPK	IIDGS(0.0)PPPS(0.99)PK	AT2G37340.2	AT2G37340.1|AT2G37340.3|AT2G37340.2	arginine/serine-rich zinc knuckle-containing protein 33 , Symbols: RSZ33, RS2Z33, AT-RS2Z33 , chr2:15670372-15671477 REVERSE LENGTH=260	452583	438904	443542	479215	397066	424846	424747	392530	415996	460942	471796	444593	478113	458335	445104	470288	364625	384790	0.996418	0.946861	1.02035	0.710647	1.68289e+07	1.69344e+07	1.66507e+07	1.67851e+07	1.6462e+07	1.67367e+07	1.61141e+07	1.51372e+07	1.52265e+07	1.64529e+07	1.60697e+07	1.64508e+07	1.48834e+07	1.55553e+07
	11	13.6	99	2	2	0	S239s S245s	236	EVGsDRDGGsPQDNGR	EVGS(1.0)DRDGGS(1.0)PQDNGR	AT2G37340.2	AT2G37340.3|AT2G37340.2|AT2G37340.1	arginine/serine-rich zinc knuckle-containing protein 33 , Symbols: RSZ33, RS2Z33, AT-RS2Z33 , chr2:15670372-15671477 REVERSE LENGTH=260	839762	874760	874214	893172	838133	839127	1.03682e+06	1.02336e+06	1.09053e+06	1.03122e+06	1.08463e+06	1.01115e+06	1.00581e+06	1.08105e+06	1.00137e+06	1.05e+06	1.12721e+06	1.09051e+06	1.01246	0.604811	1.03678	0.151917	1.68289e+07	1.69344e+07	1.66507e+07	1.67851e+07	1.6462e+07	1.67367e+07	1.61141e+07	1.51372e+07	1.52265e+07	1.64529e+07	1.60697e+07	1.64508e+07	1.48834e+07	1.55553e+07
	11	19.1	17.25	1	1	0	S245s	236	EVGSDRDGGsPQDNGR	EVGS(0.0)DRDGGS(0.99)PQDNGR	AT2G37340.2	AT2G37340.1|AT2G37340.3|AT2G37340.2	arginine/serine-rich zinc knuckle-containing protein 33 , Symbols: RSZ33, RS2Z33, AT-RS2Z33 , chr2:15670372-15671477 REVERSE LENGTH=260	9.24905e+06	9.4833e+06	9.08888e+06	9.81214e+06	9.21237e+06	9.38234e+06	1.30249e+07	1.34761e+07	1.35311e+07	1.29354e+07	1.29482e+07	1.33401e+07	1.37708e+07	1.40647e+07	1.3824e+07	1.37027e+07	1.54802e+07	1.36239e+07	1.06574	0.0181026	1.09135	0.00326358	1.68289e+07	1.69344e+07	1.66507e+07	1.67851e+07	1.6462e+07	1.67367e+07	1.61141e+07	1.51372e+07	1.52265e+07	1.64529e+07	1.60697e+07	1.64508e+07	1.48834e+07	1.55553e+07
	11	16.75	1.25	1	1	0	S239s	236	EVGsDRDGGSPQDNGR	EVGS(0.99)DRDGGS(0.0)PQDNGR	AT2G37340.2	AT2G37340.1|AT2G37340.2|AT2G37340.3	arginine/serine-rich zinc knuckle-containing protein 33 , Symbols: RSZ33, RS2Z33, AT-RS2Z33 , chr2:15670372-15671477 REVERSE LENGTH=260	1.36149e+06	1.41631e+06	1.58743e+06	1.43408e+06	1.57469e+06	1.2598e+06	1.76406e+06	1.71098e+06	2.03744e+06	1.94464e+06	1.67531e+06	2.08287e+06	2.15201e+06	2.0591e+06	2.03451e+06	1.86242e+06	1.97997e+06	2.11548e+06	1.08811	0.075462	1.11425	0.02859	1.68289e+07	1.69344e+07	1.66507e+07	1.67851e+07	1.6462e+07	1.67367e+07	1.61141e+07	1.51372e+07	1.52265e+07	1.64529e+07	1.60697e+07	1.64508e+07	1.48834e+07	1.55553e+07
	11	14.85	99	1	1	0	S245s	242	DGGsPQDNGR	DGGS(1.0)PQDNGR	AT2G37340.2	AT2G37340.2|AT2G37340.3|AT2G37340.1	arginine/serine-rich zinc knuckle-containing protein 33 , Symbols: RSZ33, RS2Z33, AT-RS2Z33 , chr2:15670372-15671477 REVERSE LENGTH=260	50299.7	47590.1	46927.9	46449.8	48736.5	45858.1	25512	26972.3	30793.6	27872.6	28168.7	26530.9	41114.9	41620	39109.1	40852	43767.5	40362.9	1.48825	7.43461e-08	1.524	4.16444e-08	1.68289e+07	1.69344e+07	1.66507e+07	1.67851e+07	1.6462e+07	1.67367e+07	1.61141e+07	1.51372e+07	1.52265e+07	1.64529e+07	1.60697e+07	1.64508e+07	1.48834e+07	1.55553e+07
	11	29.11	18.85	1	1	0	S256s	252	NSVVsPVVGAGGDSSK	NS(0.0)VVS(0.99)PVVGAGGDS(0.0)S(0.0)K	AT2G37340.2	AT2G37340.1|AT2G37340.3|AT2G37340.2	arginine/serine-rich zinc knuckle-containing protein 33 , Symbols: RSZ33, RS2Z33, AT-RS2Z33 , chr2:15670372-15671477 REVERSE LENGTH=260	1.76588e+06	1.74001e+06	1.7004e+06	1.76892e+06	1.80393e+06	1.72059e+06	1.98246e+06	1.9622e+06	1.89665e+06	1.92663e+06	1.84028e+06	1.98136e+06	2.23571e+06	2.19866e+06	2.29898e+06	2.29232e+06	1.89048e+06	2.01506e+06	1.11576	0.010697	1.14256	0.00364516	1.68289e+07	1.69344e+07	1.66507e+07	1.67851e+07	1.6462e+07	1.67367e+07	1.61141e+07	1.51372e+07	1.52265e+07	1.64529e+07	1.60697e+07	1.64508e+07	1.48834e+07	1.55553e+07
	11	29.5	1	3	1	2	S256s S265s S271s	252	NSVVsPVVGAGGDsSKEDRsPVDDDYEPNR	NS(0.0)VVS(0.99)PVVGAGGDS(0.33)S(0.33)KEDRS(0.33)PVDDDY(0.0)EPNR	AT2G37340.2	AT2G37340.2|AT2G37340.3|AT2G37340.1	arginine/serine-rich zinc knuckle-containing protein 33 , Symbols: RSZ33, RS2Z33, AT-RS2Z33 , chr2:15670372-15671477 REVERSE LENGTH=260	422611	396462	361538	357837	476515	468322	453348	407722	446192	445923	411523	410973	471274	392123	511199	494816	252872	390067	0.975412	0.798043	0.998842	0.990588	1.68289e+07	1.69344e+07	1.66507e+07	1.67851e+07	1.6462e+07	1.67367e+07	1.61141e+07	1.51372e+07	1.52265e+07	1.64529e+07	1.60697e+07	1.64508e+07	1.48834e+07	1.55553e+07
	11	32.1	2.5	2	2	0	S256s S271s	252	NSVVsPVVGAGGDSSKEDRsPVDDDYEPNR	NS(0.0)VVS(0.99)PVVGAGGDS(0.0)S(0.0)KEDRS(0.99)PVDDDY(0.0)EPNR	AT2G37340.2	AT2G37340.3|AT2G37340.2|AT2G37340.1	arginine/serine-rich zinc knuckle-containing protein 33 , Symbols: RSZ33, RS2Z33, AT-RS2Z33 , chr2:15670372-15671477 REVERSE LENGTH=260	1.2236e+06	1.18727e+06	1.26281e+06	1.19291e+06	1.40594e+06	1.37659e+06	1.29273e+06	1.1439e+06	1.17385e+06	1.23545e+06	1.11054e+06	1.26923e+06	1.14552e+06	1.07102e+06	1.17288e+06	1.11611e+06	755315	960420	0.860991	0.0390427	0.881673	0.0757322	1.68289e+07	1.69344e+07	1.66507e+07	1.67851e+07	1.6462e+07	1.67367e+07	1.61141e+07	1.51372e+07	1.52265e+07	1.64529e+07	1.60697e+07	1.64508e+07	1.48834e+07	1.55553e+07
	11	29.5	0	3	1	2	S256s S266s S271s	252	NSVVsPVVGAGGDSsKEDRsPVDDDYEPNR	NS(0.0)VVS(0.99)PVVGAGGDS(0.33)S(0.33)KEDRS(0.33)PVDDDY(0.0)EPNR	AT2G37340.2	AT2G37340.2|AT2G37340.3|AT2G37340.1	arginine/serine-rich zinc knuckle-containing protein 33 , Symbols: RSZ33, RS2Z33, AT-RS2Z33 , chr2:15670372-15671477 REVERSE LENGTH=260	12201	7828.93	9645.99	10447.9	12328.9	8783.61	13141.1	10216.7	12252.2	12559.2	12301	9604.08	9290.76	9466.07	15555.8	8211.83	8106.48	5644.96	0.803088	0.149726	0.822379	0.197816	1.68289e+07	1.69344e+07	1.66507e+07	1.67851e+07	1.6462e+07	1.67367e+07	1.61141e+07	1.51372e+07	1.52265e+07	1.64529e+07	1.60697e+07	1.64508e+07	1.48834e+07	1.55553e+07
	11	28.6	1	2	1	1	S256s S265s	252	NSVVsPVVGAGGDsSKEDRSPVDDDYEPNR	NS(0.0)VVS(0.99)PVVGAGGDS(0.50)S(0.50)KEDRS(0.0)PVDDDY(0.0)EPNR	AT2G37340.2	AT2G37340.1|AT2G37340.2|AT2G37340.3	arginine/serine-rich zinc knuckle-containing protein 33 , Symbols: RSZ33, RS2Z33, AT-RS2Z33 , chr2:15670372-15671477 REVERSE LENGTH=260	66702.3	69971.8	71128.7	67433	75285.5	74083.5	71644.7	72566.9	66281.4	69485.1	68308.4	76188.8	73841.7	68010.7	72340.1	78045.3	42788.2	60910.6	0.932767	0.399587	0.955173	0.578777	1.68289e+07	1.69344e+07	1.66507e+07	1.67851e+07	1.6462e+07	1.67367e+07	1.61141e+07	1.51372e+07	1.52265e+07	1.64529e+07	1.60697e+07	1.64508e+07	1.48834e+07	1.55553e+07
	11	30.85	4	1	1	0	S256s	252	NSVVsPVVGAGGDSSKEDRSPVDDDYEPNR	NS(0.0)VVS(0.99)PVVGAGGDS(0.0)S(0.0)KEDRS(0.0)PVDDDY(0.0)EPNR	AT2G37340.2	AT2G37340.1|AT2G37340.2|AT2G37340.3	arginine/serine-rich zinc knuckle-containing protein 33 , Symbols: RSZ33, RS2Z33, AT-RS2Z33 , chr2:15670372-15671477 REVERSE LENGTH=260	63831.7	77898.4	75097.8	65786.9	79777.9	86131.1	78712.3	64978.7	70283.5	69516.2	73884.3	74359.2	64309	68703.4	76449.2	66647.3	60155.9	55858.6	0.908252	0.0883651	0.930069	0.187352	1.68289e+07	1.69344e+07	1.66507e+07	1.67851e+07	1.6462e+07	1.67367e+07	1.61141e+07	1.51372e+07	1.52265e+07	1.64529e+07	1.60697e+07	1.64508e+07	1.48834e+07	1.55553e+07
	11	17.6	0	2	1	1	S265s S271s	252	NSVVSPVVGAGGDsSKEDRsPVDDDYEPNR	NS(0.0)VVS(0.0)PVVGAGGDS(0.33)S(0.33)KEDRS(0.33)PVDDDY(0.0)EPNR	AT2G37340.2	AT2G37340.1|AT2G37340.3|AT2G37340.2	arginine/serine-rich zinc knuckle-containing protein 33 , Symbols: RSZ33, RS2Z33, AT-RS2Z33 , chr2:15670372-15671477 REVERSE LENGTH=260	66551.9	58137.9	60077.7	58353.9	68726.2	70425	57434.8	61094.7	69425	56220.6	63207.3	68119.9	57563.4	54527.6	57341.4	62821.3	29050.1	56073.3	0.845207	0.101972	0.86551	0.156119	1.68289e+07	1.69344e+07	1.66507e+07	1.67851e+07	1.6462e+07	1.67367e+07	1.61141e+07	1.51372e+07	1.52265e+07	1.64529e+07	1.60697e+07	1.64508e+07	1.48834e+07	1.55553e+07
	11	17.6	0	2	1	1	S266s S271s	252	NSVVSPVVGAGGDSsKEDRsPVDDDYEPNR	NS(0.0)VVS(0.0)PVVGAGGDS(0.33)S(0.33)KEDRS(0.33)PVDDDY(0.0)EPNR	AT2G37340.2	AT2G37340.1|AT2G37340.2|AT2G37340.3	arginine/serine-rich zinc knuckle-containing protein 33 , Symbols: RSZ33, RS2Z33, AT-RS2Z33 , chr2:15670372-15671477 REVERSE LENGTH=260	87775.2	83214.4	93690.9	73976.3	89153.2	89631.7	87679	76754.1	72479.9	90201.6	80419.5	79819	96754.7	82063.4	90401.9	96494.4	56165.9	71528.8	1.01243	0.889197	1.03675	0.687532	1.68289e+07	1.69344e+07	1.66507e+07	1.67851e+07	1.6462e+07	1.67367e+07	1.61141e+07	1.51372e+07	1.52265e+07	1.64529e+07	1.60697e+07	1.64508e+07	1.48834e+07	1.55553e+07
	11	38.1	3	1	1	0	S271s	252	NSVVSPVVGAGGDSSKEDRsPVDDDYEPNR	NS(0.0)VVS(0.0)PVVGAGGDS(0.0)S(0.0)KEDRS(0.99)PVDDDY(0.0)EPNR	AT2G37340.2	AT2G37340.1|AT2G37340.2|AT2G37340.3	arginine/serine-rich zinc knuckle-containing protein 33 , Symbols: RSZ33, RS2Z33, AT-RS2Z33 , chr2:15670372-15671477 REVERSE LENGTH=260	150928	139931	143035	132505	144591	153342	131318	141312	134947	138426	130680	136675	126113	118903	135768	118060	95534.1	103853	0.858455	0.0114241	0.879076	0.0272684	1.68289e+07	1.69344e+07	1.66507e+07	1.67851e+07	1.6462e+07	1.67367e+07	1.61141e+07	1.51372e+07	1.52265e+07	1.64529e+07	1.60697e+07	1.64508e+07	1.48834e+07	1.55553e+07
	11	15.6	1	2	1	1	S256s S265s	252	NSVVsPVVGAGGDsSKEDR	NS(0.0)VVS(0.99)PVVGAGGDS(0.50)S(0.50)KEDR	AT2G37340.2	AT2G37340.1|AT2G37340.3|AT2G37340.2	arginine/serine-rich zinc knuckle-containing protein 33 , Symbols: RSZ33, RS2Z33, AT-RS2Z33 , chr2:15670372-15671477 REVERSE LENGTH=260	58530	60756.3	58162.5	58289.2	60181.6	63201.9	56531.5	55836	67092.5	62593.2	56434.7	64878.5	59760	51081.4	57896.5	64673.5	50867.9	50104.1	0.920238	0.156892	0.942343	0.300998	1.68289e+07	1.69344e+07	1.66507e+07	1.67851e+07	1.6462e+07	1.67367e+07	1.61141e+07	1.51372e+07	1.52265e+07	1.64529e+07	1.60697e+07	1.64508e+07	1.48834e+07	1.55553e+07
	11	22.35	22.35	1	1	0	S271s	268	EDRsPVDDDYEPNR	EDRS(0.99)PVDDDY(0.0)EPNR	AT2G37340.2	AT2G37340.1|AT2G37340.2|AT2G37340.3	arginine/serine-rich zinc knuckle-containing protein 33 , Symbols: RSZ33, RS2Z33, AT-RS2Z33 , chr2:15670372-15671477 REVERSE LENGTH=260	1.60697e+06	1.58994e+06	1.55074e+06	1.49825e+06	1.50978e+06	1.46515e+06	1.63106e+06	1.65661e+06	1.65828e+06	1.84535e+06	1.69576e+06	1.67421e+06	1.39877e+06	1.3678e+06	1.46163e+06	1.50655e+06	1.45659e+06	1.38462e+06	0.843986	4.36328e-05	0.864259	0.000145385	1.68289e+07	1.69344e+07	1.66507e+07	1.67851e+07	1.6462e+07	1.67367e+07	1.61141e+07	1.51372e+07	1.52265e+07	1.64529e+07	1.60697e+07	1.64508e+07	1.48834e+07	1.55553e+07
	11	17.85	0.25	1	0	1	T282t	268	EDRSPVDDDYEPNRtSPR	EDRS(0.0)PVDDDY(0.0)EPNRT(0.50)S(0.50)PR	AT2G37340.2	AT2G37340.1|AT2G37340.2|AT2G37340.3	arginine/serine-rich zinc knuckle-containing protein 33 , Symbols: RSZ33, RS2Z33, AT-RS2Z33 , chr2:15670372-15671477 REVERSE LENGTH=260	7436.95	10412.5	9078.2	6770	7031.2	12595.8	10582.3	12562.7	8612.88	9128.5	8716.57	9904.3	8392.54	9457.85	8057.05	7942.85	9693.33	7645.65	0.860218	0.0765746	0.880882	0.125321	1.68289e+07	1.69344e+07	1.66507e+07	1.67851e+07	1.6462e+07	1.67367e+07	1.61141e+07	1.51372e+07	1.52265e+07	1.64529e+07	1.60697e+07	1.64508e+07	1.48834e+07	1.55553e+07
	11	20.85	0	2	1	1	S271s S283s	268	EDRsPVDDDYEPNRTsPR	EDRS(0.0)PVDDDY(0.0)EPNRT(0.50)S(0.50)PR	AT2G37340.2	AT2G37340.1|AT2G37340.2|AT2G37340.3	arginine/serine-rich zinc knuckle-containing protein 33 , Symbols: RSZ33, RS2Z33, AT-RS2Z33 , chr2:15670372-15671477 REVERSE LENGTH=260	49024.7	52565	58579.5	56851.9	53183.7	53207.7	61477.8	63371.2	65133.7	57893.4	61175.2	62922.3	66550	68878.1	64280.2	64057	71169.9	61126.9	1.06476	0.0488023	1.09034	0.0116939	1.68289e+07	1.69344e+07	1.66507e+07	1.67851e+07	1.6462e+07	1.67367e+07	1.61141e+07	1.51372e+07	1.52265e+07	1.64529e+07	1.60697e+07	1.64508e+07	1.48834e+07	1.55553e+07
	11	12.1	0	2	1	1	S283s S289s	271	SPVDDDYEPNRTsPRGSEsP	S(0.0)PVDDDY(0.0)EPNRT(0.0)S(0.0)PRGS(0.50)ES(0.50)P	AT2G37340.2	AT2G37340.1|AT2G37340.2|AT2G37340.3	arginine/serine-rich zinc knuckle-containing protein 33 , Symbols: RSZ33, RS2Z33, AT-RS2Z33 , chr2:15670372-15671477 REVERSE LENGTH=260	10885.7	11445.4	9896.03	13235	13519.4	11613.2	9242.89	15852.1	9415.3	7907.95	9800.71	6932.82	12111.5	5741.35	8061.24	11108.1	6971.08	7744.83	0.874668	0.464893	0.895679	0.544941	1.68289e+07	1.69344e+07	1.66507e+07	1.67851e+07	1.6462e+07	1.67367e+07	1.61141e+07	1.51372e+07	1.52265e+07	1.64529e+07	1.60697e+07	1.64508e+07	1.48834e+07	1.55553e+07
	11	17.6	0	1	0	1	S283s	271	SPVDDDYEPNRTsPR	S(0.0)PVDDDY(0.0)EPNRT(0.50)S(0.50)PR	AT2G37340.2	AT2G37340.2|AT2G37340.3|AT2G37340.1	arginine/serine-rich zinc knuckle-containing protein 33 , Symbols: RSZ33, RS2Z33, AT-RS2Z33 , chr2:15670372-15671477 REVERSE LENGTH=260	392604	412879	366436	377944	344278	362834	381738	430931	414649	383738	322609	375904	355138	364062	345315	379830	386556	340290	0.940085	0.205405	0.962667	0.420578	1.68289e+07	1.69344e+07	1.66507e+07	1.67851e+07	1.6462e+07	1.67367e+07	1.61141e+07	1.51372e+07	1.52265e+07	1.64529e+07	1.60697e+07	1.64508e+07	1.48834e+07	1.55553e+07
	12	34.6	16	1	1	0	S259s	257	ENsLFGGDADITEKPIEPIK	ENS(0.99)LFGGDADIT(0.0)EKPIEPIK	AT2G20190.1	AT2G20190.1	CLIP-associated protein , Symbols: ATCLASP, CLASP , chr2:8711862-8718813 REVERSE LENGTH=1439	971024	1.00469e+06	917189	875551	1.0236e+06	933017	1.86587e+06	1.75751e+06	1.69217e+06	1.86436e+06	1.7536e+06	1.78666e+06	1.03901e+06	1.03112e+06	1.14376e+06	1.14985e+06	778555	916520	0.565179	2.75929e-07	0.610248	1.37627e-06	5.46319e+07	5.41904e+07	5.5123e+07	5.48245e+07	5.53557e+07	5.53756e+07	5.50793e+07	5.43712e+07	5.55504e+07	5.57037e+07	5.53532e+07	5.53514e+07	5.11071e+07	5.07426e+07
	12	12.35	2.75	1	1	0	S513s	511	HAsPSVR	HAS(0.99)PS(0.0)VR	AT2G20190.1	AT2G20190.1	CLIP-associated protein , Symbols: ATCLASP, CLASP , chr2:8711862-8718813 REVERSE LENGTH=1439	30911.2	31168.7	23045.3	35261	33527.1	29039.6	96282.4	87854.5	99152.9	90548.7	90000.6	90803.1	74658.4	76541.3	69557.9	65546.2	81220.4	80290.4	0.807394	0.000167537	0.871777	0.00425784	5.46319e+07	5.41904e+07	5.5123e+07	5.48245e+07	5.53557e+07	5.53756e+07	5.50793e+07	5.43712e+07	5.55504e+07	5.57037e+07	5.53532e+07	5.53514e+07	5.11071e+07	5.07426e+07
	12	18.85	1	1	0	1	S613s	611	SSsLDLGVDPPSSR	S(0.0)S(0.50)S(0.50)LDLGVDPPS(0.0)S(0.0)R	AT2G20190.1	AT2G20190.1	CLIP-associated protein , Symbols: ATCLASP, CLASP , chr2:8711862-8718813 REVERSE LENGTH=1439	1.06469e+06	1.05521e+06	1.04708e+06	1.01291e+06	1.02133e+06	984271	1.06972e+06	1.08789e+06	1.11224e+06	1.11214e+06	1.12555e+06	1.12571e+06	943784	967588	960985	954594	1.07272e+06	1.01149e+06	0.89114	0.000263602	0.962202	0.103853	5.46319e+07	5.41904e+07	5.5123e+07	5.48245e+07	5.53557e+07	5.53756e+07	5.50793e+07	5.43712e+07	5.55504e+07	5.57037e+07	5.53532e+07	5.53514e+07	5.11071e+07	5.07426e+07
	12	20.35	0.5	1	0	1	S612s	611	SsSLDLGVDPPSSR	S(0.33)S(0.33)S(0.33)LDLGVDPPS(0.0)S(0.0)R	AT2G20190.1	AT2G20190.1	CLIP-associated protein , Symbols: ATCLASP, CLASP , chr2:8711862-8718813 REVERSE LENGTH=1439	608240	560555	554808	664493	548111	537260	555448	635868	626011	589861	602074	666867	615144	549623	523852	527533	601575	620631	0.93532	0.131395	1.0099	0.814759	5.46319e+07	5.41904e+07	5.5123e+07	5.48245e+07	5.53557e+07	5.53756e+07	5.50793e+07	5.43712e+07	5.55504e+07	5.57037e+07	5.53532e+07	5.53514e+07	5.11071e+07	5.07426e+07
	12	15.35	1	1	0	1	S708s	704	NERSsLEESNDAR	NERS(0.50)S(0.50)LEES(0.0)NDAR	AT2G20190.1	AT2G20190.1	CLIP-associated protein , Symbols: ATCLASP, CLASP , chr2:8711862-8718813 REVERSE LENGTH=1439	16004.5	14531.8	11871.3	16489.1	17582.8	10637.7	13292.4	9770.06	13821.2	11138.6	10976.9	12465.1	13631.3	14478.7	12462.5	12184.8	12468.8	10289.5	1.05669	0.449259	1.14095	0.0884443	5.46319e+07	5.41904e+07	5.5123e+07	5.48245e+07	5.53557e+07	5.53756e+07	5.50793e+07	5.43712e+07	5.55504e+07	5.57037e+07	5.53532e+07	5.53514e+07	5.11071e+07	5.07426e+07
	12	15.35	0	1	0	1	S707s	704	NERsSLEESNDAR	NERS(0.50)S(0.50)LEES(0.0)NDAR	AT2G20190.1	AT2G20190.1	CLIP-associated protein , Symbols: ATCLASP, CLASP , chr2:8711862-8718813 REVERSE LENGTH=1439	229595	220682	217305	213003	222786	208511	228432	220752	206335	208055	206220	243891	175638	179394	185226	186109	164422	168416	0.806286	0.000148595	0.87058	0.0031095	5.46319e+07	5.41904e+07	5.5123e+07	5.48245e+07	5.53557e+07	5.53756e+07	5.50793e+07	5.43712e+07	5.55504e+07	5.57037e+07	5.53532e+07	5.53514e+07	5.11071e+07	5.07426e+07
	12	37	1.5	1	1	0	S771s C807c	769	RRsFDDSQLQIGDISNFVDGPASLNEALNDGLNSSSDWcAR	RRS(0.99)FDDS(0.0)QLQIGDIS(0.0)NFVDGPAS(0.0)LNEALNDGLNS(0.0)S(0.0)S(0.0)DWC(1.0)AR	AT2G20190.1	AT2G20190.1	CLIP-associated protein , Symbols: ATCLASP, CLASP , chr2:8711862-8718813 REVERSE LENGTH=1439	4239.96	4440.87	3874.82	4206.54	3429.22	2821.9	0	2776.51	4766.15	2795.33	4280.67	3198.82	0	3853.03	2898.99	3375.69	4864.62	4343.79	1.08523	0.801223	1.17177	0.627846	5.46319e+07	5.41904e+07	5.5123e+07	5.48245e+07	5.53557e+07	5.53756e+07	5.50793e+07	5.43712e+07	5.55504e+07	5.57037e+07	5.53532e+07	5.53514e+07	5.11071e+07	5.07426e+07
	12	40	1.5	1	1	0	S771s C807c	771	sFDDSQLQIGDISNFVDGPASLNEALNDGLNSSSDWcAR	S(0.99)FDDS(0.0)QLQIGDIS(0.0)NFVDGPAS(0.0)LNEALNDGLNS(0.0)S(0.0)S(0.0)DWC(1.0)AR	AT2G20190.1	AT2G20190.1	CLIP-associated protein , Symbols: ATCLASP, CLASP , chr2:8711862-8718813 REVERSE LENGTH=1439	0	0	2675.55	1929.64	2517.89	0	3093.74	7.12702	0	0.230905	5.89123	0	0	0	0	4441.68	7.3384e-06	0	1.42958	0.810174	1.54357	0.773288	5.46319e+07	5.41904e+07	5.5123e+07	5.48245e+07	5.53557e+07	5.53756e+07	5.50793e+07	5.43712e+07	5.55504e+07	5.57037e+07	5.53532e+07	5.53514e+07	5.11071e+07	5.07426e+07
	12	30.11	1	1	0	1	S1051s	1040	SYDPSDAIGTSsEEGYAGASK	S(0.0)Y(0.0)DPS(0.0)DAIGT(0.0)S(0.50)S(0.50)EEGY(0.0)AGAS(0.0)K	AT2G20190.1	AT2G20190.1	CLIP-associated protein , Symbols: ATCLASP, CLASP , chr2:8711862-8718813 REVERSE LENGTH=1439	402113	416263	385410	84771.8	75309.1	392511	433383	415425	421725	412731	416777	436030	333094	378611	395495	398305	406325	421620	0.920105	0.0282069	0.993476	0.84918	5.46319e+07	5.41904e+07	5.5123e+07	5.48245e+07	5.53557e+07	5.53756e+07	5.50793e+07	5.43712e+07	5.55504e+07	5.57037e+07	5.53532e+07	5.53514e+07	5.11071e+07	5.07426e+07
	12	26.36	0	2	1	1	T1049t S1051s	1040	SYDPSDAIGtSsEEGYAGASKK	S(0.0)Y(0.0)DPS(0.0)DAIGT(0.33)S(0.33)S(0.33)EEGY(0.0)AGAS(0.0)KK	AT2G20190.1	AT2G20190.1	CLIP-associated protein , Symbols: ATCLASP, CLASP , chr2:8711862-8718813 REVERSE LENGTH=1439	308898	288600	317541	176611	192247	342818	343936	359581	355546	363188	314591	350756	385878	349459	335144	407975	317023	360092	1.03256	0.478578	1.1149	0.0345986	5.46319e+07	5.41904e+07	5.5123e+07	5.48245e+07	5.53557e+07	5.53756e+07	5.50793e+07	5.43712e+07	5.55504e+07	5.57037e+07	5.53532e+07	5.53514e+07	5.11071e+07	5.07426e+07
	12	33.86	1	1	0	1	S1051s	1040	SYDPSDAIGTSsEEGYAGASKK	S(0.0)Y(0.0)DPS(0.0)DAIGT(0.0)S(0.50)S(0.50)EEGY(0.0)AGAS(0.0)KK	AT2G20190.1	AT2G20190.1	CLIP-associated protein , Symbols: ATCLASP, CLASP , chr2:8711862-8718813 REVERSE LENGTH=1439	981640	1.01257e+06	968581	984748	988303	994777	1.03398e+06	994416	1.07909e+06	1.02422e+06	1.03262e+06	1.03198e+06	944348	911114	923207	997242	1.0119e+06	943579	0.924968	0.00300184	0.998727	0.951364	5.46319e+07	5.41904e+07	5.5123e+07	5.48245e+07	5.53557e+07	5.53756e+07	5.50793e+07	5.43712e+07	5.55504e+07	5.57037e+07	5.53532e+07	5.53514e+07	5.11071e+07	5.07426e+07
	12	30.11	1	1	0	1	S1050s	1040	SYDPSDAIGTsSEEGYAGASKK	S(0.0)Y(0.0)DPS(0.0)DAIGT(0.33)S(0.33)S(0.33)EEGY(0.0)AGAS(0.0)KK	AT2G20190.1	AT2G20190.1	CLIP-associated protein , Symbols: ATCLASP, CLASP , chr2:8711862-8718813 REVERSE LENGTH=1439	281818	293158	279986	295575	287843	266944	276976	287047	282301	287332	282932	280067	276371	296735	280782	268593	278474	274845	0.987708	0.427623	1.06647	0.00186859	5.46319e+07	5.41904e+07	5.5123e+07	5.48245e+07	5.53557e+07	5.53756e+07	5.50793e+07	5.43712e+07	5.55504e+07	5.57037e+07	5.53532e+07	5.53514e+07	5.11071e+07	5.07426e+07
	12	24.85	0	1	0	1	S1050s	1040	SYDPSDAIGTsSEEGYAGASK	S(0.0)Y(0.0)DPS(0.0)DAIGT(0.0)S(0.50)S(0.50)EEGY(0.0)AGAS(0.0)K	AT2G20190.1	AT2G20190.1	CLIP-associated protein , Symbols: ATCLASP, CLASP , chr2:8711862-8718813 REVERSE LENGTH=1439	32943.2	41091	40798.6	0	0	45280.3	47528.3	38699.9	28319.7	34503.6	37515.5	39877.2	33184.8	43803.7	38512	38217	47727.3	46694.2	1.09581	0.321388	1.18319	0.0830821	5.46319e+07	5.41904e+07	5.5123e+07	5.48245e+07	5.53557e+07	5.53756e+07	5.50793e+07	5.43712e+07	5.55504e+07	5.57037e+07	5.53532e+07	5.53514e+07	5.11071e+07	5.07426e+07
	12	16.35	16.35	2	2	0	S1072s S1075s	1068	YSGGsIDsDSGRK	Y(0.0)S(0.0)GGS(0.99)IDS(0.99)DS(0.0)GRK	AT2G20190.1	AT2G20190.1	CLIP-associated protein , Symbols: ATCLASP, CLASP , chr2:8711862-8718813 REVERSE LENGTH=1439	821341	882652	828880	879056	752134	779056	871905	916953	889205	824724	975428	884551	861180	854007	944306	930510	835211	904041	0.993751	0.842321	1.07299	0.0440924	5.46319e+07	5.41904e+07	5.5123e+07	5.48245e+07	5.53557e+07	5.53756e+07	5.50793e+07	5.43712e+07	5.55504e+07	5.57037e+07	5.53532e+07	5.53514e+07	5.11071e+07	5.07426e+07
	12	16.85	3	1	1	0	S1072s	1068	YSGGsIDSDSGRK	Y(0.0)S(0.0)GGS(0.99)IDS(0.0)DS(0.0)GRK	AT2G20190.1	AT2G20190.1	CLIP-associated protein , Symbols: ATCLASP, CLASP , chr2:8711862-8718813 REVERSE LENGTH=1439	124784	127969	129690	117886	128532	130547	127241	139757	141395	150377	135894	134120	128997	141414	137663	142092	144882	141997	1.00997	0.733044	1.0905	0.0112971	5.46319e+07	5.41904e+07	5.5123e+07	5.48245e+07	5.53557e+07	5.53756e+07	5.50793e+07	5.43712e+07	5.55504e+07	5.57037e+07	5.53532e+07	5.53514e+07	5.11071e+07	5.07426e+07
	12	19.61	2	1	1	0	S1075s	1068	YSGGSIDsDSGRK	Y(0.0)S(0.0)GGS(0.0)IDS(0.99)DS(0.0)GRK	AT2G20190.1	AT2G20190.1	CLIP-associated protein , Symbols: ATCLASP, CLASP , chr2:8711862-8718813 REVERSE LENGTH=1439	66260.6	72990.2	74448.4	69243.7	54966	69858.8	84457.2	82737.5	78088.5	69792.9	91011.8	81853.9	73451.6	59674.8	71355.9	72335.9	70370.5	78488.3	0.872393	0.0221788	0.94196	0.262471	5.46319e+07	5.41904e+07	5.5123e+07	5.48245e+07	5.53557e+07	5.53756e+07	5.50793e+07	5.43712e+07	5.55504e+07	5.57037e+07	5.53532e+07	5.53514e+07	5.11071e+07	5.07426e+07
	12	35.5	1	2	1	1	S1142s S1157s	1141	TsPNGSSENIEILDDLsPPHLEK	T(0.50)S(0.50)PNGS(0.0)S(0.0)ENIEILDDLS(0.99)PPHLEK	AT2G20190.1	AT2G20190.1	CLIP-associated protein , Symbols: ATCLASP, CLASP , chr2:8711862-8718813 REVERSE LENGTH=1439	19024.1	20648.8	19433.7	15768.3	17809.6	18104.7	14492.1	17303.7	17440.8	16978.5	17719.3	22757.7	16776.9	17891.5	19647.4	17975.2	14687.3	18719.9	0.990683	0.901798	1.06968	0.376895	5.46319e+07	5.41904e+07	5.5123e+07	5.48245e+07	5.53557e+07	5.53756e+07	5.50793e+07	5.43712e+07	5.55504e+07	5.57037e+07	5.53532e+07	5.53514e+07	5.11071e+07	5.07426e+07
	12	39	39	1	1	0	S1157s	1141	TSPNGSSENIEILDDLsPPHLEK	T(0.0)S(0.0)PNGS(0.0)S(0.0)ENIEILDDLS(0.99)PPHLEK	AT2G20190.1	AT2G20190.1	CLIP-associated protein , Symbols: ATCLASP, CLASP , chr2:8711862-8718813 REVERSE LENGTH=1439	189092	181178	195139	186817	184520	195850	200088	222553	218507	224237	207515	228733	199813	188432	189066	203051	157621	182672	0.860961	0.00359355	0.929615	0.0997788	5.46319e+07	5.41904e+07	5.5123e+07	5.48245e+07	5.53557e+07	5.53756e+07	5.50793e+07	5.43712e+07	5.55504e+07	5.57037e+07	5.53532e+07	5.53514e+07	5.11071e+07	5.07426e+07
	12	35.5	0	2	1	1	T1141t S1157s	1141	tSPNGSSENIEILDDLsPPHLEK	T(0.33)S(0.33)PNGS(0.33)S(0.0)ENIEILDDLS(0.99)PPHLEK	AT2G20190.1	AT2G20190.1	CLIP-associated protein , Symbols: ATCLASP, CLASP , chr2:8711862-8718813 REVERSE LENGTH=1439	74496.6	66239.6	77413	75964	73052.3	77045.1	70748.7	68627.2	74891.7	76834	79595	80066.3	66295	73348.9	64760.3	75338.3	63661.6	65957.6	0.908153	0.0310801	0.980571	0.621967	5.46319e+07	5.41904e+07	5.5123e+07	5.48245e+07	5.53557e+07	5.53756e+07	5.50793e+07	5.43712e+07	5.55504e+07	5.57037e+07	5.53532e+07	5.53514e+07	5.11071e+07	5.07426e+07
	12	25.6	0	3	1	2	S1142s S1147s S1157s	1141	TsPNGSsENIEILDDLsPPHLEK	T(0.25)S(0.25)PNGS(0.25)S(0.25)ENIEILDDLS(0.99)PPHLEK	AT2G20190.1	AT2G20190.1	CLIP-associated protein , Symbols: ATCLASP, CLASP , chr2:8711862-8718813 REVERSE LENGTH=1439	10593.3	15242.4	11389.8	12134.3	13884	10211.7	12575.2	13244	12251.4	11724.5	11156.9	15180.8	11400.9	11394.5	10206.6	9771.51	10229.2	11788.5	0.851031	0.0179891	0.918894	0.162782	5.46319e+07	5.41904e+07	5.5123e+07	5.48245e+07	5.53557e+07	5.53756e+07	5.50793e+07	5.43712e+07	5.55504e+07	5.57037e+07	5.53532e+07	5.53514e+07	5.11071e+07	5.07426e+07
	12	26.5	0	2	1	1	S1146s S1147s	1141	TSPNGssENIEILDDLSPPHLEK	T(0.25)S(0.25)PNGS(0.25)S(0.25)ENIEILDDLS(0.0)PPHLEK	AT2G20190.1	AT2G20190.1	CLIP-associated protein , Symbols: ATCLASP, CLASP , chr2:8711862-8718813 REVERSE LENGTH=1439	2858.52	4366.04	5954.27	5565.41	6357.47	3633.91	5504.04	3453.57	5723.34	5728.33	6631.99	3344.25	6251.01	4823.99	5618.72	6508.49	6605.44	5029.94	1.14652	0.268111	1.23795	0.0914644	5.46319e+07	5.41904e+07	5.5123e+07	5.48245e+07	5.53557e+07	5.53756e+07	5.50793e+07	5.43712e+07	5.55504e+07	5.57037e+07	5.53532e+07	5.53514e+07	5.11071e+07	5.07426e+07
	12	31	1	2	1	1	S1142s S1146s	1141	TsPNGsSENIEILDDLSPPHLEK	T(0.25)S(0.25)PNGS(0.25)S(0.25)ENIEILDDLS(0.0)PPHLEK	AT2G20190.1	AT2G20190.1	CLIP-associated protein , Symbols: ATCLASP, CLASP , chr2:8711862-8718813 REVERSE LENGTH=1439	471780	473171	419011	427358	484383	487652	460846	460223	454247	509776	459512	488416	481613	399203	431549	487245	348272	401215	0.89978	0.0724911	0.971531	0.605218	5.46319e+07	5.41904e+07	5.5123e+07	5.48245e+07	5.53557e+07	5.53756e+07	5.50793e+07	5.43712e+07	5.55504e+07	5.57037e+07	5.53532e+07	5.53514e+07	5.11071e+07	5.07426e+07
	12	34.1	1.5	1	1	0	S1146s	1141	TSPNGsSENIEILDDLSPPHLEK	T(0.0)S(0.0)PNGS(0.99)S(0.0)ENIEILDDLS(0.0)PPHLEK	AT2G20190.1	AT2G20190.1	CLIP-associated protein , Symbols: ATCLASP, CLASP , chr2:8711862-8718813 REVERSE LENGTH=1439	66504.4	69666.1	71989.1	65079.3	77221	59891.2	61588.1	71192.1	69000.5	70560.9	66844.8	70161.6	69712.9	68573.7	73104.2	65604	66608.2	64415.3	0.996752	0.911897	1.07623	0.0277937	5.46319e+07	5.41904e+07	5.5123e+07	5.48245e+07	5.53557e+07	5.53756e+07	5.50793e+07	5.43712e+07	5.55504e+07	5.57037e+07	5.53532e+07	5.53514e+07	5.11071e+07	5.07426e+07
	12	27.1	0	2	1	1	T1141t S1146s	1141	tSPNGsSENIEILDDLSPPHLEK	T(0.25)S(0.25)PNGS(0.25)S(0.25)ENIEILDDLS(0.0)PPHLEK	AT2G20190.1	AT2G20190.1	CLIP-associated protein , Symbols: ATCLASP, CLASP , chr2:8711862-8718813 REVERSE LENGTH=1439	22648.6	25477.8	19616.8	19834.2	24108.9	24318	17715.7	18507.3	23179.1	25613.7	17571.1	23539.8	16996.3	22198.7	24493.9	18327.9	17458.5	16056.9	0.916001	0.391811	0.989044	0.91274	5.46319e+07	5.41904e+07	5.5123e+07	5.48245e+07	5.53557e+07	5.53756e+07	5.50793e+07	5.43712e+07	5.55504e+07	5.57037e+07	5.53532e+07	5.53514e+07	5.11071e+07	5.07426e+07
	12	34.01	1	2	1	1	S1142s S1147s	1141	TsPNGSsENIEILDDLSPPHLEK	T(0.25)S(0.25)PNGS(0.25)S(0.25)ENIEILDDLS(0.0)PPHLEK	AT2G20190.1	AT2G20190.1	CLIP-associated protein , Symbols: ATCLASP, CLASP , chr2:8711862-8718813 REVERSE LENGTH=1439	166745	140289	142482	147570	177053	167183	154126	167903	141204	164952	154922	159361	160727	142724	147301	163354	110004	115011	0.890343	0.116223	0.961341	0.582842	5.46319e+07	5.41904e+07	5.5123e+07	5.48245e+07	5.53557e+07	5.53756e+07	5.50793e+07	5.43712e+07	5.55504e+07	5.57037e+07	5.53532e+07	5.53514e+07	5.11071e+07	5.07426e+07
	12	38.5	1	1	0	1	S1142s	1141	TsPNGSSENIEILDDLSPPHLEK	T(0.50)S(0.50)PNGS(0.0)S(0.0)ENIEILDDLS(0.0)PPHLEK	AT2G20190.1	AT2G20190.1	CLIP-associated protein , Symbols: ATCLASP, CLASP , chr2:8711862-8718813 REVERSE LENGTH=1439	68133.6	67021.8	79321.7	70079.9	76429.1	77200.2	76554.2	69975	74316.4	73215.7	67333.7	77709.9	77223.3	66807	63123.3	81355.6	65586.1	66372.9	0.957557	0.3838	1.03391	0.508893	5.46319e+07	5.41904e+07	5.5123e+07	5.48245e+07	5.53557e+07	5.53756e+07	5.50793e+07	5.43712e+07	5.55504e+07	5.57037e+07	5.53532e+07	5.53514e+07	5.11071e+07	5.07426e+07
	12	38.5	0	1	0	1	T1141t	1141	tSPNGSSENIEILDDLSPPHLEK	T(0.25)S(0.25)PNGS(0.25)S(0.25)ENIEILDDLS(0.0)PPHLEK	AT2G20190.1	AT2G20190.1	CLIP-associated protein , Symbols: ATCLASP, CLASP , chr2:8711862-8718813 REVERSE LENGTH=1439	353479	370961	358433	379599	391517	377758	374602	389449	394484	397671	363239	368823	398417	380894	405945	407333	320099	344999	0.986636	0.754233	1.06531	0.17204	5.46319e+07	5.41904e+07	5.5123e+07	5.48245e+07	5.53557e+07	5.53756e+07	5.50793e+07	5.43712e+07	5.55504e+07	5.57037e+07	5.53532e+07	5.53514e+07	5.11071e+07	5.07426e+07
	12	33.51	0	2	1	1	T1141t S1147s	1141	tSPNGSsENIEILDDLSPPHLEK	T(0.25)S(0.25)PNGS(0.25)S(0.25)ENIEILDDLS(0.0)PPHLEK	AT2G20190.1	AT2G20190.1	CLIP-associated protein , Symbols: ATCLASP, CLASP , chr2:8711862-8718813 REVERSE LENGTH=1439	260541	244327	275923	257870	222346	271157	313745	260752	276535	325960	249854	262786	313969	244068	289606	296721	190202	239499	0.931602	0.416222	1.00589	0.946201	5.46319e+07	5.41904e+07	5.5123e+07	5.48245e+07	5.53557e+07	5.53756e+07	5.50793e+07	5.43712e+07	5.55504e+07	5.57037e+07	5.53532e+07	5.53514e+07	5.11071e+07	5.07426e+07
	13	27.75	0	2	1	1	S46s S49s	26	LAEGQNGVISNPPVVDNVRQsSSsPPPALAPR	LAEGQNGVIS(0.0)NPPVVDNVRQS(0.25)S(0.25)S(0.25)S(0.25)PPPALAPR	AT5G03040.3	AT5G03040.1|AT5G03040.3|AT5G03040.2	IQ-domain 2 , Symbols: iqd2 , chr5:710380-712406 REVERSE LENGTH=461	13435	13487.9	14275.6	12180.6	16002.1	15465.3	20761.3	12449.4	15502.1	20891.7	15783.6	11229.8	13895.9	10833.1	16654.4	6911.28	4212.98	13816.4	0.686456	0.0747195	0.731776	0.132322	1.74314e+07	1.70399e+07	1.74517e+07	1.7763e+07	1.7148e+07	1.72301e+07	1.68188e+07	1.67277e+07	1.69766e+07	1.7088e+07	1.68806e+07	1.69912e+07	1.58714e+07	1.61565e+07
	13	32	0.5	1	0	1	S49s	26	LAEGQNGVISNPPVVDNVRQSSSsPPPALAPR	LAEGQNGVIS(0.0)NPPVVDNVRQS(0.25)S(0.25)S(0.25)S(0.25)PPPALAPR	AT5G03040.3	AT5G03040.1|AT5G03040.2|AT5G03040.3	IQ-domain 2 , Symbols: iqd2 , chr5:710380-712406 REVERSE LENGTH=461	17262.3	23870.2	18836	24112.8	22564.7	19710	19597.9	20861.1	22549.6	24044.1	22576.8	13892.7	24167.3	11713.5	13090.2	22551.8	15679.2	20641	0.873065	0.335775	0.930704	0.608806	1.74314e+07	1.70399e+07	1.74517e+07	1.7763e+07	1.7148e+07	1.72301e+07	1.68188e+07	1.67277e+07	1.69766e+07	1.7088e+07	1.68806e+07	1.69912e+07	1.58714e+07	1.61565e+07
	13	29.5	0	2	1	1	S47s S49s	26	LAEGQNGVISNPPVVDNVRQSsSsPPPALAPR	LAEGQNGVIS(0.0)NPPVVDNVRQS(0.25)S(0.25)S(0.25)S(0.25)PPPALAPR	AT5G03040.3	AT5G03040.1|AT5G03040.2|AT5G03040.3	IQ-domain 2 , Symbols: iqd2 , chr5:710380-712406 REVERSE LENGTH=461	12832.4	11471.1	12576	13811.2	11462.1	16751.4	6924.9	14215.2	10502.1	10815	13274.3	10474.7	7026.79	16786.3	16391.9	0	2992.75	13010.8	0.848993	0.600099	0.905044	0.754397	1.74314e+07	1.70399e+07	1.74517e+07	1.7763e+07	1.7148e+07	1.72301e+07	1.68188e+07	1.67277e+07	1.69766e+07	1.7088e+07	1.68806e+07	1.69912e+07	1.58714e+07	1.61565e+07
	13	27.75	0	2	1	1	S46s S48s	26	LAEGQNGVISNPPVVDNVRQsSsSPPPALAPR	LAEGQNGVIS(0.0)NPPVVDNVRQS(0.25)S(0.25)S(0.25)S(0.25)PPPALAPR	AT5G03040.3	AT5G03040.1|AT5G03040.2|AT5G03040.3	IQ-domain 2 , Symbols: iqd2 , chr5:710380-712406 REVERSE LENGTH=461	177623	148088	164182	196694	204894	208630	162148	174532	164133	166952	166120	164904	145563	154324	154651	157286	124151	134470	0.8715	0.0036968	0.929037	0.0782804	1.74314e+07	1.70399e+07	1.74517e+07	1.7763e+07	1.7148e+07	1.72301e+07	1.68188e+07	1.67277e+07	1.69766e+07	1.7088e+07	1.68806e+07	1.69912e+07	1.58714e+07	1.61565e+07
	13	32	0	1	0	1	S47s	26	LAEGQNGVISNPPVVDNVRQSsSSPPPALAPR	LAEGQNGVIS(0.0)NPPVVDNVRQS(0.25)S(0.25)S(0.25)S(0.25)PPPALAPR	AT5G03040.3	AT5G03040.1|AT5G03040.3|AT5G03040.2	IQ-domain 2 , Symbols: iqd2 , chr5:710380-712406 REVERSE LENGTH=461	2800.75	3939.42	2752.57	3788.8	3119.27	0	1818.98	0	3989.03	3075.32	2393.62	2997.41	0	2562.33	3713.83	2561.9	0	2618.76	0.802615	0.589884	0.855603	0.702793	1.74314e+07	1.70399e+07	1.74517e+07	1.7763e+07	1.7148e+07	1.72301e+07	1.68188e+07	1.67277e+07	1.69766e+07	1.7088e+07	1.68806e+07	1.69912e+07	1.58714e+07	1.61565e+07
	13	19.36	1.25	1	1	0	S49s	45	QSSSsPPPALAPR	QS(0.0)S(0.0)S(0.0)S(0.99)PPPALAPR	AT5G03040.3	AT5G03040.2|AT5G03040.3|AT5G03040.1	IQ-domain 2 , Symbols: iqd2 , chr5:710380-712406 REVERSE LENGTH=461	3.39628e+06	3.54221e+06	3.50513e+06	3.4607e+06	3.42582e+06	3.47989e+06	3.4356e+06	3.75371e+06	3.57067e+06	3.50348e+06	3.60037e+06	3.50372e+06	3.32959e+06	3.33056e+06	3.31683e+06	3.2391e+06	3.47693e+06	3.35116e+06	0.938066	0.00248872	0.999997	0.999859	1.74314e+07	1.70399e+07	1.74517e+07	1.7763e+07	1.7148e+07	1.72301e+07	1.68188e+07	1.67277e+07	1.69766e+07	1.7088e+07	1.68806e+07	1.69912e+07	1.58714e+07	1.61565e+07
	13	17.36	0	1	0	1	S48s	45	QSSsSPPPALAPR	QS(0.0)S(0.0)S(0.50)S(0.50)PPPALAPR	AT5G03040.3	AT5G03040.1|AT5G03040.2|AT5G03040.3	IQ-domain 2 , Symbols: iqd2 , chr5:710380-712406 REVERSE LENGTH=461	536533	544352	533994	535625	517292	519015	545545	584089	524693	540587	519134	520090	486647	506226	497000	479760	527758	486011	0.922472	0.00702609	0.983374	0.494967	1.74314e+07	1.70399e+07	1.74517e+07	1.7763e+07	1.7148e+07	1.72301e+07	1.68188e+07	1.67277e+07	1.69766e+07	1.7088e+07	1.68806e+07	1.69912e+07	1.58714e+07	1.61565e+07
	13	40.25	3.5	1	1	0	S73s	69	NRDLsPPSTADAVNVTATDVPVVPSSSAPGVVR	NRDLS(0.99)PPS(0.0)T(0.0)ADAVNVT(0.0)AT(0.0)DVPVVPS(0.0)S(0.0)S(0.0)APGVVR	AT5G03040.3	AT5G03040.1|AT5G03040.3|AT5G03040.2	IQ-domain 2 , Symbols: iqd2 , chr5:710380-712406 REVERSE LENGTH=461	89958	92564.6	119139	97234.2	115654	121563	94780.8	101794	106376	92241.4	111848	90721.4	100459	106648	96662.5	117770	72461.6	89163.1	0.975579	0.742542	1.03999	0.610318	1.74314e+07	1.70399e+07	1.74517e+07	1.7763e+07	1.7148e+07	1.72301e+07	1.68188e+07	1.67277e+07	1.69766e+07	1.7088e+07	1.68806e+07	1.69912e+07	1.58714e+07	1.61565e+07
	13	31	0	1	0	1	T77t	69	NRDLSPPStADAVNVTATDVPVVPSSSAPGVVR	NRDLS(0.33)PPS(0.33)T(0.33)ADAVNVT(0.0)AT(0.0)DVPVVPS(0.0)S(0.0)S(0.0)APGVVR	AT5G03040.3	AT5G03040.2|AT5G03040.3|AT5G03040.1	IQ-domain 2 , Symbols: iqd2 , chr5:710380-712406 REVERSE LENGTH=461	5838.04	7138.46	4158.36	6436.26	7087.86	6374.85	9890.86	6781.11	2832.02	7727.02	5655.52	5845.1	5777.66	4707.83	3614.2	6187.62	6913.54	6797.71	0.877798	0.487451	0.935751	0.716754	1.74314e+07	1.70399e+07	1.74517e+07	1.7763e+07	1.7148e+07	1.72301e+07	1.68188e+07	1.67277e+07	1.69766e+07	1.7088e+07	1.68806e+07	1.69912e+07	1.58714e+07	1.61565e+07
	13	22.85	22.85	1	1	0	S296s	285	EQSNSNNDNAAsVK	EQS(0.0)NS(0.0)NNDNAAS(0.99)VK	AT5G03040.3	AT5G03040.3|AT5G03040.2|AT5G03040.1	IQ-domain 2 , Symbols: iqd2 , chr5:710380-712406 REVERSE LENGTH=461	23591.8	21574.3	21090.4	19665.1	23624.1	19943.1	28769.8	30741.4	29157.2	30114.1	28083.3	30669.9	25117.9	27605.1	26966.7	25457.1	22164.5	29404.3	0.882726	0.0105537	0.941003	0.165749	1.74314e+07	1.70399e+07	1.74517e+07	1.7763e+07	1.7148e+07	1.72301e+07	1.68188e+07	1.67277e+07	1.69766e+07	1.7088e+07	1.68806e+07	1.69912e+07	1.58714e+07	1.61565e+07
	13	13.6	1	2	1	1	S296s S300s	285	EQSNSNNDNAAsVKGsINR	EQS(0.0)NS(0.50)NNDNAAS(0.50)VKGS(0.99)INR	AT5G03040.3	AT5G03040.1|AT5G03040.2|AT5G03040.3	IQ-domain 2 , Symbols: iqd2 , chr5:710380-712406 REVERSE LENGTH=461	4133.13	2490.01	2187.55	3264.49	3112.11	2114.59	4132.87	2657	2896.9	4485	2110.68	4298.65	0	1889.46	3618.27	3777.05	0	3703.02	0.631055	0.165898	0.672717	0.235813	1.74314e+07	1.70399e+07	1.74517e+07	1.7763e+07	1.7148e+07	1.72301e+07	1.68188e+07	1.67277e+07	1.69766e+07	1.7088e+07	1.68806e+07	1.69912e+07	1.58714e+07	1.61565e+07
	13	13.6	9.6	1	1	0	T320t	313	NGSTQPNtPSSAR	NGS(0.0)T(0.0)QPNT(0.99)PS(0.0)S(0.0)AR	AT5G03040.3	AT5G03040.1|AT5G03040.2|AT5G03040.3	IQ-domain 2 , Symbols: iqd2 , chr5:710380-712406 REVERSE LENGTH=461	2297	5094.94	4047.9	6093.07	8867.07	8796.73	8951.74	11373.5	9984.14	8372.41	5161.82	6495.35	7720.66	5470.49	3244.59	9729.86	4313.02	2459.18	0.65432	0.0758155	0.697519	0.126645	1.74314e+07	1.70399e+07	1.74517e+07	1.7763e+07	1.7148e+07	1.72301e+07	1.68188e+07	1.67277e+07	1.69766e+07	1.7088e+07	1.68806e+07	1.69912e+07	1.58714e+07	1.61565e+07
	13	15.76	0.5	2	0	2	S315s T327t	313	NGsTQPNTPSSARGtPR	NGS(0.17)T(0.17)QPNT(0.17)PS(0.17)S(0.17)ARGT(0.17)PR	AT5G03040.3	AT5G03040.2|AT5G03040.3|AT5G03040.1	IQ-domain 2 , Symbols: iqd2 , chr5:710380-712406 REVERSE LENGTH=461	5640.96	6680.95	4664.1	9676.8	6559.29	2912.46	10177.9	9560.1	9286.21	12212.8	12098.2	10928.9	6854.91	6380.35	10908	5782.16	4836.34	5984.22	0.63404	0.00301527	0.675899	0.00826153	1.74314e+07	1.70399e+07	1.74517e+07	1.7763e+07	1.7148e+07	1.72301e+07	1.68188e+07	1.67277e+07	1.69766e+07	1.7088e+07	1.68806e+07	1.69912e+07	1.58714e+07	1.61565e+07
	13	18.75	1	1	0	1	T327t	313	NGSTQPNTPSSARGtPR	NGS(0.0)T(0.0)QPNT(0.0)PS(0.33)S(0.33)ARGT(0.33)PR	AT5G03040.3	AT5G03040.2|AT5G03040.3|AT5G03040.1	IQ-domain 2 , Symbols: iqd2 , chr5:710380-712406 REVERSE LENGTH=461	32855.1	36484.8	36959.1	38499.6	38241.9	44572.1	50829.6	40039	34464.1	36544.3	37283	38745.4	35154	37388.8	39156	35403.1	20709.2	28320.2	0.824409	0.0883798	0.878837	0.238589	1.74314e+07	1.70399e+07	1.74517e+07	1.7763e+07	1.7148e+07	1.72301e+07	1.68188e+07	1.67277e+07	1.69766e+07	1.7088e+07	1.68806e+07	1.69912e+07	1.58714e+07	1.61565e+07
	13	16.85	0	2	1	1	S322s T327t	313	NGSTQPNTPsSARGtPR	NGS(0.0)T(0.0)QPNT(0.0)PS(0.33)S(0.33)ARGT(0.33)PR	AT5G03040.3	AT5G03040.2|AT5G03040.3|AT5G03040.1	IQ-domain 2 , Symbols: iqd2 , chr5:710380-712406 REVERSE LENGTH=461	183983	161504	195072	187598	210828	152499	243872	226579	204871	237314	239506	235239	213166	229460	213058	236559	158270	167971	0.878261	0.0798468	0.936244	0.356385	1.74314e+07	1.70399e+07	1.74517e+07	1.7763e+07	1.7148e+07	1.72301e+07	1.68188e+07	1.67277e+07	1.69766e+07	1.7088e+07	1.68806e+07	1.69912e+07	1.58714e+07	1.61565e+07
	13	13.1	0	2	1	1	T316t S322s	313	NGStQPNTPsSARGTPR	NGS(0.0)T(0.0)QPNT(0.0)PS(0.33)S(0.33)ARGT(0.33)PR	AT5G03040.3	AT5G03040.2|AT5G03040.3|AT5G03040.1	IQ-domain 2 , Symbols: iqd2 , chr5:710380-712406 REVERSE LENGTH=461	2100.18	0	2185.11	2906.66	1442.04	2691.9	3745.58	2785.79	3048.12	3111.42	2816.77	4031.38	0	0	2971.15	4749.58	3116.28	1933.19	0.653573	0.186435	0.696722	0.26919	1.74314e+07	1.70399e+07	1.74517e+07	1.7763e+07	1.7148e+07	1.72301e+07	1.68188e+07	1.67277e+07	1.69766e+07	1.7088e+07	1.68806e+07	1.69912e+07	1.58714e+07	1.61565e+07
	13	18.75	0	1	0	1	S322s	313	NGSTQPNTPsSARGTPR	NGS(0.0)T(0.0)QPNT(0.0)PS(0.33)S(0.33)ARGT(0.33)PR	AT5G03040.3	AT5G03040.3|AT5G03040.2|AT5G03040.1	IQ-domain 2 , Symbols: iqd2 , chr5:710380-712406 REVERSE LENGTH=461	26606.2	22608.6	20552.9	23532.4	31225.8	27108.9	30159.6	25961.4	23305.2	18257.2	29547.1	29803.7	27715	29385.2	31716.3	27646.4	23368.1	24200	1.04456	0.625164	1.11352	0.236938	1.74314e+07	1.70399e+07	1.74517e+07	1.7763e+07	1.7148e+07	1.72301e+07	1.68188e+07	1.67277e+07	1.69766e+07	1.7088e+07	1.68806e+07	1.69912e+07	1.58714e+07	1.61565e+07
	13	16.85	0	2	1	1	S322s S323s	313	NGSTQPNTPssARGTPR	NGS(0.0)T(0.0)QPNT(0.25)PS(0.25)S(0.25)ARGT(0.25)PR	AT5G03040.3	AT5G03040.1|AT5G03040.3|AT5G03040.2	IQ-domain 2 , Symbols: iqd2 , chr5:710380-712406 REVERSE LENGTH=461	143849	138916	143286	134105	147078	156175	158957	163373	163479	181612	167538	152295	176305	155315	168497	146024	112061	141761	0.911582	0.180903	0.971765	0.672808	1.74314e+07	1.70399e+07	1.74517e+07	1.7763e+07	1.7148e+07	1.72301e+07	1.68188e+07	1.67277e+07	1.69766e+07	1.7088e+07	1.68806e+07	1.69912e+07	1.58714e+07	1.61565e+07
	13	18.75	0	1	0	1	S323s	313	NGSTQPNTPSsARGTPR	NGS(0.0)T(0.0)QPNT(0.25)PS(0.25)S(0.25)ARGT(0.25)PR	AT5G03040.3	AT5G03040.1|AT5G03040.3|AT5G03040.2	IQ-domain 2 , Symbols: iqd2 , chr5:710380-712406 REVERSE LENGTH=461	28542.3	29265	32301.7	28436.9	34272.2	34905.5	31842.3	26232	34221.9	34745.8	35471.3	29386.1	36954.1	30923.4	36328.9	33381.3	30535.8	25717.7	1.01012	0.888546	1.07681	0.318095	1.74314e+07	1.70399e+07	1.74517e+07	1.7763e+07	1.7148e+07	1.72301e+07	1.68188e+07	1.67277e+07	1.69766e+07	1.7088e+07	1.68806e+07	1.69912e+07	1.58714e+07	1.61565e+07
	13	17.5	0	2	1	1	T320t S322s	313	NGSTQPNtPsSARGTPR	NGS(0.0)T(0.0)QPNT(0.99)PS(0.33)S(0.33)ARGT(0.33)PR	AT5G03040.3	AT5G03040.2|AT5G03040.3|AT5G03040.1	IQ-domain 2 , Symbols: iqd2 , chr5:710380-712406 REVERSE LENGTH=461	134290	133065	134657	129623	157626	142806	181611	187042	190142	186196	181627	178111	191073	168148	173077	178199	145107	135420	0.897074	0.0555873	0.956299	0.407456	1.74314e+07	1.70399e+07	1.74517e+07	1.7763e+07	1.7148e+07	1.72301e+07	1.68188e+07	1.67277e+07	1.69766e+07	1.7088e+07	1.68806e+07	1.69912e+07	1.58714e+07	1.61565e+07
	13	17.5	0	2	1	1	T320t S323s	313	NGSTQPNtPSsARGTPR	NGS(0.0)T(0.0)QPNT(0.99)PS(0.33)S(0.33)ARGT(0.33)PR	AT5G03040.3	AT5G03040.2|AT5G03040.3|AT5G03040.1	IQ-domain 2 , Symbols: iqd2 , chr5:710380-712406 REVERSE LENGTH=461	46376.7	45892	47512.5	48397.3	55548.2	44602.8	75129.6	62138.4	58629.5	65945.7	55029.7	60030.8	59553.4	54568.5	43282.6	53808.9	46957.1	50533.5	0.819053	0.0122375	0.873127	0.0639532	1.74314e+07	1.70399e+07	1.74517e+07	1.7763e+07	1.7148e+07	1.72301e+07	1.68188e+07	1.67277e+07	1.69766e+07	1.7088e+07	1.68806e+07	1.69912e+07	1.58714e+07	1.61565e+07
	13	15.76	0	2	0	2	S315s S322s	313	NGsTQPNTPsSARGTPR	NGS(0.17)T(0.17)QPNT(0.17)PS(0.17)S(0.17)ARGT(0.17)PR	AT5G03040.3	AT5G03040.2|AT5G03040.3|AT5G03040.1	IQ-domain 2 , Symbols: iqd2 , chr5:710380-712406 REVERSE LENGTH=461	0	3198.8	2703.75	0	0	1707.6	0	2281.52	2464.94	2850.35	2406	2329.43	0	1957.77	2163.24	0	2183.59	0.172735	0.511243	0.142223	0.544996	0.183299	1.74314e+07	1.70399e+07	1.74517e+07	1.7763e+07	1.7148e+07	1.72301e+07	1.68188e+07	1.67277e+07	1.69766e+07	1.7088e+07	1.68806e+07	1.69912e+07	1.58714e+07	1.61565e+07
	13	15.76	0	2	1	1	S315s S323s	313	NGsTQPNTPSsARGTPR	NGS(0.25)T(0.25)QPNT(0.0)PS(0.25)S(0.25)ARGT(0.0)PR	AT5G03040.3	AT5G03040.2|AT5G03040.3|AT5G03040.1	IQ-domain 2 , Symbols: iqd2 , chr5:710380-712406 REVERSE LENGTH=461	6004.45	5206.86	6274.48	4400.52	7769.4	6288.36	7420.92	10450.5	13201.3	10233.4	10682.2	10074.8	11902.2	7152.75	7602.51	10291.3	5225.72	6164.3	0.778864	0.104744	0.830285	0.218948	1.74314e+07	1.70399e+07	1.74517e+07	1.7763e+07	1.7148e+07	1.72301e+07	1.68188e+07	1.67277e+07	1.69766e+07	1.7088e+07	1.68806e+07	1.69912e+07	1.58714e+07	1.61565e+07
	13	11.1	0.5	2	1	1	S333s S336s	330	NKNsFFsPPTPSR	NKNS(0.0)FFS(0.50)PPT(0.50)PS(0.0)R	AT5G03040.3	AT5G03040.3|AT5G03040.2|AT5G03040.1	IQ-domain 2 , Symbols: iqd2 , chr5:710380-712406 REVERSE LENGTH=461	20629.4	21496.1	17527.8	19059.3	21561.6	17487.4	22961.4	22592.5	24339.7	22982.5	27094.2	21546.3	26532.1	17089.9	14039.6	21724.5	23112.9	20460.1	0.868867	0.148158	0.92623	0.423169	1.74314e+07	1.70399e+07	1.74517e+07	1.7763e+07	1.7148e+07	1.72301e+07	1.68188e+07	1.67277e+07	1.69766e+07	1.7088e+07	1.68806e+07	1.69912e+07	1.58714e+07	1.61565e+07
	13	18.85	16.35	1	1	0	S336s	332	NSFFsPPTPSR	NS(0.0)FFS(0.99)PPT(0.0)PS(0.0)R	AT5G03040.3	AT5G03040.1|AT5G03040.3|AT5G03040.2	IQ-domain 2 , Symbols: iqd2 , chr5:710380-712406 REVERSE LENGTH=461	129865	150834	143397	133288	144430	147618	137710	128082	127742	131820	119895	132419	123848	121184	125012	116465	121512	128356	0.946904	0.0414496	1.00942	0.693115	1.74314e+07	1.70399e+07	1.74517e+07	1.7763e+07	1.7148e+07	1.72301e+07	1.68188e+07	1.67277e+07	1.69766e+07	1.7088e+07	1.68806e+07	1.69912e+07	1.58714e+07	1.61565e+07
	13	22.6	12.6	1	1	0	T339t	332	NSFFSPPtPSR	NS(0.0)FFS(0.0)PPT(0.99)PS(0.0)R	AT5G03040.3	AT5G03040.1|AT5G03040.2|AT5G03040.3	IQ-domain 2 , Symbols: iqd2 , chr5:710380-712406 REVERSE LENGTH=461	3.76561e+06	3.66414e+06	3.57698e+06	3.81671e+06	3.98425e+06	3.7302e+06	3.46245e+06	3.50173e+06	3.49907e+06	3.57957e+06	3.39486e+06	3.63948e+06	3.80047e+06	3.49801e+06	3.71323e+06	3.49068e+06	2.85198e+06	3.22263e+06	0.97627	0.580821	1.04072	0.378287	1.74314e+07	1.70399e+07	1.74517e+07	1.7763e+07	1.7148e+07	1.72301e+07	1.68188e+07	1.67277e+07	1.69766e+07	1.7088e+07	1.68806e+07	1.69912e+07	1.58714e+07	1.61565e+07
	13	16.1	1	1	0	1	S357s	350	SNDDDSKsTISVLSER	S(0.0)NDDDS(0.33)KS(0.33)T(0.33)IS(0.0)VLS(0.0)ER	AT5G03040.3	AT5G03040.1|AT5G03040.2|AT5G03040.3	IQ-domain 2 , Symbols: iqd2 , chr5:710380-712406 REVERSE LENGTH=461	46760.5	47294.4	38066.9	47219.6	46512.6	52473.5	46622.1	44665.4	40007.5	46721	42449.9	43937	43258.7	43856.8	51826.8	50936	38334.3	49924.3	1.05194	0.36804	1.12139	0.0630993	1.74314e+07	1.70399e+07	1.74517e+07	1.7763e+07	1.7148e+07	1.72301e+07	1.68188e+07	1.67277e+07	1.69766e+07	1.7088e+07	1.68806e+07	1.69912e+07	1.58714e+07	1.61565e+07
	13	14.6	0.5	2	1	1	S357s S360s	350	SNDDDSKsTIsVLSER	S(0.0)NDDDS(0.0)KS(0.50)T(0.50)IS(0.0)VLS(0.0)ER	AT5G03040.3	AT5G03040.2|AT5G03040.3|AT5G03040.1	IQ-domain 2 , Symbols: iqd2 , chr5:710380-712406 REVERSE LENGTH=461	66567.2	86233	68579.9	64930.6	74241.5	69970.6	66709.5	68469.6	74267.5	72832.2	68119.4	65085.8	60344.7	64885.8	65645.5	71198	50695.4	64957	0.909124	0.0761544	0.969144	0.537798	1.74314e+07	1.70399e+07	1.74517e+07	1.7763e+07	1.7148e+07	1.72301e+07	1.68188e+07	1.67277e+07	1.69766e+07	1.7088e+07	1.68806e+07	1.69912e+07	1.58714e+07	1.61565e+07
	13	12.1	0	2	1	1	S355s S363s	350	SNDDDsKSTISVLsER	S(0.0)NDDDS(0.25)KS(0.25)T(0.0)IS(0.25)VLS(0.25)ER	AT5G03040.3	AT5G03040.1|AT5G03040.3|AT5G03040.2	IQ-domain 2 , Symbols: iqd2 , chr5:710380-712406 REVERSE LENGTH=461	37898	37198.1	38314.7	31705.3	42685.3	48538.9	40337.2	60413.2	61613.3	51712.4	44025.9	45229.5	45480.7	33447.6	63521.4	49759.2	41893.4	46656.2	0.925583	0.505147	0.98669	0.90747	1.74314e+07	1.70399e+07	1.74517e+07	1.7763e+07	1.7148e+07	1.72301e+07	1.68188e+07	1.67277e+07	1.69766e+07	1.7088e+07	1.68806e+07	1.69912e+07	1.58714e+07	1.61565e+07
	13	16.1	0	1	0	1	S355s	350	SNDDDsKSTISVLSER	S(0.0)NDDDS(0.33)KS(0.33)T(0.33)IS(0.0)VLS(0.0)ER	AT5G03040.3	AT5G03040.1|AT5G03040.2|AT5G03040.3	IQ-domain 2 , Symbols: iqd2 , chr5:710380-712406 REVERSE LENGTH=461	65624.4	74047.5	82134.4	76834.9	78202.1	63406.7	80783.3	71743.6	74601.3	75528.5	71886.7	81322.5	74720.2	69928	83098.7	71258.5	58285.7	72714.2	0.943272	0.27169	1.00555	0.916047	1.74314e+07	1.70399e+07	1.74517e+07	1.7763e+07	1.7148e+07	1.72301e+07	1.68188e+07	1.67277e+07	1.69766e+07	1.7088e+07	1.68806e+07	1.69912e+07	1.58714e+07	1.61565e+07
	13	20.1	0	4	3	1	S370s S374s S381s S385s	368	RHsIAGsSVRDDEsLAGsPALPSYMVPTK	RHS(0.20)IAGS(0.20)S(0.20)VRDDES(0.20)LAGS(0.20)PALPS(0.0)Y(0.0)MVPT(0.0)K	AT5G03040.3	AT5G03040.3|AT5G03040.2|AT5G03040.1	IQ-domain 2 , Symbols: iqd2 , chr5:710380-712406 REVERSE LENGTH=461	15196.5	13225.9	10613.3	13365	11313.6	11275.1	12363.6	12377.7	12108.1	13710.9	11541.5	8909.35	16086.5	14447.8	15829.8	12212.5	16879.9	9071.75	1.19035	0.131539	1.26894	0.0518208	1.74314e+07	1.70399e+07	1.74517e+07	1.7763e+07	1.7148e+07	1.72301e+07	1.68188e+07	1.67277e+07	1.69766e+07	1.7088e+07	1.68806e+07	1.69912e+07	1.58714e+07	1.61565e+07
	13	19.85	0	4	3	1	S370s S374s S375s S381s	368	RHsIAGssVRDDEsLAGSPALPSYMVPTK	RHS(0.20)IAGS(0.20)S(0.20)VRDDES(0.20)LAGS(0.20)PALPS(0.0)Y(0.0)MVPT(0.0)K	AT5G03040.3	AT5G03040.3|AT5G03040.2|AT5G03040.1	IQ-domain 2 , Symbols: iqd2 , chr5:710380-712406 REVERSE LENGTH=461	4889.99	3737.13	3271.35	2113.45	4400.93	3535.92	4204.14	4307.88	3953.54	5034.02	3165.64	5212.93	2529.65	4309.85	4893.63	2515.01	5178.5	0	0.750697	0.23732	0.800258	0.36353	1.74314e+07	1.70399e+07	1.74517e+07	1.7763e+07	1.7148e+07	1.72301e+07	1.68188e+07	1.67277e+07	1.69766e+07	1.7088e+07	1.68806e+07	1.69912e+07	1.58714e+07	1.61565e+07
	13	19.1	1	1	0	1	S381s	378	DDEsLAGSPALPSYMVPTK	DDES(0.50)LAGS(0.50)PALPS(0.0)Y(0.0)MVPT(0.0)K	AT5G03040.3	AT5G03040.2|AT5G03040.3|AT5G03040.1	IQ-domain 2 , Symbols: iqd2 , chr5:710380-712406 REVERSE LENGTH=461	9167.67	11203.6	10443.7	9238.19	11318.7	9546.25	11816.3	13005.1	13735.8	9061.21	8789.03	12642.9	6467.33	10120	9746.49	11294.9	7945.41	11630.8	0.828453	0.125293	0.883147	0.295297	1.74314e+07	1.70399e+07	1.74517e+07	1.7763e+07	1.7148e+07	1.72301e+07	1.68188e+07	1.67277e+07	1.69766e+07	1.7088e+07	1.68806e+07	1.69912e+07	1.58714e+07	1.61565e+07
	13	32.85	19.6	1	1	0	S406s	402	LKPQsPLGGTTQENEGFTDK	LKPQS(0.99)PLGGT(0.0)T(0.0)QENEGFT(0.0)DK	AT5G03040.3	AT5G03040.1|AT5G03040.2|AT5G03040.3	IQ-domain 2 , Symbols: iqd2 , chr5:710380-712406 REVERSE LENGTH=461	2.98783e+06	3.24294e+06	3.08308e+06	3.06792e+06	3.17615e+06	3.18011e+06	2.75388e+06	2.95465e+06	2.8268e+06	3.04869e+06	2.7524e+06	2.9855e+06	2.76295e+06	2.72586e+06	2.79964e+06	2.8003e+06	2.59944e+06	2.99949e+06	0.963385	0.184112	1.02699	0.333332	1.74314e+07	1.70399e+07	1.74517e+07	1.7763e+07	1.7148e+07	1.72301e+07	1.68188e+07	1.67277e+07	1.69766e+07	1.7088e+07	1.68806e+07	1.69912e+07	1.58714e+07	1.61565e+07
	13	11.6	0	2	1	1	T432t S433s	427	RLSYPtsPALPK	RLS(0.25)Y(0.25)PT(0.25)S(0.25)PALPK	AT5G03040.3	AT5G03040.2|AT5G03040.3|AT5G03040.1	IQ-domain 2 , Symbols: iqd2 , chr5:710380-712406 REVERSE LENGTH=461	71687	71107.1	61684.2	69402.6	72843.7	71547.1	67244.3	74689.8	73441.8	75393.4	81759.2	73447.1	72825.1	74053.6	73086.6	72457.5	69070.5	66118.4	0.958823	0.207165	1.02212	0.493721	1.74314e+07	1.70399e+07	1.74517e+07	1.7763e+07	1.7148e+07	1.72301e+07	1.68188e+07	1.67277e+07	1.69766e+07	1.7088e+07	1.68806e+07	1.69912e+07	1.58714e+07	1.61565e+07
	13	11.85	1	1	0	1	S433s	427	RLSYPTsPALPK	RLS(0.0)Y(0.0)PT(0.50)S(0.50)PALPK	AT5G03040.3	AT5G03040.3|AT5G03040.2|AT5G03040.1	IQ-domain 2 , Symbols: iqd2 , chr5:710380-712406 REVERSE LENGTH=461	29042.9	32225.5	33740	28946.3	38435.9	31685	31776.2	35099.4	29962.5	38279	29818.6	27165.7	32970.9	31148.8	38410	37479	38945.9	39333.2	1.13632	0.0717806	1.21134	0.0125702	1.74314e+07	1.70399e+07	1.74517e+07	1.7763e+07	1.7148e+07	1.72301e+07	1.68188e+07	1.67277e+07	1.69766e+07	1.7088e+07	1.68806e+07	1.69912e+07	1.58714e+07	1.61565e+07
	13	10.85	0	1	0	1	T432t	427	RLSYPtSPALPK	RLS(0.0)Y(0.0)PT(0.50)S(0.50)PALPK	AT5G03040.3	AT5G03040.3|AT5G03040.2|AT5G03040.1	IQ-domain 2 , Symbols: iqd2 , chr5:710380-712406 REVERSE LENGTH=461	125108	153263	157991	158493	149675	143049	156447	160021	164164	155506	164357	169599	161126	174526	172977	159601	179363	168236	1.04714	0.0769459	1.11628	0.000904921	1.74314e+07	1.70399e+07	1.74517e+07	1.7763e+07	1.7148e+07	1.72301e+07	1.68188e+07	1.67277e+07	1.69766e+07	1.7088e+07	1.68806e+07	1.69912e+07	1.58714e+07	1.61565e+07
	13	12.6	0	1	0	1	T432t	427	RLSYPtSPALPKPR	RLS(0.0)Y(0.0)PT(0.50)S(0.50)PALPKPR	AT5G03040.3	AT5G03040.2|AT5G03040.3|AT5G03040.1	IQ-domain 2 , Symbols: iqd2 , chr5:710380-712406 REVERSE LENGTH=461	17689.3	17556.7	13644.5	15011.2	13606.6	16716.1	12306.1	13323.3	15702.3	15642.1	12864.6	12583.6	14475.2	13794.2	14500.2	17383.1	13329.6	12672.1	1.04528	0.51276	1.11429	0.12914	1.74314e+07	1.70399e+07	1.74517e+07	1.7763e+07	1.7148e+07	1.72301e+07	1.68188e+07	1.67277e+07	1.69766e+07	1.7088e+07	1.68806e+07	1.69912e+07	1.58714e+07	1.61565e+07
	13	12.35	0	2	1	1	S429s T432t	427	RLsYPtSPALPK	RLS(0.25)Y(0.25)PT(0.25)S(0.25)PALPK	AT5G03040.3	AT5G03040.3|AT5G03040.2|AT5G03040.1	IQ-domain 2 , Symbols: iqd2 , chr5:710380-712406 REVERSE LENGTH=461	15595	14803.8	14836.8	17380.4	15255	16179.4	16575.6	14731.2	16153.9	17416.3	16288.1	16993.5	15841.2	19154.8	15377.5	16942.1	16744.5	16901.5	1.02856	0.490529	1.09646	0.0431536	1.74314e+07	1.70399e+07	1.74517e+07	1.7763e+07	1.7148e+07	1.72301e+07	1.68188e+07	1.67277e+07	1.69766e+07	1.7088e+07	1.68806e+07	1.69912e+07	1.58714e+07	1.61565e+07
	13	19.11	1	1	0	1	S433s	428	LSYPTsPALPKPR	LS(0.0)Y(0.0)PT(0.50)S(0.50)PALPKPR	AT5G03040.3	AT5G03040.1|AT5G03040.2|AT5G03040.3	IQ-domain 2 , Symbols: iqd2 , chr5:710380-712406 REVERSE LENGTH=461	589997	582528	566288	574847	534739	598968	478844	522275	522843	489181	513229	506934	491203	502246	501453	482092	521710	485672	0.983869	0.406934	1.04882	0.0287102	1.74314e+07	1.70399e+07	1.74517e+07	1.7763e+07	1.7148e+07	1.72301e+07	1.68188e+07	1.67277e+07	1.69766e+07	1.7088e+07	1.68806e+07	1.69912e+07	1.58714e+07	1.61565e+07
	13	14.85	0	1	0	1	T432t	428	LSYPtSPALPKPR	LS(0.0)Y(0.0)PT(0.50)S(0.50)PALPKPR	AT5G03040.3	AT5G03040.3|AT5G03040.2|AT5G03040.1	IQ-domain 2 , Symbols: iqd2 , chr5:710380-712406 REVERSE LENGTH=461	684380	642107	627562	595817	642449	594086	573786	580258	597216	551183	556477	508975	522962	510177	543032	527066	510424	559397	0.942149	0.0523375	1.00435	0.874241	1.74314e+07	1.70399e+07	1.74517e+07	1.7763e+07	1.7148e+07	1.72301e+07	1.68188e+07	1.67277e+07	1.69766e+07	1.7088e+07	1.68806e+07	1.69912e+07	1.58714e+07	1.61565e+07
	13	11.6	99	1	1	0	S443s	441	RFsAPPK	RFS(1.0)APPK	AT5G03040.3	AT5G03040.3|AT5G03040.2|AT5G03040.1	IQ-domain 2 , Symbols: iqd2 , chr5:710380-712406 REVERSE LENGTH=461	815477	848012	846264	847472	805024	835255	773602	781768	797729	782986	822851	817875	599840	647618	598734	584576	657796	589541	0.769992	2.98118e-07	0.820827	4.53045e-06	1.74314e+07	1.70399e+07	1.74517e+07	1.7763e+07	1.7148e+07	1.72301e+07	1.68188e+07	1.67277e+07	1.69766e+07	1.7088e+07	1.68806e+07	1.69912e+07	1.58714e+07	1.61565e+07
	14	21.1	99	2	2	0	C281c S285s S288s	274	WLPNIQDcEEHsAQsAR	WLPNIQDC(1.0)EEHS(1.0)AQS(1.0)AR	AT1G17210.1	AT1G17210.1	IAP-like protein 1 , Symbols: ATILP1, ILP1 , chr1:5880502-5884657 REVERSE LENGTH=958	1.27327e+06	1.26435e+06	1.2323e+06	1.35479e+06	1.25967e+06	1.3142e+06	1.29859e+06	1.27711e+06	1.28496e+06	1.27159e+06	1.22898e+06	1.25285e+06	1.24817e+06	1.27625e+06	1.20017e+06	1.19984e+06	1.33265e+06	1.28323e+06	0.990312	0.610708	1.06591	0.00718487	1.15234e+07	1.12136e+07	1.16037e+07	1.1463e+07	1.14335e+07	1.12379e+07	1.21865e+07	1.2186e+07	1.18316e+07	1.19688e+07	1.24157e+07	1.23575e+07	1.16013e+07	1.13068e+07
	14	12.85	4	1	1	0	C281c S285s	274	WLPNIQDcEEHsAQSAR	WLPNIQDC(1.0)EEHS(0.99)AQS(0.0)AR	AT1G17210.1	AT1G17210.1	IAP-like protein 1 , Symbols: ATILP1, ILP1 , chr1:5880502-5884657 REVERSE LENGTH=958	16942.8	16259.7	16634.6	14932.5	16921.9	16924.3	16072.3	14471.7	14309.5	16756.2	17065.2	15907.5	17082.9	15114.6	13310.9	14697.8	15558.4	15343.3	0.963264	0.41803	1.0368	0.43542	1.15234e+07	1.12136e+07	1.16037e+07	1.1463e+07	1.14335e+07	1.12379e+07	1.21865e+07	1.2186e+07	1.18316e+07	1.19688e+07	1.24157e+07	1.23575e+07	1.16013e+07	1.13068e+07
	14	29.85	4	1	1	0	C281c S285s	274	WLPNIQDcEEHsAQSAR	WLPNIQDC(1.0)EEHS(0.99)AQS(0.0)AR	AT1G17210.1	AT1G17210.1	IAP-like protein 1 , Symbols: ATILP1, ILP1 , chr1:5880502-5884657 REVERSE LENGTH=958	590182	607922	629852	596192	576714	624557	569680	561860	578632	568191	567860	543559	596373	562901	557811	557184	657360	615214	1.04633	0.156319	1.12621	0.00295849	1.15234e+07	1.12136e+07	1.16037e+07	1.1463e+07	1.14335e+07	1.12379e+07	1.21865e+07	1.2186e+07	1.18316e+07	1.19688e+07	1.24157e+07	1.23575e+07	1.16013e+07	1.13068e+07
	14	25.85	3	1	1	0	C281c S288s	274	WLPNIQDcEEHSAQsAR	WLPNIQDC(1.0)EEHS(0.0)AQS(0.99)AR	AT1G17210.1	AT1G17210.1	IAP-like protein 1 , Symbols: ATILP1, ILP1 , chr1:5880502-5884657 REVERSE LENGTH=958	231097	230075	227610	219840	232598	215823	232902	208112	211303	219182	205544	210251	218117	211266	194267	192932	227483	211239	0.975149	0.456249	1.04959	0.171347	1.15234e+07	1.12136e+07	1.16037e+07	1.1463e+07	1.14335e+07	1.12379e+07	1.21865e+07	1.2186e+07	1.18316e+07	1.19688e+07	1.24157e+07	1.23575e+07	1.16013e+07	1.13068e+07
	14	25.35	3.5	1	1	0	S322s	320	KAsGNYEVLGPEYK	KAS(0.99)GNY(0.0)EVLGPEY(0.0)K	AT1G17210.1	AT1G17210.1	IAP-like protein 1 , Symbols: ATILP1, ILP1 , chr1:5880502-5884657 REVERSE LENGTH=958	3.36427e+06	3.43892e+06	3.52963e+06	3.6232e+06	3.3503e+06	3.5398e+06	3.28455e+06	3.39496e+06	3.40733e+06	3.48368e+06	3.36684e+06	3.30608e+06	3.20759e+06	3.36675e+06	3.19832e+06	3.14317e+06	3.23028e+06	3.19271e+06	0.955312	0.00555631	1.02824	0.0583951	1.15234e+07	1.12136e+07	1.16037e+07	1.1463e+07	1.14335e+07	1.12379e+07	1.21865e+07	1.2186e+07	1.18316e+07	1.19688e+07	1.24157e+07	1.23575e+07	1.16013e+07	1.13068e+07
	14	11.35	11.35	1	1	0	S473s	471	AAsYESRGPSTR	AAS(0.99)Y(0.0)ES(0.0)RGPS(0.0)T(0.0)R	AT1G17210.1	AT1G17210.1	IAP-like protein 1 , Symbols: ATILP1, ILP1 , chr1:5880502-5884657 REVERSE LENGTH=958	194432	177429	180092	190217	198423	191851	211290	206934	195530	202352	189504	198550	188954	194514	171341	156993	167811	189349	0.887724	0.0083765	0.955492	0.24895	1.15234e+07	1.12136e+07	1.16037e+07	1.1463e+07	1.14335e+07	1.12379e+07	1.21865e+07	1.2186e+07	1.18316e+07	1.19688e+07	1.24157e+07	1.23575e+07	1.16013e+07	1.13068e+07
	14	11.1	11.1	1	1	0	S473s	471	AAsYESR	AAS(0.99)Y(0.0)ES(0.0)R	AT1G17210.1	AT1G17210.1	IAP-like protein 1 , Symbols: ATILP1, ILP1 , chr1:5880502-5884657 REVERSE LENGTH=958	173116	162569	153593	159218	142364	142662	140623	146346	159975	149599	130996	164499	168236	169982	179102	188983	174971	139724	1.14457	0.0293968	1.23194	0.003057	1.15234e+07	1.12136e+07	1.16037e+07	1.1463e+07	1.14335e+07	1.12379e+07	1.21865e+07	1.2186e+07	1.18316e+07	1.19688e+07	1.24157e+07	1.23575e+07	1.16013e+07	1.13068e+07
	14	14.6	14.6	1	1	0	S485s	485	sLDDGGSTVDRPYLR	S(0.99)LDDGGS(0.0)T(0.0)VDRPY(0.0)LR	AT1G17210.1	AT1G17210.1	IAP-like protein 1 , Symbols: ATILP1, ILP1 , chr1:5880502-5884657 REVERSE LENGTH=958	185020	185357	173009	172083	179732	178928	158036	189267	156056	178419	163455	170482	176414	165813	176510	165966	159657	151136	0.980094	0.619794	1.05491	0.199843	1.15234e+07	1.12136e+07	1.16037e+07	1.1463e+07	1.14335e+07	1.12379e+07	1.21865e+07	1.2186e+07	1.18316e+07	1.19688e+07	1.24157e+07	1.23575e+07	1.16013e+07	1.13068e+07
	14	17.35	1	1	0	1	S491s	485	SLDDGGsTVDRPYLR	S(0.0)LDDGGS(0.50)T(0.50)VDRPY(0.0)LR	AT1G17210.1	AT1G17210.1	IAP-like protein 1 , Symbols: ATILP1, ILP1 , chr1:5880502-5884657 REVERSE LENGTH=958	370021	381805	394839	378092	368597	405384	397821	311309	364195	370330	350628	353296	352565	342825	337645	295769	331987	353848	0.938098	0.157547	1.00971	0.820359	1.15234e+07	1.12136e+07	1.16037e+07	1.1463e+07	1.14335e+07	1.12379e+07	1.21865e+07	1.2186e+07	1.18316e+07	1.19688e+07	1.24157e+07	1.23575e+07	1.16013e+07	1.13068e+07
	14	16.2	0	1	0	1	T509t	500	IQRADSVEGtVVDRDGDEVNDDSAGPSK	IQRADS(0.50)VEGT(0.50)VVDRDGDEVNDDS(0.0)AGPS(0.0)K	AT1G17210.1	AT1G17210.1	IAP-like protein 1 , Symbols: ATILP1, ILP1 , chr1:5880502-5884657 REVERSE LENGTH=958	22307.7	18783.6	23556.8	19596.7	17252.1	23160	15421.7	19576.6	20365.2	19235.6	14804.6	19383.1	22246.1	19170.8	17951.3	14851.3	19052	22669.7	1.06577	0.453093	1.14713	0.126012	1.15234e+07	1.12136e+07	1.16037e+07	1.1463e+07	1.14335e+07	1.12379e+07	1.21865e+07	1.2186e+07	1.18316e+07	1.19688e+07	1.24157e+07	1.23575e+07	1.16013e+07	1.13068e+07
	14	16.2	0	1	0	1	S505s	500	IQRADsVEGTVVDRDGDEVNDDSAGPSK	IQRADS(0.50)VEGT(0.50)VVDRDGDEVNDDS(0.0)AGPS(0.0)K	AT1G17210.1	AT1G17210.1	IAP-like protein 1 , Symbols: ATILP1, ILP1 , chr1:5880502-5884657 REVERSE LENGTH=958	39017	36819.2	33389	40806.1	35283.6	30334.2	26881.2	34210.7	30324.7	41045.3	44646.4	37251.3	29785.8	35081.7	32198.8	34655.9	37192.1	34471	0.948804	0.542807	1.02124	0.801139	1.15234e+07	1.12136e+07	1.16037e+07	1.1463e+07	1.14335e+07	1.12379e+07	1.21865e+07	1.2186e+07	1.18316e+07	1.19688e+07	1.24157e+07	1.23575e+07	1.16013e+07	1.13068e+07
	14	18.6	2	2	2	0	S505s S522s	503	ADsVEGTVVDRDGDEVNDDsAGPSKR	ADS(0.99)VEGT(0.0)VVDRDGDEVNDDS(0.99)AGPS(0.0)KR	AT1G17210.1	AT1G17210.1	IAP-like protein 1 , Symbols: ATILP1, ILP1 , chr1:5880502-5884657 REVERSE LENGTH=958	219857	225065	213569	210696	206973	210567	211810	191728	208204	202358	215261	224032	216444	183382	174233	189823	101357	176739	0.831326	0.056835	0.894789	0.238387	1.15234e+07	1.12136e+07	1.16037e+07	1.1463e+07	1.14335e+07	1.12379e+07	1.21865e+07	1.2186e+07	1.18316e+07	1.19688e+07	1.24157e+07	1.23575e+07	1.16013e+07	1.13068e+07
	14	19.6	18.1	1	1	0	S505s	503	ADsVEGTVVDRDGDEVNDDSAGPSKR	ADS(0.99)VEGT(0.0)VVDRDGDEVNDDS(0.0)AGPS(0.0)KR	AT1G17210.1	AT1G17210.1	IAP-like protein 1 , Symbols: ATILP1, ILP1 , chr1:5880502-5884657 REVERSE LENGTH=958	1.11416e+06	1.13418e+06	1.16969e+06	1.1569e+06	1.12978e+06	1.13034e+06	977234	1.01371e+06	1.02588e+06	999776	999806	1.02418e+06	928298	955516	969908	944753	866085	920116	0.924526	0.00104202	0.995103	0.786114	1.15234e+07	1.12136e+07	1.16037e+07	1.1463e+07	1.14335e+07	1.12379e+07	1.21865e+07	1.2186e+07	1.18316e+07	1.19688e+07	1.24157e+07	1.23575e+07	1.16013e+07	1.13068e+07
	14	32.1	6.5	1	1	0	S522s	503	ADSVEGTVVDRDGDEVNDDsAGPSK	ADS(0.0)VEGT(0.0)VVDRDGDEVNDDS(0.99)AGPS(0.0)K	AT1G17210.1	AT1G17210.1	IAP-like protein 1 , Symbols: ATILP1, ILP1 , chr1:5880502-5884657 REVERSE LENGTH=958	38902.6	33765.1	34632.1	36064.1	36386	36667.5	35830.6	38561.6	39789.9	35373.5	33088.7	33807.3	35538.7	40663.7	36365.5	39547.2	34608.3	34308.4	1.02116	0.627709	1.09912	0.0477904	1.15234e+07	1.12136e+07	1.16037e+07	1.1463e+07	1.14335e+07	1.12379e+07	1.21865e+07	1.2186e+07	1.18316e+07	1.19688e+07	1.24157e+07	1.23575e+07	1.16013e+07	1.13068e+07
	14	35.25	3	1	1	0	S505s	503	ADsVEGTVVDRDGDEVNDDSAGPSK	ADS(0.99)VEGT(0.0)VVDRDGDEVNDDS(0.0)AGPS(0.0)K	AT1G17210.1	AT1G17210.1	IAP-like protein 1 , Symbols: ATILP1, ILP1 , chr1:5880502-5884657 REVERSE LENGTH=958	1.25485e+06	1.26632e+06	1.26626e+06	1.32877e+06	1.35989e+06	1.35868e+06	1.34524e+06	1.43611e+06	1.38575e+06	1.36552e+06	1.40402e+06	1.2708e+06	1.48261e+06	1.36791e+06	1.4364e+06	1.51956e+06	1.27597e+06	1.46635e+06	1.04159	0.216468	1.12111	0.00451999	1.15234e+07	1.12136e+07	1.16037e+07	1.1463e+07	1.14335e+07	1.12379e+07	1.21865e+07	1.2186e+07	1.18316e+07	1.19688e+07	1.24157e+07	1.23575e+07	1.16013e+07	1.13068e+07
	14	27.1	0	1	0	1	T509t	503	ADSVEGtVVDRDGDEVNDDSAGPSK	ADS(0.50)VEGT(0.50)VVDRDGDEVNDDS(0.0)AGPS(0.0)K	AT1G17210.1	AT1G17210.1	IAP-like protein 1 , Symbols: ATILP1, ILP1 , chr1:5880502-5884657 REVERSE LENGTH=958	6594.5	11772.5	6949.09	8156.96	9768.06	8283.63	8528.23	8237.03	7890.92	9618.32	10693.2	9194.49	6671.45	8632.98	10466.5	10200.2	6230.91	7314.82	0.914233	0.383263	0.984025	0.875657	1.15234e+07	1.12136e+07	1.16037e+07	1.1463e+07	1.14335e+07	1.12379e+07	1.21865e+07	1.2186e+07	1.18316e+07	1.19688e+07	1.24157e+07	1.23575e+07	1.16013e+07	1.13068e+07
	14	16.6	16.6	1	1	0	S522s	514	DGDEVNDDsAGPSKR	DGDEVNDDS(0.99)AGPS(0.0)KR	AT1G17210.1	AT1G17210.1	IAP-like protein 1 , Symbols: ATILP1, ILP1 , chr1:5880502-5884657 REVERSE LENGTH=958	72767.7	78917.2	85233.4	79604.2	92983.2	81049.5	108382	111079	106419	103659	104140	95879.3	82808.6	80792.2	89899	78230.7	58801	77591.4	0.743575	0.000208939	0.800339	0.00196907	1.15234e+07	1.12136e+07	1.16037e+07	1.1463e+07	1.14335e+07	1.12379e+07	1.21865e+07	1.2186e+07	1.18316e+07	1.19688e+07	1.24157e+07	1.23575e+07	1.16013e+07	1.13068e+07
	14	18.35	18.35	2	2	0	S552s S554s	545	DLSVGGPsHsLDAENER	DLS(0.0)VGGPS(0.99)HS(0.99)LDAENER	AT1G17210.1	AT1G17210.1	IAP-like protein 1 , Symbols: ATILP1, ILP1 , chr1:5880502-5884657 REVERSE LENGTH=958	147652	167794	152357	164046	154626	141398	139346	140133	136918	153228	146987	159459	134732	130897	127281	136987	132177	112126	0.883718	0.00799833	0.95118	0.21181	1.15234e+07	1.12136e+07	1.16037e+07	1.1463e+07	1.14335e+07	1.12379e+07	1.21865e+07	1.2186e+07	1.18316e+07	1.19688e+07	1.24157e+07	1.23575e+07	1.16013e+07	1.13068e+07
	14	26.85	4.25	1	1	0	S554s	545	DLSVGGPSHsLDAENER	DLS(0.0)VGGPS(0.0)HS(0.99)LDAENER	AT1G17210.1	AT1G17210.1	IAP-like protein 1 , Symbols: ATILP1, ILP1 , chr1:5880502-5884657 REVERSE LENGTH=958	2.01631e+06	2.17752e+06	2.02056e+06	1.9944e+06	2.15894e+06	1.94906e+06	1.77158e+06	1.95243e+06	1.7725e+06	1.78247e+06	1.92654e+06	1.89337e+06	1.81576e+06	1.98706e+06	1.77939e+06	1.83563e+06	2.00304e+06	1.94033e+06	1.02364	0.417841	1.10178	0.00585987	1.15234e+07	1.12136e+07	1.16037e+07	1.1463e+07	1.14335e+07	1.12379e+07	1.21865e+07	1.2186e+07	1.18316e+07	1.19688e+07	1.24157e+07	1.23575e+07	1.16013e+07	1.13068e+07
	14	21.6	2	2	2	0	S547s S554s	545	DLsVGGPSHsLDAENER	DLS(0.99)VGGPS(0.0)HS(0.99)LDAENER	AT1G17210.1	AT1G17210.1	IAP-like protein 1 , Symbols: ATILP1, ILP1 , chr1:5880502-5884657 REVERSE LENGTH=958	232767	267055	231849	227490	254972	263085	231310	269992	243824	246241	225677	209593	175877	184590	218918	181987	196797	219490	0.82548	0.00467277	0.888497	0.0494766	1.15234e+07	1.12136e+07	1.16037e+07	1.1463e+07	1.14335e+07	1.12379e+07	1.21865e+07	1.2186e+07	1.18316e+07	1.19688e+07	1.24157e+07	1.23575e+07	1.16013e+07	1.13068e+07
	14	29.35	4	1	1	0	S554s	545	DLSVGGPSHsLDAENEREVNR	DLS(0.0)VGGPS(0.0)HS(0.99)LDAENEREVNR	AT1G17210.1	AT1G17210.1	IAP-like protein 1 , Symbols: ATILP1, ILP1 , chr1:5880502-5884657 REVERSE LENGTH=958	274156	294131	288493	273880	274313	291310	268041	270838	277917	260776	269949	272287	282217	289630	282831	283759	290710	271224	1.04974	0.00426224	1.12987	3.48613e-06	1.15234e+07	1.12136e+07	1.16037e+07	1.1463e+07	1.14335e+07	1.12379e+07	1.21865e+07	1.2186e+07	1.18316e+07	1.19688e+07	1.24157e+07	1.23575e+07	1.16013e+07	1.13068e+07
	14	20.1	1.5	2	2	0	S547s S554s	545	DLsVGGPSHsLDAENEREVNR	DLS(0.99)VGGPS(0.0)HS(0.99)LDAENEREVNR	AT1G17210.1	AT1G17210.1	IAP-like protein 1 , Symbols: ATILP1, ILP1 , chr1:5880502-5884657 REVERSE LENGTH=958	40023	28450.8	35101.3	38395.9	37184.1	31404	41511.6	38577.7	39241.8	36166.5	37260.7	37422.3	37304.9	29834.5	37079.2	36933.7	36654.2	34879.1	0.923994	0.0647825	0.994531	0.890205	1.15234e+07	1.12136e+07	1.16037e+07	1.1463e+07	1.14335e+07	1.12379e+07	1.21865e+07	1.2186e+07	1.18316e+07	1.19688e+07	1.24157e+07	1.23575e+07	1.16013e+07	1.13068e+07
	14	16.1	4	1	1	0	S547s	545	DLsVGGPSHSLDAENER	DLS(0.99)VGGPS(0.0)HS(0.0)LDAENER	AT1G17210.1	AT1G17210.1	IAP-like protein 1 , Symbols: ATILP1, ILP1 , chr1:5880502-5884657 REVERSE LENGTH=958	13827.5	14845.1	12229.8	9741.01	12368.8	10877.2	11595.5	10821.1	10004.2	13378.3	11813.9	13802.1	14515.9	11897.9	15250.1	17802.3	11782	12375	1.17094	0.104279	1.26033	0.027566	1.15234e+07	1.12136e+07	1.16037e+07	1.1463e+07	1.14335e+07	1.12379e+07	1.21865e+07	1.2186e+07	1.18316e+07	1.19688e+07	1.24157e+07	1.23575e+07	1.16013e+07	1.13068e+07
	14	9.85	0	1	0	1	S547s	545	DLsVGGPSHSLDAENEREVNR	DLS(0.33)VGGPS(0.33)HS(0.33)LDAENEREVNR	AT1G17210.1	AT1G17210.1	IAP-like protein 1 , Symbols: ATILP1, ILP1 , chr1:5880502-5884657 REVERSE LENGTH=958	40543	51876.2	50547.5	46408.3	45972.7	54277.6	42255.8	47182.1	49877.1	40418.1	49802.5	53168.2	46736.8	47512.2	43406.9	48363.4	56832.8	54053.9	1.05024	0.426348	1.13041	0.0652237	1.15234e+07	1.12136e+07	1.16037e+07	1.1463e+07	1.14335e+07	1.12379e+07	1.21865e+07	1.2186e+07	1.18316e+07	1.19688e+07	1.24157e+07	1.23575e+07	1.16013e+07	1.13068e+07
	14	21.75	99	2	2	0	S566s S570s	562	EVNRsDPFsEGNEQVMAFPGAR	EVNRS(1.0)DPFS(1.0)EGNEQVMAFPGAR	AT1G17210.1	AT1G17210.1	IAP-like protein 1 , Symbols: ATILP1, ILP1 , chr1:5880502-5884657 REVERSE LENGTH=958	203270	221064	199296	214165	205516	208556	219140	198538	195806	209062	186421	220439	189024	185297	196163	199548	218232	205271	0.970822	0.436336	1.04493	0.254839	1.15234e+07	1.12136e+07	1.16037e+07	1.1463e+07	1.14335e+07	1.12379e+07	1.21865e+07	1.2186e+07	1.18316e+07	1.19688e+07	1.24157e+07	1.23575e+07	1.16013e+07	1.13068e+07
	14	20.1	20.1	1	1	0	S566s	562	EVNRsDPFSEGNEQVMAFPGAR	EVNRS(0.99)DPFS(0.0)EGNEQVMAFPGAR	AT1G17210.1	AT1G17210.1	IAP-like protein 1 , Symbols: ATILP1, ILP1 , chr1:5880502-5884657 REVERSE LENGTH=958	21159.7	29682.4	22996.4	24645.6	25612.6	25683.3	29783.4	29034.4	25713.5	24625	28219	26687.7	25251.1	25572.7	25264.1	24985	23059.7	27271.3	0.922839	0.0578581	0.993288	0.859311	1.15234e+07	1.12136e+07	1.16037e+07	1.1463e+07	1.14335e+07	1.12379e+07	1.21865e+07	1.2186e+07	1.18316e+07	1.19688e+07	1.24157e+07	1.23575e+07	1.16013e+07	1.13068e+07
	14	14.6	10.75	1	1	0	S570s	562	EVNRSDPFsEGNEQVMAFPGAR	EVNRS(0.0)DPFS(0.99)EGNEQVMAFPGAR	AT1G17210.1	AT1G17210.1	IAP-like protein 1 , Symbols: ATILP1, ILP1 , chr1:5880502-5884657 REVERSE LENGTH=958	26277.1	19397.5	26402.9	25375.5	25781.9	21575.1	21468.3	20501.8	23230.2	23428.8	17663.8	19255.1	20423.7	20631.3	22214.2	22705	19678.2	22254.3	1.01879	0.715805	1.09656	0.0878938	1.15234e+07	1.12136e+07	1.16037e+07	1.1463e+07	1.14335e+07	1.12379e+07	1.21865e+07	1.2186e+07	1.18316e+07	1.19688e+07	1.24157e+07	1.23575e+07	1.16013e+07	1.13068e+07
	14	19.61	2	1	1	0	S570s	566	SDPFsEGNEQVMAFPGAR	S(0.0)DPFS(0.99)EGNEQVMAFPGAR	AT1G17210.1	AT1G17210.1	IAP-like protein 1 , Symbols: ATILP1, ILP1 , chr1:5880502-5884657 REVERSE LENGTH=958	162693	166898	162821	162704	174943	152714	157167	157089	146511	143494	150391	147200	144925	139346	166276	149702	153292	140948	0.991835	0.798221	1.06755	0.0671229	1.15234e+07	1.12136e+07	1.16037e+07	1.1463e+07	1.14335e+07	1.12379e+07	1.21865e+07	1.2186e+07	1.18316e+07	1.19688e+07	1.24157e+07	1.23575e+07	1.16013e+07	1.13068e+07
	14	16.35	13.1	1	1	0	S767s	759	LGDSQDRVsQSVVR	LGDS(0.0)QDRVS(0.99)QS(0.0)VVR	AT1G17210.1	AT1G17210.1	IAP-like protein 1 , Symbols: ATILP1, ILP1 , chr1:5880502-5884657 REVERSE LENGTH=958	1.18962e+06	1.30808e+06	1.19472e+06	1.05365e+06	1.00243e+06	1.11989e+06	1.12458e+06	1.07127e+06	1.19009e+06	1.2253e+06	1.15088e+06	1.18374e+06	1.10056e+06	1.07002e+06	1.04175e+06	1.08682e+06	1.07013e+06	994355	0.916175	0.00506269	0.986115	0.576521	1.15234e+07	1.12136e+07	1.16037e+07	1.1463e+07	1.14335e+07	1.12379e+07	1.21865e+07	1.2186e+07	1.18316e+07	1.19688e+07	1.24157e+07	1.23575e+07	1.16013e+07	1.13068e+07
	14	14.6	12.6	1	1	0	S762s	759	LGDsQDRVSQSVVR	LGDS(0.99)QDRVS(0.0)QS(0.0)VVR	AT1G17210.1	AT1G17210.1	IAP-like protein 1 , Symbols: ATILP1, ILP1 , chr1:5880502-5884657 REVERSE LENGTH=958	190901	181370	204004	187443	213008	184721	211505	214932	179946	176767	176470	197865	196540	169798	190876	183565	178545	177982	0.948008	0.249522	1.02038	0.647962	1.15234e+07	1.12136e+07	1.16037e+07	1.1463e+07	1.14335e+07	1.12379e+07	1.21865e+07	1.2186e+07	1.18316e+07	1.19688e+07	1.24157e+07	1.23575e+07	1.16013e+07	1.13068e+07
	14	12.85	12.85	2	2	0	S775s S777s	773	ADsGsKIVDSLK	ADS(0.99)GS(0.99)KIVDS(0.0)LK	AT1G17210.1	AT1G17210.1	IAP-like protein 1 , Symbols: ATILP1, ILP1 , chr1:5880502-5884657 REVERSE LENGTH=958	79455.4	78282.4	90502.7	82892	93139	78944.3	74889.9	74325.7	75847.5	79145.9	76718.4	72072.4	64788.1	66242.6	67119.9	64250.7	37537.1	57341.9	0.788699	0.00703674	0.848907	0.0481718	1.15234e+07	1.12136e+07	1.16037e+07	1.1463e+07	1.14335e+07	1.12379e+07	1.21865e+07	1.2186e+07	1.18316e+07	1.19688e+07	1.24157e+07	1.23575e+07	1.16013e+07	1.13068e+07
	14	18.2	18.2	2	2	0	S787s S790s	779	IVDSLKAEsVEsGEK	IVDS(0.0)LKAES(0.99)VES(0.99)GEK	AT1G17210.1	AT1G17210.1	IAP-like protein 1 , Symbols: ATILP1, ILP1 , chr1:5880502-5884657 REVERSE LENGTH=958	311519	301919	292257	298093	326616	317745	288913	276778	274217	290386	287102	274239	308548	302905	344040	309488	223644	245290	1.02499	0.714279	1.10324	0.178135	1.15234e+07	1.12136e+07	1.16037e+07	1.1463e+07	1.14335e+07	1.12379e+07	1.21865e+07	1.2186e+07	1.18316e+07	1.19688e+07	1.24157e+07	1.23575e+07	1.16013e+07	1.13068e+07
	14	14.6	14.6	1	1	0	S790s	779	IVDSLKAESVEsGEK	IVDS(0.0)LKAES(0.0)VES(0.99)GEK	AT1G17210.1	AT1G17210.1	IAP-like protein 1 , Symbols: ATILP1, ILP1 , chr1:5880502-5884657 REVERSE LENGTH=958	69707.8	74359	70544	78806.7	76398.2	75767.8	59733	60851.5	58891.5	74202.8	59175.3	65198.9	68514.3	61452.1	68688.4	64007.4	59788.9	57267.8	1.00441	0.930115	1.08108	0.139151	1.15234e+07	1.12136e+07	1.16037e+07	1.1463e+07	1.14335e+07	1.12379e+07	1.21865e+07	1.2186e+07	1.18316e+07	1.19688e+07	1.24157e+07	1.23575e+07	1.16013e+07	1.13068e+07
	14	23.1	4	1	1	0	S787s	779	IVDSLKAEsVESGEK	IVDS(0.0)LKAES(0.99)VES(0.0)GEK	AT1G17210.1	AT1G17210.1	IAP-like protein 1 , Symbols: ATILP1, ILP1 , chr1:5880502-5884657 REVERSE LENGTH=958	72842.8	67253.9	63184	68637.1	70987.9	65396.8	58742.4	65385	62687.6	54903.5	58549.3	58709.8	61133	71881.5	61358.5	71970.9	59266.1	56039.3	1.06316	0.254503	1.14432	0.0261361	1.15234e+07	1.12136e+07	1.16037e+07	1.1463e+07	1.14335e+07	1.12379e+07	1.21865e+07	1.2186e+07	1.18316e+07	1.19688e+07	1.24157e+07	1.23575e+07	1.16013e+07	1.13068e+07
	15	43.5	2	1	1	0	S741s	728	ENGTVDDGSGPPDsPTHVEDNYGPFSETSDR	ENGT(0.0)VDDGS(0.0)GPPDS(0.99)PT(0.0)HVEDNY(0.0)GPFS(0.0)ET(0.0)S(0.0)DR	AT1G20760.1	AT1G20760.1	Calcium-binding EF hand family protein , Symbols: , chr1:7209515-7214773 FORWARD LENGTH=1019	1.33981e+06	1.42189e+06	1.28155e+06	1.35287e+06	1.29527e+06	1.31644e+06	1.27981e+06	1.38225e+06	1.33159e+06	1.40757e+06	1.40954e+06	651476	582906	1.38055e+06	1.27794e+06	1.38098e+06	1.50657e+06	1.06798e+06	0.964447	0.813251	1.0241	0.876982	2.92833e+07	2.96084e+07	2.94535e+07	2.94734e+07	2.8419e+07	2.92754e+07	3.09803e+07	3.04814e+07	3.06306e+07	3.03573e+07	3.11255e+07	3.08581e+07	2.83912e+07	2.90123e+07
	15	19.6	1	2	1	1	S736s S741s	728	ENGTVDDGsGPPDsPTHVEDNYGPFSETSDR	ENGT(0.0)VDDGS(0.99)GPPDS(0.50)PT(0.50)HVEDNY(0.0)GPFS(0.0)ET(0.0)S(0.0)DR	AT1G20760.1	AT1G20760.1	Calcium-binding EF hand family protein , Symbols: , chr1:7209515-7214773 FORWARD LENGTH=1019	3760.07	2888.13	2765.47	0	2173.75	4008.94	0	2704.61	2367.65	0	0	2988.47	0	3534.45	3142.61	0	3229.45	0.311847	1.22902	0.75439	1.30504	0.688426	2.92833e+07	2.96084e+07	2.94535e+07	2.94734e+07	2.8419e+07	2.92754e+07	3.09803e+07	3.04814e+07	3.06306e+07	3.03573e+07	3.11255e+07	3.08581e+07	2.83912e+07	2.90123e+07
	15	43	0	1	0	1	T743t	728	ENGTVDDGSGPPDSPtHVEDNYGPFSETSDR	ENGT(0.0)VDDGS(0.0)GPPDS(0.50)PT(0.50)HVEDNY(0.0)GPFS(0.0)ET(0.0)S(0.0)DR	AT1G20760.1	AT1G20760.1	Calcium-binding EF hand family protein , Symbols: , chr1:7209515-7214773 FORWARD LENGTH=1019	772939	764695	798615	909131	754600	786701	804663	851099	812354	737964	785294	768829	779352	802905	681366	805010	1.00168e+06	918402	1.048	0.451383	1.11283	0.11154	2.92833e+07	2.96084e+07	2.94535e+07	2.94734e+07	2.8419e+07	2.92754e+07	3.09803e+07	3.04814e+07	3.06306e+07	3.03573e+07	3.11255e+07	3.08581e+07	2.83912e+07	2.90123e+07
	15	15.35	1	1	0	1	S773s	759	HHESEYGTTHSEDRsPR	HHES(0.0)EY(0.0)GT(0.25)T(0.25)HS(0.25)EDRS(0.25)PR	AT1G20760.1	AT1G20760.1	Calcium-binding EF hand family protein , Symbols: , chr1:7209515-7214773 FORWARD LENGTH=1019	5326.19	5380.21	3310.14	2685.19	5949.34	4826.25	1740.92	4321.58	4366.54	4461.65	3663.22	5390.82	4103.82	2545.35	3838.84	4131.51	7813.93	5247.68	1.15604	0.498767	1.22755	0.349296	2.92833e+07	2.96084e+07	2.94535e+07	2.94734e+07	2.8419e+07	2.92754e+07	3.09803e+07	3.04814e+07	3.06306e+07	3.03573e+07	3.11255e+07	3.08581e+07	2.83912e+07	2.90123e+07
	15	17.35	13.85	1	1	0	S788s	782	NATEVPsPDYSQGK	NAT(0.0)EVPS(0.99)PDY(0.0)S(0.0)QGK	AT1G20760.1	AT1G20760.1	Calcium-binding EF hand family protein , Symbols: , chr1:7209515-7214773 FORWARD LENGTH=1019	2.34202e+06	2.30281e+06	2.35203e+06	2.42545e+06	2.30227e+06	2.2912e+06	1.86662e+06	1.89822e+06	1.94788e+06	1.89057e+06	1.89822e+06	1.95478e+06	1.95442e+06	1.93534e+06	1.96529e+06	1.89495e+06	1.78731e+06	1.86264e+06	0.995083	0.767204	1.05663	0.00749338	2.92833e+07	2.96084e+07	2.94535e+07	2.94734e+07	2.8419e+07	2.92754e+07	3.09803e+07	3.04814e+07	3.06306e+07	3.03573e+07	3.11255e+07	3.08581e+07	2.83912e+07	2.90123e+07
	15	35.85	0.5	1	0	1	S817s	796	NSEFFDDSNWASAFDTNDDVDsVWGFDASK	NS(0.0)EFFDDS(0.0)NWAS(0.0)AFDT(0.50)NDDVDS(0.50)VWGFDAS(0.0)K	AT1G20760.1	AT1G20760.1	Calcium-binding EF hand family protein , Symbols: , chr1:7209515-7214773 FORWARD LENGTH=1019	12389.4	13656.7	15528.1	12403.1	13000.9	10711.7	11706.2	10033.6	14646.3	12040.1	14131.7	11969.7	12854.6	11268.5	16612.8	14164.1	12915.6	13171.7	1.08667	0.31009	1.15389	0.0959316	2.92833e+07	2.96084e+07	2.94535e+07	2.94734e+07	2.8419e+07	2.92754e+07	3.09803e+07	3.04814e+07	3.06306e+07	3.03573e+07	3.11255e+07	3.08581e+07	2.83912e+07	2.90123e+07
	15	31	0	1	0	1	T811t	796	NSEFFDDSNWASAFDtNDDVDSVWGFDASK	NS(0.0)EFFDDS(0.0)NWAS(0.0)AFDT(0.50)NDDVDS(0.50)VWGFDAS(0.0)K	AT1G20760.1	AT1G20760.1	Calcium-binding EF hand family protein , Symbols: , chr1:7209515-7214773 FORWARD LENGTH=1019	23244.3	22514.7	22495.4	23687.4	21563.2	29379.9	24236.1	21109.6	23357.7	19285.5	23497.5	26345.8	28616.6	17656.9	29201.3	30586.6	24384.7	21584.4	1.10301	0.32631	1.17124	0.133351	2.92833e+07	2.96084e+07	2.94535e+07	2.94734e+07	2.8419e+07	2.92754e+07	3.09803e+07	3.04814e+07	3.06306e+07	3.03573e+07	3.11255e+07	3.08581e+07	2.83912e+07	2.90123e+07
	15	17.6	17.6	1	1	0	S826s	826	sQDGDYFGSGDDFGGNTAR	S(0.99)QDGDY(0.0)FGS(0.0)GDDFGGNT(0.0)AR	AT1G20760.1	AT1G20760.1	Calcium-binding EF hand family protein , Symbols: , chr1:7209515-7214773 FORWARD LENGTH=1019	32969.9	34963.8	26049.1	26239	33740.9	29941.8	31394.3	30853	28971.4	30052.5	27574.6	35350.8	31366.5	27140.8	27879	34443.8	27363.9	32619.8	0.981635	0.742105	1.04235	0.46875	2.92833e+07	2.96084e+07	2.94535e+07	2.94734e+07	2.8419e+07	2.92754e+07	3.09803e+07	3.04814e+07	3.06306e+07	3.03573e+07	3.11255e+07	3.08581e+07	2.83912e+07	2.90123e+07
	15	33.11	6.5	1	1	0	T842t	826	SQDGDYFGSGDDFGGNtAR	S(0.0)QDGDY(0.0)FGS(0.0)GDDFGGNT(0.99)AR	AT1G20760.1	AT1G20760.1	Calcium-binding EF hand family protein , Symbols: , chr1:7209515-7214773 FORWARD LENGTH=1019	30503.8	27477.8	34664.9	38334.9	33427.1	33219.6	32537.6	40226.4	32394.6	34104.7	33541.2	32322.5	34186.4	38679.7	37361.7	33216.9	41608.1	35967.6	1.07748	0.164658	1.14413	0.0221841	2.92833e+07	2.96084e+07	2.94535e+07	2.94734e+07	2.8419e+07	2.92754e+07	3.09803e+07	3.04814e+07	3.06306e+07	3.03573e+07	3.11255e+07	3.08581e+07	2.83912e+07	2.90123e+07
	15	16.85	0.5	2	1	1	S866s T870t	858	KSQFAFDDsVPStPLSR	KS(0.0)QFAFDDS(0.99)VPS(0.50)T(0.50)PLS(0.0)R	AT1G20760.1	AT1G20760.1	Calcium-binding EF hand family protein , Symbols: , chr1:7209515-7214773 FORWARD LENGTH=1019	19381.8	16008.6	15712.9	19686.5	16928.1	23425.9	14323.5	17690.8	14439.2	14013.9	15778.8	16079.9	20745.6	17047.8	18429.9	14238.3	16581.8	14596	1.10087	0.205886	1.16897	0.0556483	2.92833e+07	2.96084e+07	2.94535e+07	2.94734e+07	2.8419e+07	2.92754e+07	3.09803e+07	3.04814e+07	3.06306e+07	3.03573e+07	3.11255e+07	3.08581e+07	2.83912e+07	2.90123e+07
	15	13.7	0	1	0	1	S869s	858	KSQFAFDDSVPsTPLSR	KS(0.0)QFAFDDS(0.0)VPS(0.50)T(0.50)PLS(0.0)R	AT1G20760.1	AT1G20760.1	Calcium-binding EF hand family protein , Symbols: , chr1:7209515-7214773 FORWARD LENGTH=1019	12630.9	14284	13434.4	12838.5	8913.46	12734.1	13613.4	13646.4	8776.87	13473.9	10031.4	10430.5	11215.9	10871.5	13353.8	10633.9	11207.8	11977.5	0.989824	0.905491	1.05105	0.55917	2.92833e+07	2.96084e+07	2.94535e+07	2.94734e+07	2.8419e+07	2.92754e+07	3.09803e+07	3.04814e+07	3.06306e+07	3.03573e+07	3.11255e+07	3.08581e+07	2.83912e+07	2.90123e+07
	15	16.85	0	2	1	1	S866s S869s	858	KSQFAFDDsVPsTPLSR	KS(0.0)QFAFDDS(0.99)VPS(0.33)T(0.33)PLS(0.33)R	AT1G20760.1	AT1G20760.1	Calcium-binding EF hand family protein , Symbols: , chr1:7209515-7214773 FORWARD LENGTH=1019	185371	179621	192617	180390	168148	170053	153041	164051	154449	159013	164954	160788	143350	152829	156906	146237	159930	156413	0.957512	0.0692967	1.01674	0.45878	2.92833e+07	2.96084e+07	2.94535e+07	2.94734e+07	2.8419e+07	2.92754e+07	3.09803e+07	3.04814e+07	3.06306e+07	3.03573e+07	3.11255e+07	3.08581e+07	2.83912e+07	2.90123e+07
	15	32.5	0	1	0	1	T870t	859	SQFAFDDSVPStPLSR	S(0.0)QFAFDDS(0.0)VPS(0.33)T(0.33)PLS(0.33)R	AT1G20760.1	AT1G20760.1	Calcium-binding EF hand family protein , Symbols: , chr1:7209515-7214773 FORWARD LENGTH=1019	47230.3	50939.4	48158	41717.8	47969.8	43979.5	38121.3	39305.5	40224.8	41179.9	36029.8	39478.6	51516.4	43608.7	47179.9	44122.8	54849	50311.6	1.2443	0.000620287	1.32126	0.000112451	2.92833e+07	2.96084e+07	2.94535e+07	2.94734e+07	2.8419e+07	2.92754e+07	3.09803e+07	3.04814e+07	3.06306e+07	3.03573e+07	3.11255e+07	3.08581e+07	2.83912e+07	2.90123e+07
	15	9.6	9.6	2	2	0	S878s S883s	875	FGNsPPRFsDASAR	FGNS(0.99)PPRFS(0.99)DAS(0.0)AR	AT1G20760.1	AT1G20760.1	Calcium-binding EF hand family protein , Symbols: , chr1:7209515-7214773 FORWARD LENGTH=1019	162040	151418	156285	164167	174619	160131	160631	149941	149485	149673	153585	160590	154187	158913	154030	156492	151140	160601	1.0124	0.480594	1.07502	0.00144181	2.92833e+07	2.96084e+07	2.94535e+07	2.94734e+07	2.8419e+07	2.92754e+07	3.09803e+07	3.04814e+07	3.06306e+07	3.03573e+07	3.11255e+07	3.08581e+07	2.83912e+07	2.90123e+07
	15	14.35	14.35	1	1	0	S878s	875	FGNsPPRFSDASAR	FGNS(0.99)PPRFS(0.0)DAS(0.0)AR	AT1G20760.1	AT1G20760.1	Calcium-binding EF hand family protein , Symbols: , chr1:7209515-7214773 FORWARD LENGTH=1019	1.70177e+06	1.69103e+06	1.63465e+06	1.6482e+06	1.64022e+06	1.58702e+06	1.47073e+06	1.41913e+06	1.50857e+06	1.48326e+06	1.54627e+06	1.56997e+06	1.61371e+06	1.61143e+06	1.68374e+06	1.68976e+06	1.66003e+06	1.64938e+06	1.10115	0.000169043	1.16926	2.38074e-06	2.92833e+07	2.96084e+07	2.94535e+07	2.94734e+07	2.8419e+07	2.92754e+07	3.09803e+07	3.04814e+07	3.06306e+07	3.03573e+07	3.11255e+07	3.08581e+07	2.83912e+07	2.90123e+07
	15	26.5	0	2	1	1	S896s S900s	889	DNNFDSFsRFDsFNTSEAGAGFSSQPER	DNNFDS(0.25)FS(0.25)RFDS(0.25)FNT(0.25)S(0.0)EAGAGFS(0.0)S(0.0)QPER	AT1G20760.1	AT1G20760.1	Calcium-binding EF hand family protein , Symbols: , chr1:7209515-7214773 FORWARD LENGTH=1019	2332.94	2787.37	0	0	2758.6	3482.74	2168.46	3890.88	2979.09	2133.72	3350.9	2966.8	2654.91	0	0	3411.46	4378.75	0	0.59721	0.200271	0.63415	0.2653	2.92833e+07	2.96084e+07	2.94535e+07	2.94734e+07	2.8419e+07	2.92754e+07	3.09803e+07	3.04814e+07	3.06306e+07	3.03573e+07	3.11255e+07	3.08581e+07	2.83912e+07	2.90123e+07
	15	33.75	10.6	1	1	0	S900s	889	DNNFDSFSRFDsFNTSEAGAGFSSQPER	DNNFDS(0.0)FS(0.0)RFDS(0.99)FNT(0.0)S(0.0)EAGAGFS(0.0)S(0.0)QPER	AT1G20760.1	AT1G20760.1	Calcium-binding EF hand family protein , Symbols: , chr1:7209515-7214773 FORWARD LENGTH=1019	30589.4	57393.3	65853.3	57115.8	54556.7	54794.8	62865.8	61157.4	55906.6	62813.5	65690.1	59368.5	58353.8	52491.5	61133.7	48475.3	56810.9	48024.6	0.884416	0.0213781	0.93912	0.199569	2.92833e+07	2.96084e+07	2.94535e+07	2.94734e+07	2.8419e+07	2.92754e+07	3.09803e+07	3.04814e+07	3.06306e+07	3.03573e+07	3.11255e+07	3.08581e+07	2.83912e+07	2.90123e+07
	15	28.75	1.5	1	1	0	S900s	898	FDsFNTSEAGAGFSSQPER	FDS(0.99)FNT(0.0)S(0.0)EAGAGFS(0.0)S(0.0)QPER	AT1G20760.1	AT1G20760.1	Calcium-binding EF hand family protein , Symbols: , chr1:7209515-7214773 FORWARD LENGTH=1019	239665	262759	251174	251441	257046	243349	288216	285449	281566	289246	285413	282554	234847	258443	259091	223200	220815	246065	0.84234	7.40403e-05	0.894442	0.00224899	2.92833e+07	2.96084e+07	2.94535e+07	2.94734e+07	2.8419e+07	2.92754e+07	3.09803e+07	3.04814e+07	3.06306e+07	3.03573e+07	3.11255e+07	3.08581e+07	2.83912e+07	2.90123e+07
	15	10.1	10.1	2	2	0	S922s S925s	917	LSRFDsINsSK	LS(0.0)RFDS(0.99)INS(0.99)S(0.0)K	AT1G20760.1	AT1G20760.1	Calcium-binding EF hand family protein , Symbols: , chr1:7209515-7214773 FORWARD LENGTH=1019	184087	196366	201836	191616	212495	199792	245197	255115	275616	272782	279908	255354	186918	208965	205341	207585	209273	184864	0.759449	6.01103e-06	0.806424	4.88572e-05	2.92833e+07	2.96084e+07	2.94535e+07	2.94734e+07	2.8419e+07	2.92754e+07	3.09803e+07	3.04814e+07	3.06306e+07	3.03573e+07	3.11255e+07	3.08581e+07	2.83912e+07	2.90123e+07
	15	19.2	14.1	2	2	0	S922s S925s	920	FDsINsSKDFGGAAFSR	FDS(0.99)INS(0.99)S(0.0)KDFGGAAFS(0.0)R	AT1G20760.1	AT1G20760.1	Calcium-binding EF hand family protein , Symbols: , chr1:7209515-7214773 FORWARD LENGTH=1019	135090	133957	119681	125178	147294	128118	150436	142615	151728	147311	152249	142096	99453	105650	97918.6	109843	82075.9	76578.5	0.644738	3.29326e-06	0.684617	1.52982e-05	2.92833e+07	2.96084e+07	2.94535e+07	2.94734e+07	2.8419e+07	2.92754e+07	3.09803e+07	3.04814e+07	3.06306e+07	3.03573e+07	3.11255e+07	3.08581e+07	2.83912e+07	2.90123e+07
	15	13.1	13.1	1	1	0	S922s	920	FDsINSSK	FDS(0.99)INS(0.0)S(0.0)K	AT1G20760.1	AT1G20760.1	Calcium-binding EF hand family protein , Symbols: , chr1:7209515-7214773 FORWARD LENGTH=1019	2.06599e+06	2.21903e+06	1.9918e+06	1.99325e+06	2.11062e+06	2.17463e+06	2.20668e+06	2.15126e+06	2.12101e+06	2.18502e+06	2.20889e+06	2.26739e+06	2.03384e+06	1.97038e+06	2.07336e+06	1.98924e+06	1.64499e+06	1.86718e+06	0.881186	0.00303286	0.93569	0.0744612	2.92833e+07	2.96084e+07	2.94535e+07	2.94734e+07	2.8419e+07	2.92754e+07	3.09803e+07	3.04814e+07	3.06306e+07	3.03573e+07	3.11255e+07	3.08581e+07	2.83912e+07	2.90123e+07
	15	13.1	12.35	1	1	0	S925s	920	FDSINsSK	FDS(0.0)INS(0.99)S(0.0)K	AT1G20760.1	AT1G20760.1	Calcium-binding EF hand family protein , Symbols: , chr1:7209515-7214773 FORWARD LENGTH=1019	5.40917e+06	5.63343e+06	5.88293e+06	5.77286e+06	5.7726e+06	5.58124e+06	5.84308e+06	5.47507e+06	5.99324e+06	6.17775e+06	5.62174e+06	6.364e+06	5.11182e+06	5.3997e+06	4.98352e+06	5.4592e+06	4.80095e+06	5.48362e+06	0.880589	0.00276829	0.935057	0.0632533	2.92833e+07	2.96084e+07	2.94535e+07	2.94734e+07	2.8419e+07	2.92754e+07	3.09803e+07	3.04814e+07	3.06306e+07	3.03573e+07	3.11255e+07	3.08581e+07	2.83912e+07	2.90123e+07
	15	13.6	13.6	1	1	0	S939s	937	FDsINSSR	FDS(0.99)INS(0.0)S(0.0)R	AT1G20760.1	AT1G20760.1	Calcium-binding EF hand family protein , Symbols: , chr1:7209515-7214773 FORWARD LENGTH=1019	3.29458e+06	3.03726e+06	2.75106e+06	2.93302e+06	3.31384e+06	3.37574e+06	3.31338e+06	3.07388e+06	3.25455e+06	3.26351e+06	3.16367e+06	3.49082e+06	2.93657e+06	2.9653e+06	2.72074e+06	2.61031e+06	1.99842e+06	2.53072e+06	0.805839	0.00223238	0.855683	0.016527	2.92833e+07	2.96084e+07	2.94535e+07	2.94734e+07	2.8419e+07	2.92754e+07	3.09803e+07	3.04814e+07	3.06306e+07	3.03573e+07	3.11255e+07	3.08581e+07	2.83912e+07	2.90123e+07
	15	13.1	13.1	2	2	0	S939s S942s	937	FDsINsSRDVTGAEK	FDS(0.99)INS(0.99)S(0.0)RDVT(0.0)GAEK	AT1G20760.1	AT1G20760.1	Calcium-binding EF hand family protein , Symbols: , chr1:7209515-7214773 FORWARD LENGTH=1019	28139.2	27489.1	28422.5	26496	27382.1	28379.3	48088	42260.7	43866.8	45401.8	57153.4	45094.4	32465	30194.5	39046.3	30720.8	16785.8	34303.7	0.651078	0.00140137	0.691349	0.00403318	2.92833e+07	2.96084e+07	2.94535e+07	2.94734e+07	2.8419e+07	2.92754e+07	3.09803e+07	3.04814e+07	3.06306e+07	3.03573e+07	3.11255e+07	3.08581e+07	2.83912e+07	2.90123e+07
	15	13.35	0	1	0	1	S942s	937	FDSINsSRDVTGAEK	FDS(0.33)INS(0.33)S(0.33)RDVT(0.0)GAEK	AT1G20760.1	AT1G20760.1	Calcium-binding EF hand family protein , Symbols: , chr1:7209515-7214773 FORWARD LENGTH=1019	73476.5	79147.4	76743.7	79036.9	70718.2	79916.5	83178.4	76917.2	67089.9	79577.3	78578.8	77689.3	78959.9	84871	79429.8	71167.1	71512	73456.8	0.992151	0.850214	1.05352	0.22911	2.92833e+07	2.96084e+07	2.94535e+07	2.94734e+07	2.8419e+07	2.92754e+07	3.09803e+07	3.04814e+07	3.06306e+07	3.03573e+07	3.11255e+07	3.08581e+07	2.83912e+07	2.90123e+07
	15	13.6	13.6	1	1	0	S957s	952	FSRFDsINSSK	FS(0.0)RFDS(0.99)INS(0.0)S(0.0)K	AT1G20760.1	AT1G20760.1	Calcium-binding EF hand family protein , Symbols: , chr1:7209515-7214773 FORWARD LENGTH=1019	432259	408516	412649	426132	396680	416545	394710	325336	411991	375839	365119	396429	327425	378656	300061	353300	429685	373871	0.953105	0.443258	1.01206	0.847865	2.92833e+07	2.96084e+07	2.94535e+07	2.94734e+07	2.8419e+07	2.92754e+07	3.09803e+07	3.04814e+07	3.06306e+07	3.03573e+07	3.11255e+07	3.08581e+07	2.83912e+07	2.90123e+07
	15	18.2	13.6	2	2	0	S957s S960s	955	FDsINsSKDFGGPSLSR	FDS(0.99)INS(0.99)S(0.0)KDFGGPS(0.0)LS(0.0)R	AT1G20760.1	AT1G20760.1	Calcium-binding EF hand family protein , Symbols: , chr1:7209515-7214773 FORWARD LENGTH=1019	145103	146421	143291	134876	155445	162022	175565	177304	173233	178394	167175	178961	126605	117650	125096	124809	82804.2	122051	0.665329	8.8793e-06	0.706482	4.46898e-05	2.92833e+07	2.96084e+07	2.94535e+07	2.94734e+07	2.8419e+07	2.92754e+07	3.09803e+07	3.04814e+07	3.06306e+07	3.03573e+07	3.11255e+07	3.08581e+07	2.83912e+07	2.90123e+07
	15	20.11	2	1	1	0	S974s	963	DFGGPSLSRFDsMNSTK	DFGGPS(0.0)LS(0.0)RFDS(0.99)MNS(0.0)T(0.0)K	AT1G20760.1	AT1G20760.1	Calcium-binding EF hand family protein , Symbols: , chr1:7209515-7214773 FORWARD LENGTH=1019	35005.6	34591.5	36734.6	36256.6	33678.3	35690.5	36038.8	32270.9	33148.3	31093.8	31152.6	33376.2	36958.8	36109.8	38150.9	33981	35875.3	32208.9	1.08222	0.0406539	1.14916	0.00209492	2.92833e+07	2.96084e+07	2.94535e+07	2.94734e+07	2.8419e+07	2.92754e+07	3.09803e+07	3.04814e+07	3.06306e+07	3.03573e+07	3.11255e+07	3.08581e+07	2.83912e+07	2.90123e+07
	15	12.35	11.85	1	1	0	S974s	972	FDsMNSTK	FDS(0.99)MNS(0.0)T(0.0)K	AT1G20760.1	AT1G20760.1	Calcium-binding EF hand family protein , Symbols: , chr1:7209515-7214773 FORWARD LENGTH=1019	797522	832132	820740	769542	766887	797091	835845	796084	849356	812326	812884	811924	810033	747604	743602	773709	691441	701923	0.908486	0.00344271	0.964679	0.192742	2.92833e+07	2.96084e+07	2.94535e+07	2.94734e+07	2.8419e+07	2.92754e+07	3.09803e+07	3.04814e+07	3.06306e+07	3.03573e+07	3.11255e+07	3.08581e+07	2.83912e+07	2.90123e+07
	15	13.1	11.1	1	1	0	S977s	972	FDSMNsTK	FDS(0.0)MNS(0.99)T(0.0)K	AT1G20760.1	AT1G20760.1	Calcium-binding EF hand family protein , Symbols: , chr1:7209515-7214773 FORWARD LENGTH=1019	243197	228860	243393	243706	255698	247235	274445	262746	301410	264874	276787	279207	244181	214042	235546	241356	192586	239525	0.823901	0.000679349	0.874862	0.00801682	2.92833e+07	2.96084e+07	2.94535e+07	2.94734e+07	2.8419e+07	2.92754e+07	3.09803e+07	3.04814e+07	3.06306e+07	3.03573e+07	3.11255e+07	3.08581e+07	2.83912e+07	2.90123e+07
	15	13.45	13.45	1	1	0	S1008s	1003	VSSDEsPTKR	VS(0.0)S(0.0)DES(0.99)PT(0.0)KR	AT1G20760.1	AT1G20760.1	Calcium-binding EF hand family protein , Symbols: , chr1:7209515-7214773 FORWARD LENGTH=1019	746311	847296	698464	817179	782700	738751	917677	1.04105e+06	1.07072e+06	1.09573e+06	1.06069e+06	1.04573e+06	879166	889525	855007	912182	805359	818932	0.828065	0.000165504	0.879284	0.00245085	2.92833e+07	2.96084e+07	2.94535e+07	2.94734e+07	2.8419e+07	2.92754e+07	3.09803e+07	3.04814e+07	3.06306e+07	3.03573e+07	3.11255e+07	3.08581e+07	2.83912e+07	2.90123e+07
	15	14.6	14.6	1	1	0	S1018s	1012	RSDNWNsF	RS(0.0)DNWNS(0.99)F	AT1G20760.1	AT1G20760.1	Calcium-binding EF hand family protein , Symbols: , chr1:7209515-7214773 FORWARD LENGTH=1019	114111	115088	102080	106478	108696	109926	108316	111312	106219	103801	116641	110966	127037	111318	130061	126727	122076	131499	1.13916	0.0014853	1.20962	9.60667e-05	2.92833e+07	2.96084e+07	2.94535e+07	2.94734e+07	2.8419e+07	2.92754e+07	3.09803e+07	3.04814e+07	3.06306e+07	3.03573e+07	3.11255e+07	3.08581e+07	2.83912e+07	2.90123e+07
	16	14.11	14.11	2	2	0	S20s S22s	18	EYsDsEKETSLK	EY(0.0)S(0.99)DS(0.99)EKET(0.0)S(0.0)LK	AT5G53440.1	AT5G53440.1	unknown protein, FUNCTIONS IN: molecular_function unknown, INVOLVED IN: biological_process unknown, LOCATED IN: cytosol, EXPRESSED IN: 25 plant structures, EXPRESSED DURING: 15 growth stages, Has 1807 Blast hits to 1807 proteins in 277 species: Archae - 0, Bacteria - 0, Metazoa - 736, Fungi - 347, Plants - 385, Viruses - 0, Other Eukaryotes - 339 (source: NCBI BLink). , Symbols: , chr5:21683679-2…	11362.1	10322.5	9419.76	10202.4	16183.2	11504.4	12468.2	9905.87	9909.82	11613.9	7334.7	10353.7	10465.4	10611.4	10993.3	12415.8	9094.62	9334.58	1.02158	0.804511	1.02	0.818471	1.74306e+06	1.65487e+06	1.85142e+06	1.72098e+06	1.79282e+06	1.688e+06	1.76492e+06	1.74044e+06	1.7326e+06	1.82948e+06	1.84571e+06	1.74283e+06	1.71667e+06	1.74237e+06
	16	21.85	11.6	1	1	0	S184s	178	AQDHARsPGTENYTEK	AQDHARS(0.99)PGT(0.0)ENY(0.0)T(0.0)EK	AT5G53440.1	AT5G53440.1	unknown protein, FUNCTIONS IN: molecular_function unknown, INVOLVED IN: biological_process unknown, LOCATED IN: cytosol, EXPRESSED IN: 25 plant structures, EXPRESSED DURING: 15 growth stages, Has 1807 Blast hits to 1807 proteins in 277 species: Archae - 0, Bacteria - 0, Metazoa - 736, Fungi - 347, Plants - 385, Viruses - 0, Other Eukaryotes - 339 (source: NCBI BLink). , Symbols: , chr5:21683679-2…	768871	710633	782765	742104	728857	740934	681344	661337	661667	690521	704049	674302	697691	733774	721340	704610	693039	725394	1.04975	0.00551376	1.04812	0.00665796	1.74306e+06	1.65487e+06	1.85142e+06	1.72098e+06	1.79282e+06	1.688e+06	1.76492e+06	1.74044e+06	1.7326e+06	1.82948e+06	1.84571e+06	1.74283e+06	1.71667e+06	1.74237e+06
	16	20.85	0	1	0	1	T187t	178	AQDHARSPGtENYTEK	AQDHARS(0.50)PGT(0.50)ENY(0.0)T(0.0)EK	AT5G53440.1	AT5G53440.1	unknown protein, FUNCTIONS IN: molecular_function unknown, INVOLVED IN: biological_process unknown, LOCATED IN: cytosol, EXPRESSED IN: 25 plant structures, EXPRESSED DURING: 15 growth stages, Has 1807 Blast hits to 1807 proteins in 277 species: Archae - 0, Bacteria - 0, Metazoa - 736, Fungi - 347, Plants - 385, Viruses - 0, Other Eukaryotes - 339 (source: NCBI BLink). , Symbols: , chr5:21683679-2…	285966	280436	297783	301809	275094	284684	275635	252656	268352	249670	286751	263641	282638	287644	279805	276495	298314	282680	1.06944	0.0176388	1.06778	0.0197788	1.74306e+06	1.65487e+06	1.85142e+06	1.72098e+06	1.79282e+06	1.688e+06	1.76492e+06	1.74044e+06	1.7326e+06	1.82948e+06	1.84571e+06	1.74283e+06	1.71667e+06	1.74237e+06
	16	15.35	99	1	1	0	S212s	208	HHDNsDDVGDR	HHDNS(1.0)DDVGDR	AT5G53440.1	AT5G53440.1	unknown protein, FUNCTIONS IN: molecular_function unknown, INVOLVED IN: biological_process unknown, LOCATED IN: cytosol, EXPRESSED IN: 25 plant structures, EXPRESSED DURING: 15 growth stages, Has 1807 Blast hits to 1807 proteins in 277 species: Archae - 0, Bacteria - 0, Metazoa - 736, Fungi - 347, Plants - 385, Viruses - 0, Other Eukaryotes - 339 (source: NCBI BLink). , Symbols: , chr5:21683679-2…	11294.1	4167.4	13469.2	8256.23	3976.65	9479.68	7711.79	9414.04	12224.9	5768.24	6863.81	10271.2	11538.2	14195	5240.93	1782.34	2247.57	5402.51	0.773272	0.406462	0.772073	0.403497	1.74306e+06	1.65487e+06	1.85142e+06	1.72098e+06	1.79282e+06	1.688e+06	1.76492e+06	1.74044e+06	1.7326e+06	1.82948e+06	1.84571e+06	1.74283e+06	1.71667e+06	1.74237e+06
	16	15.6	15.6	1	1	0	S295s	284	FQDNDHGHEPDsELDGYHER	FQDNDHGHEPDS(0.99)ELDGY(0.0)HER	AT5G53440.1	AT5G53440.1	unknown protein, FUNCTIONS IN: molecular_function unknown, INVOLVED IN: biological_process unknown, LOCATED IN: cytosol, EXPRESSED IN: 25 plant structures, EXPRESSED DURING: 15 growth stages, Has 1807 Blast hits to 1807 proteins in 277 species: Archae - 0, Bacteria - 0, Metazoa - 736, Fungi - 347, Plants - 385, Viruses - 0, Other Eukaryotes - 339 (source: NCBI BLink). , Symbols: , chr5:21683679-2…	5954.79	5680.01	5753.79	5772.04	6562.32	8855.16	7071.19	4231.81	5425.38	5828.14	5613.91	6558.11	2167.8	7234.52	9235.32	5124.55	5522.04	4611.08	0.976007	0.898333	0.974494	0.891822	1.74306e+06	1.65487e+06	1.85142e+06	1.72098e+06	1.79282e+06	1.688e+06	1.76492e+06	1.74044e+06	1.7326e+06	1.82948e+06	1.84571e+06	1.74283e+06	1.71667e+06	1.74237e+06
	16	13.6	13.6	1	1	0	S427s	423	DGRRsPDYQDYQDVITGSR	DGRRS(0.99)PDY(0.0)QDY(0.0)QDVIT(0.0)GS(0.0)R	AT5G53440.1	AT5G53440.1	unknown protein, FUNCTIONS IN: molecular_function unknown, INVOLVED IN: biological_process unknown, LOCATED IN: cytosol, EXPRESSED IN: 25 plant structures, EXPRESSED DURING: 15 growth stages, Has 1807 Blast hits to 1807 proteins in 277 species: Archae - 0, Bacteria - 0, Metazoa - 736, Fungi - 347, Plants - 385, Viruses - 0, Other Eukaryotes - 339 (source: NCBI BLink). , Symbols: , chr5:21683679-2…	90916.2	98141	90640.2	92277.8	94313.4	98946.3	88402	74473.7	89207.7	78529.3	88931.7	76485.8	84842.3	88595	82023.1	80738.6	72299	90665.2	1.00632	0.895564	1.00476	0.92119	1.74306e+06	1.65487e+06	1.85142e+06	1.72098e+06	1.79282e+06	1.688e+06	1.76492e+06	1.74044e+06	1.7326e+06	1.82948e+06	1.84571e+06	1.74283e+06	1.71667e+06	1.74237e+06
	16	26.25	19.75	1	1	0	S427s	427	sPDYQDYQDVITGSR	S(0.99)PDY(0.0)QDY(0.0)QDVIT(0.0)GS(0.0)R	AT5G53440.1	AT5G53440.1	unknown protein, FUNCTIONS IN: molecular_function unknown, INVOLVED IN: biological_process unknown, LOCATED IN: cytosol, EXPRESSED IN: 25 plant structures, EXPRESSED DURING: 15 growth stages, Has 1807 Blast hits to 1807 proteins in 277 species: Archae - 0, Bacteria - 0, Metazoa - 736, Fungi - 347, Plants - 385, Viruses - 0, Other Eukaryotes - 339 (source: NCBI BLink). , Symbols: , chr5:21683679-2…	467733	443932	442976	446218	406879	445262	429977	437867	406156	419207	404086	466215	433223	408816	402972	416262	361413	390667	0.941426	0.099126	0.939966	0.0918095	1.74306e+06	1.65487e+06	1.85142e+06	1.72098e+06	1.79282e+06	1.688e+06	1.76492e+06	1.74044e+06	1.7326e+06	1.82948e+06	1.84571e+06	1.74283e+06	1.71667e+06	1.74237e+06
	16	23.85	21.6	1	1	0	S427s	426	RsPDYQDYQDVITGSR	RS(0.99)PDY(0.0)QDY(0.0)QDVIT(0.0)GS(0.0)R	AT5G53440.1	AT5G53440.1	unknown protein, FUNCTIONS IN: molecular_function unknown, INVOLVED IN: biological_process unknown, LOCATED IN: cytosol, EXPRESSED IN: 25 plant structures, EXPRESSED DURING: 15 growth stages, Has 1807 Blast hits to 1807 proteins in 277 species: Archae - 0, Bacteria - 0, Metazoa - 736, Fungi - 347, Plants - 385, Viruses - 0, Other Eukaryotes - 339 (source: NCBI BLink). , Symbols: , chr5:21683679-2…	170164	171935	171003	162893	156660	172353	158268	161756	172676	161062	179233	160521	157116	150633	153699	161872	182038	161754	0.973423	0.456975	0.971914	0.432139	1.74306e+06	1.65487e+06	1.85142e+06	1.72098e+06	1.79282e+06	1.688e+06	1.76492e+06	1.74044e+06	1.7326e+06	1.82948e+06	1.84571e+06	1.74283e+06	1.71667e+06	1.74237e+06
	16	13.6	99	1	1	0	S524s	523	AsPRPMVER	AS(1.0)PRPMVER	AT5G53440.1	AT5G53440.1	unknown protein, FUNCTIONS IN: molecular_function unknown, INVOLVED IN: biological_process unknown, LOCATED IN: cytosol, EXPRESSED IN: 25 plant structures, EXPRESSED DURING: 15 growth stages, Has 1807 Blast hits to 1807 proteins in 277 species: Archae - 0, Bacteria - 0, Metazoa - 736, Fungi - 347, Plants - 385, Viruses - 0, Other Eukaryotes - 339 (source: NCBI BLink). , Symbols: , chr5:21683679-2…	404754	439016	424874	418752	417793	417439	385772	408576	417098	393090	389529	395594	372726	392199	366030	369292	426276	403304	0.974963	0.378264	0.973451	0.350761	1.74306e+06	1.65487e+06	1.85142e+06	1.72098e+06	1.79282e+06	1.688e+06	1.76492e+06	1.74044e+06	1.7326e+06	1.82948e+06	1.84571e+06	1.74283e+06	1.71667e+06	1.74237e+06
	16	14.6	1.5	2	2	0	S524s S532s	523	AsPRPMVERsPSSTSLER	AS(0.99)PRPMVERS(0.99)PS(0.0)S(0.0)T(0.0)S(0.0)LER	AT5G53440.1	AT5G53440.1	unknown protein, FUNCTIONS IN: molecular_function unknown, INVOLVED IN: biological_process unknown, LOCATED IN: cytosol, EXPRESSED IN: 25 plant structures, EXPRESSED DURING: 15 growth stages, Has 1807 Blast hits to 1807 proteins in 277 species: Archae - 0, Bacteria - 0, Metazoa - 736, Fungi - 347, Plants - 385, Viruses - 0, Other Eukaryotes - 339 (source: NCBI BLink). , Symbols: , chr5:21683679-2…	76623.5	97837.3	83209.6	93273.2	78981.5	86597.8	87471.3	71859.7	68140.9	94332.1	82987.6	78046.5	70895.3	87776.3	64505.1	75948.7	94738.9	82841.8	0.9873	0.869508	0.98577	0.853847	1.74306e+06	1.65487e+06	1.85142e+06	1.72098e+06	1.79282e+06	1.688e+06	1.76492e+06	1.74044e+06	1.7326e+06	1.82948e+06	1.84571e+06	1.74283e+06	1.71667e+06	1.74237e+06
	16	13.1	0	3	2	1	S524s S532s S537s	523	AsPRPMVERsPSSTsLER	AS(0.0)PRPMVERS(0.0)PS(0.0)S(0.0)T(0.50)S(0.50)LER	AT5G53440.1	AT5G53440.1	unknown protein, FUNCTIONS IN: molecular_function unknown, INVOLVED IN: biological_process unknown, LOCATED IN: cytosol, EXPRESSED IN: 25 plant structures, EXPRESSED DURING: 15 growth stages, Has 1807 Blast hits to 1807 proteins in 277 species: Archae - 0, Bacteria - 0, Metazoa - 736, Fungi - 347, Plants - 385, Viruses - 0, Other Eukaryotes - 339 (source: NCBI BLink). , Symbols: , chr5:21683679-2…	10426.2	13512.4	14973.5	13897.7	14051.1	14156.3	16493.2	12093.2	14507.8	14345.4	12861.7	14842.3	11450.6	17082.8	15627.4	13802.9	16490.5	13119.1	1.02854	0.717683	1.02694	0.732481	1.74306e+06	1.65487e+06	1.85142e+06	1.72098e+06	1.79282e+06	1.688e+06	1.76492e+06	1.74044e+06	1.7326e+06	1.82948e+06	1.84571e+06	1.74283e+06	1.71667e+06	1.74237e+06
	16	15.6	15.6	1	1	0	S551s	550	RsIEVEETGHR	RS(0.99)IEVEET(0.0)GHR	AT5G53440.1	AT5G53440.1	unknown protein, FUNCTIONS IN: molecular_function unknown, INVOLVED IN: biological_process unknown, LOCATED IN: cytosol, EXPRESSED IN: 25 plant structures, EXPRESSED DURING: 15 growth stages, Has 1807 Blast hits to 1807 proteins in 277 species: Archae - 0, Bacteria - 0, Metazoa - 736, Fungi - 347, Plants - 385, Viruses - 0, Other Eukaryotes - 339 (source: NCBI BLink). , Symbols: , chr5:21683679-2…	17513.3	20482.7	16229.4	20267.9	19507	19453.4	13512.4	16812.4	19365.9	15618.4	17818.6	19966.2	18634.3	18767.3	22843.9	18042	21822.3	17992.1	1.14558	0.0841081	1.1438	0.0872365	1.74306e+06	1.65487e+06	1.85142e+06	1.72098e+06	1.79282e+06	1.688e+06	1.76492e+06	1.74044e+06	1.7326e+06	1.82948e+06	1.84571e+06	1.74283e+06	1.71667e+06	1.74237e+06
	16	23.85	23.85	1	1	0	S551s	551	sIEVEETGHR	S(0.99)IEVEET(0.0)GHR	AT5G53440.1	AT5G53440.1	unknown protein, FUNCTIONS IN: molecular_function unknown, INVOLVED IN: biological_process unknown, LOCATED IN: cytosol, EXPRESSED IN: 25 plant structures, EXPRESSED DURING: 15 growth stages, Has 1807 Blast hits to 1807 proteins in 277 species: Archae - 0, Bacteria - 0, Metazoa - 736, Fungi - 347, Plants - 385, Viruses - 0, Other Eukaryotes - 339 (source: NCBI BLink). , Symbols: , chr5:21683679-2…	408537	400129	452712	450216	396221	439794	397500	356711	450535	435518	408688	395599	385714	406553	404172	378951	451638	372658	0.981647	0.684486	0.980125	0.659928	1.74306e+06	1.65487e+06	1.85142e+06	1.72098e+06	1.79282e+06	1.688e+06	1.76492e+06	1.74044e+06	1.7326e+06	1.82948e+06	1.84571e+06	1.74283e+06	1.71667e+06	1.74237e+06
	16	18.35	99	1	1	0	S763s	760	GWEsGADEWK	GWES(1.0)GADEWK	AT5G53440.1	AT5G53440.1	unknown protein, FUNCTIONS IN: molecular_function unknown, INVOLVED IN: biological_process unknown, LOCATED IN: cytosol, EXPRESSED IN: 25 plant structures, EXPRESSED DURING: 15 growth stages, Has 1807 Blast hits to 1807 proteins in 277 species: Archae - 0, Bacteria - 0, Metazoa - 736, Fungi - 347, Plants - 385, Viruses - 0, Other Eukaryotes - 339 (source: NCBI BLink). , Symbols: , chr5:21683679-2…	28260	26959.3	18845.1	25994.3	22534.8	24806.4	23321.6	27502	25143	21024.8	27136.2	26721.8	19712.8	24584	24157.8	23985.8	26203.3	24948.5	0.951892	0.399942	0.950416	0.38587	1.74306e+06	1.65487e+06	1.85142e+06	1.72098e+06	1.79282e+06	1.688e+06	1.76492e+06	1.74044e+06	1.7326e+06	1.82948e+06	1.84571e+06	1.74283e+06	1.71667e+06	1.74237e+06
	16	35.85	6	1	1	0	S797s	786	DDNSAQVADDEsLGGQTSHSDNNR	DDNS(0.0)AQVADDES(0.99)LGGQT(0.0)S(0.0)HS(0.0)DNNR	AT5G53440.1	AT5G53440.1	unknown protein, FUNCTIONS IN: molecular_function unknown, INVOLVED IN: biological_process unknown, LOCATED IN: cytosol, EXPRESSED IN: 25 plant structures, EXPRESSED DURING: 15 growth stages, Has 1807 Blast hits to 1807 proteins in 277 species: Archae - 0, Bacteria - 0, Metazoa - 736, Fungi - 347, Plants - 385, Viruses - 0, Other Eukaryotes - 339 (source: NCBI BLink). , Symbols: , chr5:21683679-2…	31640.4	23208	31142.8	30032.9	25142.6	25691.8	26633.6	24488.8	27808.2	27283.3	34807.7	30245.1	29430.3	29049.2	31330	30839.6	25736	23823.3	0.993821	0.927906	0.99228	0.909952	1.74306e+06	1.65487e+06	1.85142e+06	1.72098e+06	1.79282e+06	1.688e+06	1.76492e+06	1.74044e+06	1.7326e+06	1.82948e+06	1.84571e+06	1.74283e+06	1.71667e+06	1.74237e+06
	16	15.75	4.25	1	1	0	S789s	786	DDNsAQVADDESLGGQTSHSDNNR	DDNS(0.99)AQVADDES(0.0)LGGQT(0.0)S(0.0)HS(0.0)DNNR	AT5G53440.1	AT5G53440.1	unknown protein, FUNCTIONS IN: molecular_function unknown, INVOLVED IN: biological_process unknown, LOCATED IN: cytosol, EXPRESSED IN: 25 plant structures, EXPRESSED DURING: 15 growth stages, Has 1807 Blast hits to 1807 proteins in 277 species: Archae - 0, Bacteria - 0, Metazoa - 736, Fungi - 347, Plants - 385, Viruses - 0, Other Eukaryotes - 339 (source: NCBI BLink). , Symbols: , chr5:21683679-2…	0	0	0	0	0	0	0	0	0	0	0	0	0	0	0	0	0	0	#DIV/0!	#DIV/0!	#DIV/0!	#DIV/0!	1.74306e+06	1.65487e+06	1.85142e+06	1.72098e+06	1.79282e+06	1.688e+06	1.76492e+06	1.74044e+06	1.7326e+06	1.82948e+06	1.84571e+06	1.74283e+06	1.71667e+06	1.74237e+06
	16	39.1	2	1	1	0	S805s	786	DDNSAQVADDESLGGQTSHsDNNR	DDNS(0.0)AQVADDES(0.0)LGGQT(0.0)S(0.0)HS(0.99)DNNR	AT5G53440.1	AT5G53440.1	unknown protein, FUNCTIONS IN: molecular_function unknown, INVOLVED IN: biological_process unknown, LOCATED IN: cytosol, EXPRESSED IN: 25 plant structures, EXPRESSED DURING: 15 growth stages, Has 1807 Blast hits to 1807 proteins in 277 species: Archae - 0, Bacteria - 0, Metazoa - 736, Fungi - 347, Plants - 385, Viruses - 0, Other Eukaryotes - 339 (source: NCBI BLink). , Symbols: , chr5:21683679-2…	10317.6	12299.4	14890.7	13005.8	15832	15527.7	14457.2	14892	16207.4	16745	14461.3	13534.4	13506.7	14577.6	14726	11818.7	15635.2	15514.1	0.949952	0.347754	0.948479	0.333973	1.74306e+06	1.65487e+06	1.85142e+06	1.72098e+06	1.79282e+06	1.688e+06	1.76492e+06	1.74044e+06	1.7326e+06	1.82948e+06	1.84571e+06	1.74283e+06	1.71667e+06	1.74237e+06
	16	32.5	0	1	0	1	S803s	786	DDNSAQVADDESLGGQTsHSDNNR	DDNS(0.0)AQVADDES(0.0)LGGQT(0.33)S(0.33)HS(0.33)DNNR	AT5G53440.1	AT5G53440.1	unknown protein, FUNCTIONS IN: molecular_function unknown, INVOLVED IN: biological_process unknown, LOCATED IN: cytosol, EXPRESSED IN: 25 plant structures, EXPRESSED DURING: 15 growth stages, Has 1807 Blast hits to 1807 proteins in 277 species: Archae - 0, Bacteria - 0, Metazoa - 736, Fungi - 347, Plants - 385, Viruses - 0, Other Eukaryotes - 339 (source: NCBI BLink). , Symbols: , chr5:21683679-2…	5658.26	4874.61	7267.85	5110.95	4079.87	4369.16	5124.57	3228.81	8137.94	7083.38	1723.07	6254.28	4375.04	6511.65	5567.69	3695.81	4128.97	9768.74	1.0791	0.764395	1.07743	0.769052	1.74306e+06	1.65487e+06	1.85142e+06	1.72098e+06	1.79282e+06	1.688e+06	1.76492e+06	1.74044e+06	1.7326e+06	1.82948e+06	1.84571e+06	1.74283e+06	1.71667e+06	1.74237e+06
	16	32.5	0	1	0	1	T802t	786	DDNSAQVADDESLGGQtSHSDNNR	DDNS(0.0)AQVADDES(0.0)LGGQT(0.50)S(0.50)HS(0.0)DNNR	AT5G53440.1	AT5G53440.1	unknown protein, FUNCTIONS IN: molecular_function unknown, INVOLVED IN: biological_process unknown, LOCATED IN: cytosol, EXPRESSED IN: 25 plant structures, EXPRESSED DURING: 15 growth stages, Has 1807 Blast hits to 1807 proteins in 277 species: Archae - 0, Bacteria - 0, Metazoa - 736, Fungi - 347, Plants - 385, Viruses - 0, Other Eukaryotes - 339 (source: NCBI BLink). , Symbols: , chr5:21683679-2…	21435.4	18965.1	19217.2	20803.1	20488.6	16554.1	17881	17077.6	15224.2	19205.4	15576.5	22894.8	19663.3	17255.3	20732.6	14082.3	14828.3	13774.3	0.930249	0.471205	0.928806	0.461978	1.74306e+06	1.65487e+06	1.85142e+06	1.72098e+06	1.79282e+06	1.688e+06	1.76492e+06	1.74044e+06	1.7326e+06	1.82948e+06	1.84571e+06	1.74283e+06	1.71667e+06	1.74237e+06
	16	17.86	0.5	2	1	1	S812s S821s	810	AKsVEAGSNLTsPAK	AKS(0.25)VEAGS(0.25)NLT(0.25)S(0.25)PAK	AT5G53440.1	AT5G53440.1	unknown protein, FUNCTIONS IN: molecular_function unknown, INVOLVED IN: biological_process unknown, LOCATED IN: cytosol, EXPRESSED IN: 25 plant structures, EXPRESSED DURING: 15 growth stages, Has 1807 Blast hits to 1807 proteins in 277 species: Archae - 0, Bacteria - 0, Metazoa - 736, Fungi - 347, Plants - 385, Viruses - 0, Other Eukaryotes - 339 (source: NCBI BLink). , Symbols: , chr5:21683679-2…	613127	604458	626338	607776	576032	585148	597211	558885	580236	577225	594609	548545	563882	552189	536886	531739	469281	544238	0.925219	0.0206366	0.923784	0.0187487	1.74306e+06	1.65487e+06	1.85142e+06	1.72098e+06	1.79282e+06	1.688e+06	1.76492e+06	1.74044e+06	1.7326e+06	1.82948e+06	1.84571e+06	1.74283e+06	1.71667e+06	1.74237e+06
	16	22.35	2	1	1	0	S812s	810	AKsVEAGSNLTSPAK	AKS(0.99)VEAGS(0.0)NLT(0.0)S(0.0)PAK	AT5G53440.1	AT5G53440.1	unknown protein, FUNCTIONS IN: molecular_function unknown, INVOLVED IN: biological_process unknown, LOCATED IN: cytosol, EXPRESSED IN: 25 plant structures, EXPRESSED DURING: 15 growth stages, Has 1807 Blast hits to 1807 proteins in 277 species: Archae - 0, Bacteria - 0, Metazoa - 736, Fungi - 347, Plants - 385, Viruses - 0, Other Eukaryotes - 339 (source: NCBI BLink). , Symbols: , chr5:21683679-2…	624361	618742	597004	600496	633988	642361	602312	598948	597717	620017	599875	641576	564413	555127	579686	589990	496941	546630	0.910487	0.0048283	0.909075	0.00436255	1.74306e+06	1.65487e+06	1.85142e+06	1.72098e+06	1.79282e+06	1.688e+06	1.76492e+06	1.74044e+06	1.7326e+06	1.82948e+06	1.84571e+06	1.74283e+06	1.71667e+06	1.74237e+06
	16	17.11	1	2	1	1	S812s S817s	810	AKsVEAGsNLTSPAK	AKS(0.99)VEAGS(0.50)NLT(0.50)S(0.0)PAK	AT5G53440.1	AT5G53440.1	unknown protein, FUNCTIONS IN: molecular_function unknown, INVOLVED IN: biological_process unknown, LOCATED IN: cytosol, EXPRESSED IN: 25 plant structures, EXPRESSED DURING: 15 growth stages, Has 1807 Blast hits to 1807 proteins in 277 species: Archae - 0, Bacteria - 0, Metazoa - 736, Fungi - 347, Plants - 385, Viruses - 0, Other Eukaryotes - 339 (source: NCBI BLink). , Symbols: , chr5:21683679-2…	33618.1	31663	27532.1	29768.4	30019.2	29269.3	29400.3	25702.6	33944.2	33787.8	25431.8	33377.2	42270.1	30361.9	33601.5	26747.8	26235.1	36876	1.07954	0.443326	1.07787	0.452216	1.74306e+06	1.65487e+06	1.85142e+06	1.72098e+06	1.79282e+06	1.688e+06	1.76492e+06	1.74044e+06	1.7326e+06	1.82948e+06	1.84571e+06	1.74283e+06	1.71667e+06	1.74237e+06
	16	17.11	0.5	2	1	1	S817s S821s	810	AKSVEAGsNLTsPAK	AKS(0.0)VEAGS(0.33)NLT(0.33)S(0.33)PAK	AT5G53440.1	AT5G53440.1	unknown protein, FUNCTIONS IN: molecular_function unknown, INVOLVED IN: biological_process unknown, LOCATED IN: cytosol, EXPRESSED IN: 25 plant structures, EXPRESSED DURING: 15 growth stages, Has 1807 Blast hits to 1807 proteins in 277 species: Archae - 0, Bacteria - 0, Metazoa - 736, Fungi - 347, Plants - 385, Viruses - 0, Other Eukaryotes - 339 (source: NCBI BLink). , Symbols: , chr5:21683679-2…	109208	107825	111222	118913	119741	120067	97684.8	105578	112032	110825	112447	108003	102634	99086.3	107116	112874	83734.8	97944.5	0.933216	0.152245	0.931769	0.144006	1.74306e+06	1.65487e+06	1.85142e+06	1.72098e+06	1.79282e+06	1.688e+06	1.76492e+06	1.74044e+06	1.7326e+06	1.82948e+06	1.84571e+06	1.74283e+06	1.71667e+06	1.74237e+06
	16	13.71	1.25	1	1	0	S830s	825	ELHASsPK	ELHAS(0.0)S(0.99)PK	AT5G53440.1	AT5G53440.1	unknown protein, FUNCTIONS IN: molecular_function unknown, INVOLVED IN: biological_process unknown, LOCATED IN: cytosol, EXPRESSED IN: 25 plant structures, EXPRESSED DURING: 15 growth stages, Has 1807 Blast hits to 1807 proteins in 277 species: Archae - 0, Bacteria - 0, Metazoa - 736, Fungi - 347, Plants - 385, Viruses - 0, Other Eukaryotes - 339 (source: NCBI BLink). , Symbols: , chr5:21683679-2…	105536	117629	102916	112945	108562	106745	148013	140218	134974	143179	138408	141968	143328	131329	138415	132644	136429	125056	0.953283	0.0629554	0.951805	0.0561044	1.74306e+06	1.65487e+06	1.85142e+06	1.72098e+06	1.79282e+06	1.688e+06	1.76492e+06	1.74044e+06	1.7326e+06	1.82948e+06	1.84571e+06	1.74283e+06	1.71667e+06	1.74237e+06
	16	13.36	0	1	0	1	S989s	985	IADVsDSDTSQK	IADVS(0.33)DS(0.33)DT(0.33)S(0.0)QK	AT5G53440.1	AT5G53440.1	unknown protein, FUNCTIONS IN: molecular_function unknown, INVOLVED IN: biological_process unknown, LOCATED IN: cytosol, EXPRESSED IN: 25 plant structures, EXPRESSED DURING: 15 growth stages, Has 1807 Blast hits to 1807 proteins in 277 species: Archae - 0, Bacteria - 0, Metazoa - 736, Fungi - 347, Plants - 385, Viruses - 0, Other Eukaryotes - 339 (source: NCBI BLink). , Symbols: , chr5:21683679-2…	246935	257188	254802	247541	228373	246739	258530	261727	274965	254066	244445	265443	247090	261797	232441	263559	251487	248636	0.965261	0.17983	0.963764	0.163092	1.74306e+06	1.65487e+06	1.85142e+06	1.72098e+06	1.79282e+06	1.688e+06	1.76492e+06	1.74044e+06	1.7326e+06	1.82948e+06	1.84571e+06	1.74283e+06	1.71667e+06	1.74237e+06
	16	13.36	0	1	0	1	S991s	985	IADVSDsDTSQK	IADVS(0.33)DS(0.33)DT(0.33)S(0.0)QK	AT5G53440.1	AT5G53440.1	unknown protein, FUNCTIONS IN: molecular_function unknown, INVOLVED IN: biological_process unknown, LOCATED IN: cytosol, EXPRESSED IN: 25 plant structures, EXPRESSED DURING: 15 growth stages, Has 1807 Blast hits to 1807 proteins in 277 species: Archae - 0, Bacteria - 0, Metazoa - 736, Fungi - 347, Plants - 385, Viruses - 0, Other Eukaryotes - 339 (source: NCBI BLink). , Symbols: , chr5:21683679-2…	169534	184065	183327	173036	166786	206435	182623	169644	198675	191426	183965	178592	166417	181646	179298	167807	202999	202196	0.99587	0.923656	0.994326	0.895161	1.74306e+06	1.65487e+06	1.85142e+06	1.72098e+06	1.79282e+06	1.688e+06	1.76492e+06	1.74044e+06	1.7326e+06	1.82948e+06	1.84571e+06	1.74283e+06	1.71667e+06	1.74237e+06
	16	27.1	99	1	1	0	S1117s	1114	KDLsEDENMEEAEEK	KDLS(1.0)EDENMEEAEEK	AT5G53440.1	AT5G53440.1	unknown protein, FUNCTIONS IN: molecular_function unknown, INVOLVED IN: biological_process unknown, LOCATED IN: cytosol, EXPRESSED IN: 25 plant structures, EXPRESSED DURING: 15 growth stages, Has 1807 Blast hits to 1807 proteins in 277 species: Archae - 0, Bacteria - 0, Metazoa - 736, Fungi - 347, Plants - 385, Viruses - 0, Other Eukaryotes - 339 (source: NCBI BLink). , Symbols: , chr5:21683679-2…	2.60956e+06	2.747e+06	2.60232e+06	2.68569e+06	2.64179e+06	2.59698e+06	2.56173e+06	2.52333e+06	2.56047e+06	2.70281e+06	2.59064e+06	2.53378e+06	2.42142e+06	2.39859e+06	2.50007e+06	2.49847e+06	1.9747e+06	2.35977e+06	0.914705	0.0262282	0.913287	0.0241944	1.74306e+06	1.65487e+06	1.85142e+06	1.72098e+06	1.79282e+06	1.688e+06	1.76492e+06	1.74044e+06	1.7326e+06	1.82948e+06	1.84571e+06	1.74283e+06	1.71667e+06	1.74237e+06
	16	24.1	99	1	1	0	S1117s	1115	DLsEDENMEEAEEK	DLS(1.0)EDENMEEAEEK	AT5G53440.1	AT5G53440.1	unknown protein, FUNCTIONS IN: molecular_function unknown, INVOLVED IN: biological_process unknown, LOCATED IN: cytosol, EXPRESSED IN: 25 plant structures, EXPRESSED DURING: 15 growth stages, Has 1807 Blast hits to 1807 proteins in 277 species: Archae - 0, Bacteria - 0, Metazoa - 736, Fungi - 347, Plants - 385, Viruses - 0, Other Eukaryotes - 339 (source: NCBI BLink). , Symbols: , chr5:21683679-2…	2.00098e+06	1.92491e+06	1.96482e+06	1.91077e+06	2.00953e+06	1.79573e+06	1.98117e+06	1.97002e+06	1.93856e+06	1.96572e+06	2.00922e+06	1.8295e+06	1.93531e+06	1.91639e+06	1.84812e+06	1.89641e+06	1.42125e+06	1.77265e+06	0.92269	0.100056	0.92126	0.0943169	1.74306e+06	1.65487e+06	1.85142e+06	1.72098e+06	1.79282e+06	1.688e+06	1.76492e+06	1.74044e+06	1.7326e+06	1.82948e+06	1.84571e+06	1.74283e+06	1.71667e+06	1.74237e+06
	16	21.1	99	1	1	0	S1117s	1115	DLsEDENMEEAEEKK	DLS(1.0)EDENMEEAEEKK	AT5G53440.1	AT5G53440.1	unknown protein, FUNCTIONS IN: molecular_function unknown, INVOLVED IN: biological_process unknown, LOCATED IN: cytosol, EXPRESSED IN: 25 plant structures, EXPRESSED DURING: 15 growth stages, Has 1807 Blast hits to 1807 proteins in 277 species: Archae - 0, Bacteria - 0, Metazoa - 736, Fungi - 347, Plants - 385, Viruses - 0, Other Eukaryotes - 339 (source: NCBI BLink). , Symbols: , chr5:21683679-2…	132836	142084	130833	125738	141494	134888	127472	126732	128313	131632	122862	127555	113288	107339	129350	124716	71915.3	94524.4	0.838557	0.0399412	0.837257	0.0384274	1.74306e+06	1.65487e+06	1.85142e+06	1.72098e+06	1.79282e+06	1.688e+06	1.76492e+06	1.74044e+06	1.7326e+06	1.82948e+06	1.84571e+06	1.74283e+06	1.71667e+06	1.74237e+06
	16	40	29.2	1	1	0	S1154s	1129	KGANDGEEAEADDGDGDGSVVVGDVsPK	KGANDGEEAEADDGDGDGS(0.0)VVVGDVS(0.99)PK	AT5G53440.1	AT5G53440.1	unknown protein, FUNCTIONS IN: molecular_function unknown, INVOLVED IN: biological_process unknown, LOCATED IN: cytosol, EXPRESSED IN: 25 plant structures, EXPRESSED DURING: 15 growth stages, Has 1807 Blast hits to 1807 proteins in 277 species: Archae - 0, Bacteria - 0, Metazoa - 736, Fungi - 347, Plants - 385, Viruses - 0, Other Eukaryotes - 339 (source: NCBI BLink). , Symbols: , chr5:21683679-2…	512035	501893	492096	494021	511470	489999	497228	517054	517683	462293	479433	553910	465407	427000	424343	483378	364352	472970	0.871135	0.0155796	0.869785	0.0147123	1.74306e+06	1.65487e+06	1.85142e+06	1.72098e+06	1.79282e+06	1.688e+06	1.76492e+06	1.74044e+06	1.7326e+06	1.82948e+06	1.84571e+06	1.74283e+06	1.71667e+06	1.74237e+06
	16	9.35	0	2	1	1	S1176s S1179s	1173	IHHsPQsTH	IHHS(0.99)PQS(0.50)T(0.50)H	AT5G53440.1	AT5G53440.1	unknown protein, FUNCTIONS IN: molecular_function unknown, INVOLVED IN: biological_process unknown, LOCATED IN: cytosol, EXPRESSED IN: 25 plant structures, EXPRESSED DURING: 15 growth stages, Has 1807 Blast hits to 1807 proteins in 277 species: Archae - 0, Bacteria - 0, Metazoa - 736, Fungi - 347, Plants - 385, Viruses - 0, Other Eukaryotes - 339 (source: NCBI BLink). , Symbols: , chr5:21683679-2…	1884.69	0.325043	1825.09	0	1524.56	2273.95	2602.44	0	3551.01	5130.17	1763.25	0	0	3300.75	2530.68	0	0	2016.98	0.601555	0.417881	0.600622	0.416583	1.74306e+06	1.65487e+06	1.85142e+06	1.72098e+06	1.79282e+06	1.688e+06	1.76492e+06	1.74044e+06	1.7326e+06	1.82948e+06	1.84571e+06	1.74283e+06	1.71667e+06	1.74237e+06
	17	37	6	1	1	0	S64s	52	QVDPEEDENEDDsAEETPLVDEDIEVKR	QVDPEEDENEDDS(0.99)AEET(0.0)PLVDEDIEVKR	AT1G31870.2	AT1G31870.2|AT1G31870.1	unknown protein, FUNCTIONS IN: molecular_function unknown, INVOLVED IN: biological_process unknown, LOCATED IN: cytosol, nucleus, EXPRESSED IN: 25 plant structures, EXPRESSED DURING: 15 growth stages, CONTAINS InterPro DOMAIN/s: Protein of unknown function DUF2050, pre-mRNA-splicing factor (InterPro:IPR018609), Has 35333 Blast hits to 34131 proteins in 2444 species: Archae - 798, Bacteria - 22429…	681083	659482	698202	669249	629036	655802	552297	583504	606492	589554	605321	601821	577101	578544	562363	624209	590901	532251	0.979198	0.432402	1.06943	0.0281101	578829	529039	563443	569031	559856	570822	526780	543653	571667	534266	545429	552407	504266	527778
	17	32	2	1	1	0	S64s	52	QVDPEEDENEDDsAEETPLVDEDIEVK	QVDPEEDENEDDS(0.99)AEET(0.0)PLVDEDIEVK	AT1G31870.2	AT1G31870.1|AT1G31870.2	unknown protein, FUNCTIONS IN: molecular_function unknown, INVOLVED IN: biological_process unknown, LOCATED IN: cytosol, nucleus, EXPRESSED IN: 25 plant structures, EXPRESSED DURING: 15 growth stages, CONTAINS InterPro DOMAIN/s: Protein of unknown function DUF2050, pre-mRNA-splicing factor (InterPro:IPR018609), Has 35333 Blast hits to 34131 proteins in 2444 species: Archae - 798, Bacteria - 22429…	81161.2	86197.2	95644.8	91353.3	77787.8	89175.9	86532.7	76527.5	78916.9	80900	73275.1	84377.2	87427.3	81641.8	78162.8	81085	81022.7	83835.9	1.02632	0.397126	1.12089	0.00270893	578829	529039	563443	569031	559856	570822	526780	543653	571667	534266	545429	552407	504266	527778
	17	15.6	10.6	1	1	0	S117s	110	EDTQSNIsPPRR	EDT(0.0)QS(0.0)NIS(0.99)PPRR	AT1G31870.2	AT1G31870.1|AT1G31870.2	unknown protein, FUNCTIONS IN: molecular_function unknown, INVOLVED IN: biological_process unknown, LOCATED IN: cytosol, nucleus, EXPRESSED IN: 25 plant structures, EXPRESSED DURING: 15 growth stages, CONTAINS InterPro DOMAIN/s: Protein of unknown function DUF2050, pre-mRNA-splicing factor (InterPro:IPR018609), Has 35333 Blast hits to 34131 proteins in 2444 species: Archae - 798, Bacteria - 22429…	914117	909538	898854	945561	919926	882033	941132	941248	968070	930519	899183	925455	871244	856777	859453	853276	966236	891919	0.945286	0.0277058	1.03239	0.185955	578829	529039	563443	569031	559856	570822	526780	543653	571667	534266	545429	552407	504266	527778
	17	15.1	15.1	2	2	0	S128s S130s	124	TRNDsPsPEPGPRR	T(0.0)RNDS(0.99)PS(0.99)PEPGPRR	AT1G31870.2	AT1G31870.2|AT1G31870.1	unknown protein, FUNCTIONS IN: molecular_function unknown, INVOLVED IN: biological_process unknown, LOCATED IN: cytosol, nucleus, EXPRESSED IN: 25 plant structures, EXPRESSED DURING: 15 growth stages, CONTAINS InterPro DOMAIN/s: Protein of unknown function DUF2050, pre-mRNA-splicing factor (InterPro:IPR018609), Has 35333 Blast hits to 34131 proteins in 2444 species: Archae - 798, Bacteria - 22429…	33332.3	30720.7	32639.1	27241.6	29266.9	27686.1	50613.1	55764.9	46830.8	56037.1	52763.5	46772.9	69224.6	73324.8	69038.3	66862.5	78810.5	78155	1.41011	1.26478e-05	1.54004	1.7524e-06	578829	529039	563443	569031	559856	570822	526780	543653	571667	534266	545429	552407	504266	527778
	17	16.86	10.5	2	2	0	S128s S130s	124	TRNDsPsPEPGPR	T(0.0)RNDS(0.99)PS(0.99)PEPGPR	AT1G31870.2	AT1G31870.2|AT1G31870.1	unknown protein, FUNCTIONS IN: molecular_function unknown, INVOLVED IN: biological_process unknown, LOCATED IN: cytosol, nucleus, EXPRESSED IN: 25 plant structures, EXPRESSED DURING: 15 growth stages, CONTAINS InterPro DOMAIN/s: Protein of unknown function DUF2050, pre-mRNA-splicing factor (InterPro:IPR018609), Has 35333 Blast hits to 34131 proteins in 2444 species: Archae - 798, Bacteria - 22429…	3.33258e+06	3.28169e+06	3.12655e+06	3.7644e+06	3.78683e+06	3.08934e+06	4.15155e+06	4.28781e+06	4.21027e+06	3.87795e+06	3.86315e+06	4.31925e+06	3.76594e+06	3.13076e+06	3.28751e+06	3.4675e+06	3.33364e+06	3.25586e+06	0.819152	0.000114559	0.894633	0.00695517	578829	529039	563443	569031	559856	570822	526780	543653	571667	534266	545429	552407	504266	527778
	17	17.36	2	1	1	0	S128s	124	TRNDsPSPEPGPR	T(0.0)RNDS(0.99)PS(0.0)PEPGPR	AT1G31870.2	AT1G31870.1|AT1G31870.2	unknown protein, FUNCTIONS IN: molecular_function unknown, INVOLVED IN: biological_process unknown, LOCATED IN: cytosol, nucleus, EXPRESSED IN: 25 plant structures, EXPRESSED DURING: 15 growth stages, CONTAINS InterPro DOMAIN/s: Protein of unknown function DUF2050, pre-mRNA-splicing factor (InterPro:IPR018609), Has 35333 Blast hits to 34131 proteins in 2444 species: Archae - 798, Bacteria - 22429…	722575	660857	648914	634538	691951	620805	725096	821123	844164	740464	736784	760649	610375	616876	628869	676271	610267	641442	0.817604	0.000100127	0.892943	0.00506412	578829	529039	563443	569031	559856	570822	526780	543653	571667	534266	545429	552407	504266	527778
	17	17.36	1.25	1	1	0	S130s	124	TRNDSPsPEPGPR	T(0.0)RNDS(0.0)PS(0.99)PEPGPR	AT1G31870.2	AT1G31870.1|AT1G31870.2	unknown protein, FUNCTIONS IN: molecular_function unknown, INVOLVED IN: biological_process unknown, LOCATED IN: cytosol, nucleus, EXPRESSED IN: 25 plant structures, EXPRESSED DURING: 15 growth stages, CONTAINS InterPro DOMAIN/s: Protein of unknown function DUF2050, pre-mRNA-splicing factor (InterPro:IPR018609), Has 35333 Blast hits to 34131 proteins in 2444 species: Archae - 798, Bacteria - 22429…	57673	65089.9	62677.9	66015	70749.5	75759.1	82108.1	90665.9	91772.6	75830.8	64931.4	85000.1	66137.6	73024.8	53298.3	86066.1	63426	65473.8	0.830959	0.0462539	0.907528	0.263864	578829	529039	563443	569031	559856	570822	526780	543653	571667	534266	545429	552407	504266	527778
	17	11.6	#N/A	#N/A	#N/A	#N/A	#N/A	#N/A	#N/A	#N/A	AT1G31870.2	AT1G31870.2|AT1G31870.1	unknown protein, FUNCTIONS IN: molecular_function unknown, INVOLVED IN: biological_process unknown, LOCATED IN: cytosol, nucleus, EXPRESSED IN: 25 plant structures, EXPRESSED DURING: 15 growth stages, CONTAINS InterPro DOMAIN/s: Protein of unknown function DUF2050, pre-mRNA-splicing factor (InterPro:IPR018609), Has 35333 Blast hits to 34131 proteins in 2444 species: Archae - 798, Bacteria - 22429…	12223.6	12529.5	7205.01	14277.5	11059.7	13532.1	10658.8	13801.8	15791.7	11301	14184.4	13801.4	11820.7	10649.6	8274.6	12360	10773.2	11788.6	0.825591	0.0410441	0.901665	0.230383	578829	529039	563443	569031	559856	570822	526780	543653	571667	534266	545429	552407	504266	527778
	17	11.85	0.25	1	0	1	T124t	124	tRNDSPSPEPGPR	T(0.33)RNDS(0.33)PS(0.33)PEPGPR	AT1G31870.2	AT1G31870.2|AT1G31870.1	unknown protein, FUNCTIONS IN: molecular_function unknown, INVOLVED IN: biological_process unknown, LOCATED IN: cytosol, nucleus, EXPRESSED IN: 25 plant structures, EXPRESSED DURING: 15 growth stages, CONTAINS InterPro DOMAIN/s: Protein of unknown function DUF2050, pre-mRNA-splicing factor (InterPro:IPR018609), Has 35333 Blast hits to 34131 proteins in 2444 species: Archae - 798, Bacteria - 22429…	39548.4	41189.7	48274.6	42344.8	43754.3	41923.8	43407.8	57441.7	58637.8	46847.1	62945.5	48607.3	45914.5	39316.7	40376.6	37777.3	37971.1	44734.3	0.774144	0.00620457	0.845478	0.0424648	578829	529039	563443	569031	559856	570822	526780	543653	571667	534266	545429	552407	504266	527778
	17	12.95	99	2	2	0	S128s S130s	126	NDsPsPEPGPRR	NDS(1.0)PS(1.0)PEPGPRR	AT1G31870.2	AT1G31870.1|AT1G31870.2	unknown protein, FUNCTIONS IN: molecular_function unknown, INVOLVED IN: biological_process unknown, LOCATED IN: cytosol, nucleus, EXPRESSED IN: 25 plant structures, EXPRESSED DURING: 15 growth stages, CONTAINS InterPro DOMAIN/s: Protein of unknown function DUF2050, pre-mRNA-splicing factor (InterPro:IPR018609), Has 35333 Blast hits to 34131 proteins in 2444 species: Archae - 798, Bacteria - 22429…	24033.3	21548.7	21510.9	30482	33130.7	28304.9	49249.5	50422.7	55760.9	44806.1	45899.5	43785.3	65937.2	55791.9	68001	67497.2	46057.1	51605.9	1.22408	0.0279607	1.33687	0.0049277	578829	529039	563443	569031	559856	570822	526780	543653	571667	534266	545429	552407	504266	527778
	17	17.1	17.1	1	1	0	S130s	126	NDSPsPEPGPR	NDS(0.0)PS(0.99)PEPGPR	AT1G31870.2	AT1G31870.2|AT1G31870.1	unknown protein, FUNCTIONS IN: molecular_function unknown, INVOLVED IN: biological_process unknown, LOCATED IN: cytosol, nucleus, EXPRESSED IN: 25 plant structures, EXPRESSED DURING: 15 growth stages, CONTAINS InterPro DOMAIN/s: Protein of unknown function DUF2050, pre-mRNA-splicing factor (InterPro:IPR018609), Has 35333 Blast hits to 34131 proteins in 2444 species: Archae - 798, Bacteria - 22429…	6841.67	3302.21	4360.18	5195.99	3662.73	3813.51	6013.73	6380.18	4991.37	5765	4823.37	5812.12	6380.56	5078.36	2833.11	6495.16	2508.53	0	0.689513	0.133476	0.753048	0.259838	578829	529039	563443	569031	559856	570822	526780	543653	571667	534266	545429	552407	504266	527778
	17	13.6	0	1	0	1	S128s	126	NDsPSPEPGPRR	NDS(0.50)PS(0.50)PEPGPRR	AT1G31870.2	AT1G31870.1|AT1G31870.2	unknown protein, FUNCTIONS IN: molecular_function unknown, INVOLVED IN: biological_process unknown, LOCATED IN: cytosol, nucleus, EXPRESSED IN: 25 plant structures, EXPRESSED DURING: 15 growth stages, CONTAINS InterPro DOMAIN/s: Protein of unknown function DUF2050, pre-mRNA-splicing factor (InterPro:IPR018609), Has 35333 Blast hits to 34131 proteins in 2444 species: Archae - 798, Bacteria - 22429…	4125.82	2735.36	4148.92	4187.21	2902.85	2712.62	7076.13	7611.62	6007.87	4938.58	6329.3	4485.16	6939.31	5017.21	8000.15	6796.35	7907.57	7478.88	1.15613	0.184431	1.26266	0.0442631	578829	529039	563443	569031	559856	570822	526780	543653	571667	534266	545429	552407	504266	527778
	17	18.1	18.1	1	1	0	S148s	138	SVADRVDTDMsPPR	S(0.0)VADRVDT(0.0)DMS(0.99)PPR	AT1G31870.2	AT1G31870.2|AT1G31870.1	unknown protein, FUNCTIONS IN: molecular_function unknown, INVOLVED IN: biological_process unknown, LOCATED IN: cytosol, nucleus, EXPRESSED IN: 25 plant structures, EXPRESSED DURING: 15 growth stages, CONTAINS InterPro DOMAIN/s: Protein of unknown function DUF2050, pre-mRNA-splicing factor (InterPro:IPR018609), Has 35333 Blast hits to 34131 proteins in 2444 species: Archae - 798, Bacteria - 22429…	563698	559070	596746	556371	539427	515156	431144	463744	477618	450006	547059	503398	476598	478997	504827	514053	568283	498050	1.05842	0.22737	1.15595	0.00788232	578829	529039	563443	569031	559856	570822	526780	543653	571667	534266	545429	552407	504266	527778
	17	12.6	0.5	1	0	1	T145t	138	SVADRVDtDMSPPR	S(0.0)VADRVDT(0.50)DMS(0.50)PPR	AT1G31870.2	AT1G31870.2|AT1G31870.1	unknown protein, FUNCTIONS IN: molecular_function unknown, INVOLVED IN: biological_process unknown, LOCATED IN: cytosol, nucleus, EXPRESSED IN: 25 plant structures, EXPRESSED DURING: 15 growth stages, CONTAINS InterPro DOMAIN/s: Protein of unknown function DUF2050, pre-mRNA-splicing factor (InterPro:IPR018609), Has 35333 Blast hits to 34131 proteins in 2444 species: Archae - 798, Bacteria - 22429…	217524	228785	245453	250405	232362	212074	192005	204752	197833	208738	202180	224269	192477	210271	214520	205088	228585	218426	1.03219	0.351353	1.12731	0.00428035	578829	529039	563443	569031	559856	570822	526780	543653	571667	534266	545429	552407	504266	527778
	17	15.1	99	2	2	0	S158s S160s	156	HNsPsPEPNR	HNS(1.0)PS(1.0)PEPNR	AT1G31870.2	AT1G31870.1|AT1G31870.2	unknown protein, FUNCTIONS IN: molecular_function unknown, INVOLVED IN: biological_process unknown, LOCATED IN: cytosol, nucleus, EXPRESSED IN: 25 plant structures, EXPRESSED DURING: 15 growth stages, CONTAINS InterPro DOMAIN/s: Protein of unknown function DUF2050, pre-mRNA-splicing factor (InterPro:IPR018609), Has 35333 Blast hits to 34131 proteins in 2444 species: Archae - 798, Bacteria - 22429…	65557.1	63219.1	66049.6	64585.2	68501.2	57416.8	80255.8	71042.2	68256.3	70140	76096.7	73787	61197.1	59851.3	64354.5	60892.7	49649.7	56985.2	0.802885	0.000367614	0.876867	0.0108908	578829	529039	563443	569031	559856	570822	526780	543653	571667	534266	545429	552407	504266	527778
	17	21.6	4	1	1	0	S158s	156	HNsPSPEPNR	HNS(0.99)PS(0.0)PEPNR	AT1G31870.2	AT1G31870.1|AT1G31870.2	unknown protein, FUNCTIONS IN: molecular_function unknown, INVOLVED IN: biological_process unknown, LOCATED IN: cytosol, nucleus, EXPRESSED IN: 25 plant structures, EXPRESSED DURING: 15 growth stages, CONTAINS InterPro DOMAIN/s: Protein of unknown function DUF2050, pre-mRNA-splicing factor (InterPro:IPR018609), Has 35333 Blast hits to 34131 proteins in 2444 species: Archae - 798, Bacteria - 22429…	4848.97	8697.54	9442.47	6245	6400.13	8363.76	5631.58	6884.91	2171.57	7624.57	11691.5	8619.54	7885.26	8501.45	8673.16	4087.13	7010.69	2613.54	0.909617	0.705859	0.993434	0.978824	578829	529039	563443	569031	559856	570822	526780	543653	571667	534266	545429	552407	504266	527778
	17	12.6	11.6	1	1	0	S178s	167	HTKPVSLDSDMsPPR	HT(0.0)KPVS(0.0)LDS(0.0)DMS(0.99)PPR	AT1G31870.2	AT1G31870.1|AT1G31870.2	unknown protein, FUNCTIONS IN: molecular_function unknown, INVOLVED IN: biological_process unknown, LOCATED IN: cytosol, nucleus, EXPRESSED IN: 25 plant structures, EXPRESSED DURING: 15 growth stages, CONTAINS InterPro DOMAIN/s: Protein of unknown function DUF2050, pre-mRNA-splicing factor (InterPro:IPR018609), Has 35333 Blast hits to 34131 proteins in 2444 species: Archae - 798, Bacteria - 22429…	241859	237292	236873	232309	226201	232696	199530	205592	204913	199320	203701	207255	206151	214118	233571	217429	194547	211029	1.04633	0.114109	1.14274	0.000615928	578829	529039	563443	569031	559856	570822	526780	543653	571667	534266	545429	552407	504266	527778
[truncated: 12,991 more rows]
[truncated: 6 more columns]

## Sheet: PIN phospho-peptides
Group	phospho-site num	phospho-site	StartAA	sequence	sequenceVML	Accession	Protein	Phospho (PIN1_GFP/pid)/(PIN1_GFP)	Phospho (PIN1_GFP/pid)/(PIN1_GFP) p-value	Phospho (PIN1_GFP/pid)/(PIN1_GFP) Normalized by protein abundance	Phospho (PIN1_GFP/pid)/(PIN1_GFP) Normalized by protein abundance p-value	Protein (PIN1_GFP/pid)/(PIN1_GFP)	Protein (PIN1_GFP/pid)/(PIN1_GFP) p-value
[truncated: 20 more rows]
